# Supplementary material for: Pseudomonas aeruginosa transcriptome adaptations from colonization to biofilm infection of skin wounds
Source: Sci Rep. 2021 Oct 19;11:20632. doi: 10.1038/s41598-021-00073-4 (PMC8526614; doi:10.1038/s41598-021-00073-4)
Supplement: Supplementary file 1 — Dataset S1. [file 41598_2021_73_MOESM1_ESM.xlsx]

## Sheet: Title page
Pseudomonas aeruginosa transcriptome adaptations from colonization to chronic infection of skin wounds
D’Arpa, Karna, Chen, and Leung
Supplementary Dataset File S1. Differential expression of P. aeruginosa genes in-wound (Hours 2, 6 & 24, and Days 5 & 9) vs. log-phase culture. The “Name” column shows synonyms in parentheses.

## Sheet: In-wound vs. culture DEGs
NCBI Locus Tag	Name	H02_padj	H02_log2FC	H06_padj	H06_log2FC	H24_padj	H24_log2FC	D05_padj	D05_log2FC	D09_padj	D09_log2FC
PA0001	dnaA	0.510781	0.441414	0.807809	0.255663	0.88441	0.107014	0.669439	0.249507	0.659961	-0.266217
PA0002	dnaN	0.564864	0.418475	0.523502	0.569082	0.830939	0.162793	0.30288	0.553579	0.692309	0.24923
PA0003	recF	0.237175	0.688809	0.391696	0.692657	0.872361	0.121966	0.150162	0.719718	0.937025	-0.0554577
PA0004	gyrB	0.303127	0.624179	0.411981	0.67553	0.991607	0.00713396	0.562786	0.330666	0.724858	-0.220839
PA0005	lptA	0.083176	-1.03354	0.135853	-1.16755	0.000382312	-1.82106	2.90779e-05	-2.13542	0.00176066	-1.61765
PA0006	(yaeD)	0.505974	-0.529942	0.510477	-0.659922	0.119639	-0.961603	0.100203	-0.985501	0.109307	-0.964827
PA0007		7.1482e-05	-1.80417	0.00382347	-1.69722	0.0273713	-1.1181	0.00402691	-1.42736	0.0068208	-1.33346
PA0008	glyS	0.178504	0.950527	0.423427	0.825983	0.904271	0.114148	0.801342	-0.206479	0.901947	-0.108357
PA0009	glyQ	0.000223995	1.95207	0.00666802	1.89344	0.00695039	1.51177	0.0453331	1.15723	0.0245024	1.27304
PA0010	tag	0.873899	-0.201902	0.92009	-0.137248	0.861952	-0.190428	0.513844	0.531945	0.574494	0.478273
PA0011	htrB1	0.279402	-0.66018	0.384123	-0.713281	0.344069	-0.559771	0.279888	-0.589647	0.199814	-0.68525
PA0012		0.885112	-0.161495	0.82187	-0.281028	0.961184	0.0474158	0.838077	-0.177847	0.642546	-0.371555
PA0013	(yhhQ)	0.640599	0.487108	0.934443	-0.1186	0.126627	-1.17157	0.847674	-0.188977	0.735135	-0.31185
PA0014		0.925815	-0.13584	0.854798	0.246687	0.534805	0.557088	0.1493	-1.52898	0.474306	0.609843
PA0015		0.737653	-0.309153	0.622139	-0.504372	0.425918	-0.555331	0.0341757	-1.31853	0.721454	-0.267586
PA0016	trkA	0.90181	0.129548	0.959529	-0.0566691	0.641266	-0.334691	0.0242926	-1.19395	0.00330887	-1.50761
PA0017	(sun; fmu)	0.68781	0.398058	0.850083	0.249675	0.649022	-0.386315	0.10459	-1.05884	0.379029	-0.62356
PA0018	fmt	0.276527	0.73217	0.580956	0.56146	0.96275	0.0411407	0.478605	-0.476358	0.782755	0.208341
PA0019	def	0.730648	-0.314403	0.796657	-0.30693	0.621029	-0.362884	0.0212355	-1.22728	0.523348	-0.414268
PA0020	tsaP	0.292848	0.677723	0.401106	0.736179	0.628697	0.339998	0.0033907	1.40953	0.101652	0.861856
PA0021	(smf)	0.898801	0.169351	0.838671	-0.282207	0.843589	0.220554	0.16328	1.03225	0.317888	0.800366
PA0022	(yrdC)	0.753872	-0.351936	0.33985	-1.02101	0.0326809	-1.43976	0.0823648	-1.17494	0.000316769	-2.26235
PA0023	qor	0.886403	0.147252	0.794685	0.298821	0.910884	-0.0966998	0.307758	-0.650442	0.642546	0.320295
PA0024	hemF	0.741079	0.378057	0.347798	1.04069	0.21527	0.935166	0.846936	0.183622	0.795308	-0.238673
PA0025	aroE	0.944373	0.0929106	0.730389	0.411781	0.668323	0.343492	0.993556	-0.00714497	0.0780229	-1.06004
PA0026	plcB	0.947097	-0.0771546	0.58682	0.516454	0.841933	0.160888	0.0153855	1.19023	0.177005	0.73304
PA0027		0.227237	-0.783377	0.161403	-1.08025	0.0719033	-1.06123	0.0116407	1.28239	0.285756	0.631481
PA0028		0.148912	-1.00627	0.0112894	-1.86855	0.0837469	-1.2142	0.0426141	1.19273	0.914872	0.0951418
PA0029		0.739712	-0.450036	0.807997	-0.398407	0.593617	0.580398	0.311554	-1.27839	0.590326	0.570148
PA0030	cosX	0.983263	-0.0498616	0.827397	-0.3641	0.84414	0.255729	0.918151	-0.143546	0.8984	0.168502
PA0031	betC	0.999585	-0.00153425	0.721634	0.535857	0.677066	0.476812	0.661741	0.47758	0.0439833	1.58245
PA0032		0.801511	0.286042	0.897111	0.17525	0.972381	-0.0383404	0.63946	-0.416844	0.663793	-0.396398
PA0032a	NA	0.53054	-0.507013	0.664025	-0.468807	0.516551	-0.487507	0.656791	-0.329844	0.274745	-0.738045
PA0033	hptC	0.619714	0.719747	0.698451	0.681612	0.233033	1.31046	0.916677	0.187709	0.803	0.398838
PA0034		0.849599	0.263701	0.683479	0.559976	0.764988	0.352723	0.188759	-1.73406	0.359042	0.830479
PA0035	trpA	0.00744569	1.45761	0.0296437	1.54216	0.0011929	1.69359	0.940579	-0.0698799	0.210914	0.771467
PA0036	trpB	0.00227179	1.76789	0.0428607	1.61736	3.13177e-06	2.5056	0.98195	0.0226198	0.190042	0.854411
PA0037	trpI	0.343716	0.727664	0.957596	-0.070343	0.85187	-0.183442	0.664568	0.341335	0.412905	-0.643997
PA0038		0.491817	-0.501975	0.849602	-0.212498	0.0181197	1.2119	4.08837e-06	2.07548	2.64424e-11	2.86812
PA0039		0.000633771	-1.55528	0.0192344	-1.44799	0.000882185	-1.51422	0.195815	-0.660208	0.400046	-0.464556
PA0040		0.792634	-0.280693	0.939779	0.0998479	0.980276	-0.0252363	0.404659	-0.618255	0.808567	-0.209462
PA0041		0.801511	-0.208049	0.923245	-0.0981278	0.554434	-0.362895	0.775499	-0.177111	0.0991303	-0.801699
PA0041a	NA	0.762413	-0.378391	0.931755	0.131589	0.830049	0.241421	0.298319	-0.965961	0.302516	-0.962267
PA0042		0.838329	0.22493	0.939862	-0.0974991	0.908967	-0.112338	0.999742	-0.000283438	0.77604	-0.250867
PA0043		0.550287	-0.536016	0.81921	-0.299962	0.675942	-0.371201	0.0174308	-1.83736	0.104973	-1.21481
PA0044	exoT	2.24907e-24	4.42394	1.56672e-17	4.55149	2.39831e-24	4.42395	2.01405e-16	3.62173	2.10917e-13	3.25354
PA0045		2.31862e-05	2.20228	0.0055983	1.93388	0.726035	0.305558	0.08012	1.0671	0.677544	-0.344658
PA0046		2.45867e-05	2.36065	0.0031926	2.15545	0.673446	0.396371	0.0931057	1.1481	0.80692	0.239875
PA0047		0.00793692	1.56011	0.20067	1.13699	0.845846	-0.194327	0.208594	0.840704	0.571004	-0.47828
PA0048		0.153817	-1.40327	0.0637036	-2.06794	0.0554473	-2.11507	0.0969536	-2.02216	0.153636	-1.67321
PA0049		0.000624503	-2.32267	0.00208328	-2.53632	5.12287e-05	-3.24247	0.000337295	-3.28055	0.00212994	-2.50025
PA0050		1.33294e-09	-3.32817	4.92134e-06	-2.99064	1.45767e-05	-2.55663	0.000102944	-2.44377	0.000269295	-2.23874
PA0051	phzH	0.98935	-0.0377446	0.85962	-0.298881	0.975751	0.0474933	0.693444	-0.55303	0.478811	0.768202
PA0052		0.0357585	-1.88463	0.0556098	-2.0433	0.396442	-0.91413	0.0427019	-2.95053	0.420884	-0.89452
PA0054	(yjiI)	0.969234	-0.0654716	0.8776	0.206141	0.682987	-0.409728	0.262262	-1.01488	0.906325	-0.123888
PA0055		0.273603	-0.873002	0.978952	-0.0374159	0.741107	-0.315021	0.0171504	-1.70101	0.141464	-1.06509
PA0056		0.262067	1.13845	0.535168	0.878955	0.5528	0.713303	0.886224	0.220797	0.647706	-0.752726
PA0057		0.881706	-0.226681	0.960043	-0.0795416	0.870817	-0.221708	0.609807	-0.626948	0.9903	-0.0194022
PA0058	dsbM	0.927438	0.163021	0.753514	-0.522134	0.547428	-0.78079	0.989176	0.0186446	0.756781	0.38185
PA0059	osmC	0.876243	0.166974	0.882341	0.168642	0.0246616	1.25149	1.30309e-08	2.66537	1.74339e-20	4.08949
PA0060		0.991835	-0.0219453	0.557013	-0.603287	0.504213	0.494817	0.00383209	1.54827	2.09524e-06	2.30227
PA0061		0.0339717	-1.18674	0.00666326	-1.74765	0.124334	-0.920082	0.338745	-0.604086	0.740017	-0.240826
PA0062		0.826447	-0.234915	0.745243	-0.385065	0.0405077	1.1964	0.0360884	1.21525	0.00282726	1.59975
PA0063		0.883973	-0.18251	0.814035	-0.33195	0.498735	-0.571881	0.864009	-0.160996	0.384978	-0.666437
PA0064		0.998611	0.00509878	0.916397	-0.127931	0.36784	-0.640495	0.430452	-0.551389	0.0173606	-1.51865
PA0065		0.286945	0.747093	0.172761	1.1102	0.180942	0.84869	0.885833	-0.129831	0.610559	0.380553
PA0066	(yrdA)	0.702145	0.38333	0.836006	0.273773	0.791257	0.251469	0.877837	0.142849	0.430959	0.57368
PA0067	prlC	0.00666283	1.30168	0.010004	1.55779	0.0327174	1.05993	0.17595	0.694445	0.477063	0.410828
PA0068		0.247684	0.699585	0.471588	0.617786	0.360836	0.552379	0.147782	0.767197	0.758249	0.21149
PA0069		0.0226643	1.36997	0.207335	1.09705	0.44674	0.587067	0.00397709	1.65112	0.153112	0.941715
PA0070	tagQ1	0.814501	-0.232899	0.985669	-0.0234749	0.0258446	-1.21826	0.000232712	-1.83482	3.67833e-07	-2.44839
PA0071	tagR1	0.6217	-0.430607	0.683479	-0.458936	0.277289	-0.70962	0.159527	-0.835789	0.505024	-0.448768
PA0072	tagS1	0.367967	-0.623802	0.217332	-0.986857	0.000720192	-1.7863	0.00507612	-1.55274	0.000533703	-1.89305
PA0073	tagT1	0.113944	-1.01549	0.0897856	-1.33572	0.0018289	-1.80421	0.0444556	-1.23277	0.000761098	-2.02796
PA0074	ppkA	0.878148	0.173567	0.87115	0.204535	0.381756	-0.63233	0.485037	-0.486533	0.115451	-0.986225
PA0075	pppA	0.828527	-0.234873	0.93085	-0.112873	0.202485	-0.887312	0.365624	-0.650311	0.0523974	-1.30725
PA0076	tagF1	0.876292	-0.159511	0.627126	-0.493864	0.084034	-1.03947	0.12557	-0.940574	0.138265	-0.911925
PA0077	icmF1	0.870967	0.161417	0.939779	0.0857492	0.593888	-0.371159	0.327634	-0.561146	0.0634858	-0.974572
PA0078	tssL1	0.840162	0.221797	0.859204	0.22439	0.615421	-0.409858	0.670256	-0.322542	0.137535	-0.967758
PA0079	tssK1	0.60166	0.434815	0.712074	0.409476	0.919046	0.0921185	0.985065	-0.017735	0.506996	-0.460046
PA0080	tssJ1	0.00127221	2.00603	0.00666802	2.12275	0.0379847	1.44423	0.0605039	1.33897	0.00919484	1.71882
PA0081	fha1	0.869746	0.170814	0.809125	0.282258	0.615243	0.362001	0.681373	-0.273986	0.671719	0.287108
PA0082	tssA1	0.56427	-0.431363	0.444121	-0.667784	0.0842925	-0.937268	0.985327	0.0149693	0.210987	-0.691334
PA0083	tssB1	0.0261239	1.2407	0.136415	1.15286	0.545831	0.442982	0.100287	0.940933	0.655433	0.325869
PA0084	tssC1	0.00227179	1.35924	0.0029291	1.64587	0.195224	0.678645	0.00294308	1.30601	0.43118	0.43309
PA0085	hcp1	0.994088	0.0139069	0.929768	0.0994535	0.0884357	-0.917743	0.399548	-0.485065	0.00379957	-1.40118
PA0086	tagJ1	0.912601	0.108773	0.900248	-0.127991	0.341089	-0.551652	0.957423	0.0396398	0.0413988	-1.03171
PA0087	tssE1	0.445865	0.564742	0.618366	0.5088	0.395569	-0.611862	0.507945	0.447519	0.456769	-0.540178
PA0088	tssF1	0.702426	0.308754	0.940745	0.0804404	0.0421195	-1.09048	0.872013	0.118467	0.00139363	-1.70384
PA0089	tssG1	0.586299	-0.417104	0.578719	-0.523516	0.0163438	-1.30714	0.837415	-0.153408	0.0065245	-1.51414
PA0090	clpV1	0.902615	-0.115659	0.954102	-0.0603142	0.591463	-0.339954	0.846591	-0.128474	0.00120581	-1.46206
PA0091	vgrG1	0.95486	-0.0674956	0.969697	-0.0399414	0.40212	-0.530555	0.946365	-0.0550793	0.0220075	-1.22379
PA0092	tsi6	0.834982	-0.253414	0.890243	0.188494	0.708273	-0.369912	0.851076	-0.192499	0.0982284	-1.44276
PA0093	tse6	0.795343	-0.263027	0.891996	-0.165097	0.198341	-0.869393	0.271353	-0.754304	0.521452	-0.473777
PA0094	eagT6	0.700729	0.348193	0.584839	0.552736	0.815145	-0.211602	0.505071	-0.497977	0.643001	-0.366313
PA0095	(vgr)	0.802393	-0.211089	0.690782	-0.37705	0.927522	0.0676898	0.0165059	1.08645	0.129683	0.740529
PA0096		0.11403	1.31486	0.32391	1.12615	0.615243	0.573351	0.00126376	2.30844	0.219273	1.12816
PA0097		0.532697	0.584664	0.557013	0.674583	0.526039	0.565508	0.00441169	1.78772	0.903079	0.13302
PA0098		0.994541	-0.0178723	0.827397	0.308709	0.92943	-0.0985761	0.182322	0.970101	0.321437	0.769828
PA0099		0.512571	0.556872	0.366835	0.87489	0.93014	0.0857428	0.0096197	1.50621	0.904348	0.111789
PA0100		0.500674	0.492454	0.481612	0.630547	0.435223	0.512102	0.0133807	1.25372	0.478729	0.454297
PA0101		0.420095	-0.602398	0.524553	-0.627949	0.44674	-0.540758	0.804341	0.191204	0.18446	-0.84401
PA0102		0.0589817	-0.992268	0.0786987	-1.18144	0.00451058	-1.35312	0.319653	-0.539045	0.929079	0.0611566
PA0103		0.768216	0.382752	0.771258	-0.460928	0.0961746	-1.48203	0.132745	1.17685	0.0168059	1.71853
PA0103a	NA	0.153695	0.929527	0.206913	1.05365	0.869882	0.156333	0.00422429	-2.67986	0.321335	-0.769696
PA0105	coxB	0.0207816	-1.42491	0.0425526	-1.58307	0.872361	0.150768	0.458737	0.509784	0.120539	-1.0178
PA0106	coxA	0.563241	-0.616009	0.756799	-0.452214	0.0451326	1.42797	0.0105293	1.72048	0.90254	-0.139343
PA0107		0.749938	-0.545126	0.824243	0.426439	0.00827027	2.30416	0.0604173	1.81307	0.717607	0.524836
PA0108	coIII	0.461659	-0.785941	0.551662	-0.796413	0.475115	0.681144	0.0151284	1.73712	0.688173	-0.460196
PA0109		0.00148501	-2.0743	0.0697961	-1.56776	0.197912	-0.989346	0.054931	-1.50207	0.0304647	-1.70551
PA0110		0.727431	-0.468556	0.341765	-1.19917	0.84969	0.240954	0.0376239	1.60845	0.988082	0.0218052
PA0111		0.92905	-0.179103	0.304298	-1.51919	0.601016	0.669068	0.0036231	2.38275	0.433895	0.901888
PA0112		0.959112	-0.120351	0.691094	-0.73484	0.986073	-0.0295896	0.0992876	1.65138	0.96102	-0.0831976
PA0113		0.925459	-0.174291	0.992036	0.0143898	0.877185	0.21913	0.0588676	1.61354	0.989597	0.0227106
PA0114	senC	0.660188	-0.537347	0.857708	0.292765	0.779961	-0.32305	0.844176	0.210619	0.882664	0.162242
PA0115	(elaA)	0.826447	0.241462	0.672358	0.481994	0.72232	-0.331253	0.616873	-0.435331	0.995107	0.00665341
PA0116		0.721469	-0.308651	0.885268	-0.154686	0.834369	-0.172758	0.264599	0.642298	0.504463	0.425923
PA0117		0.147125	1.06942	0.605985	0.621225	0.237874	0.892263	9.89082e-06	2.52255	3.34214e-06	2.61047
PA0118		0.271951	0.974652	0.142234	1.45415	0.236203	1.00246	0.000316997	2.37524	0.00114794	2.17243
PA0119		0.97345	0.0597783	0.84148	0.295807	0.131781	1.1256	0.583002	0.462819	0.39327	-0.708576
PA0120		0.813356	-0.239882	0.296168	-0.914576	0.537853	0.450747	0.298527	-0.711913	0.441073	-0.54732
PA0121		0.416995	-0.698116	0.540214	-0.698185	0.212131	0.88118	0.652425	-0.382167	0.0678121	-1.38102
PA0122	rahU	0.00085656	-2.01637	0.0941554	-1.42744	0.124602	-1.06804	0.421478	-0.599802	0.146431	-1.01358
PA0123		0.86425	0.19695	0.70662	0.442639	0.0860394	1.08019	0.837898	0.183083	0.64953	0.36275
PA0124		0.762413	0.313397	0.854794	0.227723	0.0713923	1.13101	0.952386	0.0622433	0.257466	0.786088
PA0125		0.08435	1.13873	0.394963	0.842292	0.0243967	1.38527	0.948007	0.0715986	0.285538	0.768005
PA0126		0.512571	0.631306	0.442192	0.886766	0.368414	-0.798764	0.0669894	-1.58067	0.00932837	-2.43637
PA0127		0.662012	-0.415514	0.881914	-0.181085	0.144414	-1.01341	0.8589	-0.159257	0.290884	-0.770874
PA0128	(phnA)	0.594649	-0.4181	0.667206	-0.441015	0.207954	-0.738565	0.0673026	-0.97628	0.0321179	-1.11941
PA0129	bauD	0.00545715	1.71574	0.00886591	1.96073	7.68601e-05	2.29939	0.162166	1.04537	0.926714	0.10334
PA0130	bauC	0.000493118	1.95487	0.000281841	2.47783	3.60583e-07	2.68689	0.559852	0.434198	0.0700826	1.11697
PA0131	bauB	0.073323	1.25306	0.0899442	1.47691	0.000355768	2.12746	0.837363	-0.22464	0.600962	0.468977
PA0132	bauA	1.63177e-07	2.77437	2.24993e-06	3.10785	3.89327e-11	3.43114	0.298319	0.732952	0.00341411	1.6985
PA0133	bauR	0.114443	1.13954	0.36478	0.936084	0.0757889	1.24357	0.164775	1.03081	0.120111	1.12518
PA0134	(gda2)	0.920204	0.133394	0.645839	0.544341	0.00350441	1.70394	0.104689	1.03198	5.02999e-05	2.19744
PA0135		0.996803	-0.0225486	NA	0.223778	0.41853	1.31271	NA	0.209572	0.660329	0.85215
PA0136		0.912601	0.141704	0.790815	-0.343713	0.146343	0.978229	0.235929	0.83522	0.189462	0.907205
PA0137		0.787711	-0.415173	0.920185	0.174	0.247649	1.12326	0.837768	-0.311484	0.752311	0.408493
PA0138		0.639106	-0.573499	0.671837	-0.60033	0.163459	1.13981	0.325892	0.877715	0.747951	-0.411557
PA0139	ahpC	4.14088e-08	2.44418	3.98604e-05	2.35805	3.31856e-05	1.92841	0.538338	-0.372734	0.0977405	-0.870103
PA0140	ahpF	5.34058e-13	3.66882	1.02605e-09	3.89304	2.30751e-09	3.10019	0.605263	0.379768	0.00462255	-1.66126
PA0141		0.856552	0.297346	0.547485	0.963145	0.17556	1.29457	0.633443	0.505315	0.168479	1.25039
PA0142		0.0908196	-0.934854	0.156403	-1.02572	0.0254832	-1.16019	0.00188274	-1.58736	0.000114977	-1.94198
PA0143	nuh	0.000402772	-1.83546	0.00666802	-1.78094	0.000494785	-1.91397	0.0150057	-1.41907	0.0139137	-1.42321
PA0144		0.430088	-0.84205	0.40914	-1.05489	0.0911717	-1.71807	0.108549	-1.8105	0.39156	-0.924209
PA0145		0.694985	-0.387389	0.77594	-0.360281	0.373511	-0.685908	0.0204332	-1.7234	0.893312	0.123427
PA0146		0.281897	1.1424	0.673286	0.680303	0.337247	1.0529	0.934015	0.141142	0.362625	1.02163
PA0147		0.737653	0.34931	0.67539	0.490189	0.0528485	1.23662	0.17196	0.941756	0.145453	0.991042
PA0148	(add)	0.568074	0.429735	0.580956	0.518293	0.636851	0.337865	0.793223	0.193016	0.985011	0.0162025
PA0149		0.00318545	1.75028	0.232871	1.11536	0.847393	-0.203216	1.97844e-06	2.59576	0.00481222	1.68181
PA0150		0.119892	1.21692	0.987117	0.0243596	0.33947	-0.840116	0.239723	0.897148	0.786347	0.265656
PA0151		6.5809e-05	2.36342	0.0384096	1.72501	0.754706	-0.378306	1.2061e-06	2.85274	0.0193506	1.61374
PA0152	pcaQ	0.988093	-0.0341193	0.421338	-0.93454	0.133825	-1.27788	0.965338	-0.0493223	0.0976098	-1.49778
PA0153	pcaH	0.681966	0.691864	NA	0.73218	0.767795	0.515457	0.598275	0.789765	0.80692	0.437144
PA0154	pcaG	0.850641	-0.317371	0.788746	-0.489742	0.801444	-0.38897	0.690008	-0.57667	0.916937	0.150785
PA0155	pcaR	0.00219509	1.87518	0.0125173	1.89594	0.0550569	1.35986	0.781277	-0.3433	0.0316033	1.50802
PA0156	triA	0.365123	-0.641696	0.242137	-0.973652	0.845513	-0.16708	0.439294	0.484752	0.125342	0.859764
PA0157	triB	0.806934	-0.240248	0.610313	-0.523711	0.854007	-0.159691	0.365307	0.565131	0.344068	0.58799
PA0158	triC	0.644031	-0.366101	0.652676	-0.43774	0.475028	-0.4565	0.42965	0.45255	0.349694	0.525004
PA0159		0.035125	-1.25093	0.134111	-1.20909	0.0225917	-1.34585	0.0270727	-1.3162	0.0435327	-1.20305
PA0160		0.00151836	-2.91346	0.0527794	-2.31318	0.0262453	-2.24135	0.330472	-1.03937	0.420578	-0.881841
PA0162	opdC	0.671049	-0.427615	0.872397	-0.206212	0.193933	-0.961818	0.0207614	-1.72768	0.0819012	-1.28043
PA0163		0.199871	-0.954315	0.0845612	-1.46541	0.157753	-1.00911	0.0717576	-1.27276	0.0427356	-1.41949
PA0164		2.56328e-13	-3.66108	2.24012e-08	-3.37359	2.02856e-08	-2.94718	2.74587e-08	-3.14868	1.79962e-07	-2.86278
PA0165		0.498536	0.597975	0.574478	0.640635	0.499296	0.561168	0.419638	-0.703886	0.180991	-1.15061
PA0166		0.073323	1.98409	0.458463	1.2433	0.150653	1.72399	0.114258	1.87715	0.958941	-0.114798
PA0167		0.462318	-0.52027	0.582615	-0.522393	0.174529	-0.791602	0.186833	-0.758124	0.123049	-0.872937
PA0168	(yigZ)	0.682504	-0.435146	0.646374	-0.57765	0.443195	-0.643631	0.886224	-0.139644	0.359073	-0.720038
PA0169	siaD	0.757718	-0.31066	0.503825	-0.687437	0.0998064	-1.07362	0.00253441	-1.99043	0.00394491	-1.86375
PA0170		0.744933	-0.359001	0.442923	-0.841818	0.0720816	-1.34284	0.00914934	-2.13092	0.432163	-0.646665
PA0171		0.992255	-0.020603	0.957191	-0.0692547	0.0211931	-1.54007	0.0132489	-1.80265	0.276718	-0.791422
PA0172	siaA	0.45462	0.689198	0.929061	-0.134022	0.248406	-0.903423	0.00771268	-1.86872	0.692609	-0.346768
PA0173		0.379298	-1.10292	0.346709	-1.37478	0.538487	-0.862159	0.797693	-0.384913	0.509931	-0.966746
PA0174		0.182702	-1.64629	NA	-0.983564	0.695794	-0.589734	0.719182	-0.540122	0.351025	-1.43241
PA0175	(cheR2)	0.314245	-0.95507	0.753295	-0.477834	0.751102	-0.363326	0.0563514	-1.90876	0.094311	-1.63331
PA0176	aer2	0.275128	-1.02156	0.781659	-0.450989	0.991607	-0.0103664	0.0753199	-1.43469	0.00643994	-2.13894
PA0177		0.201534	-1.08673	0.641413	-0.619015	0.622665	-0.486674	0.00683789	-2.61838	0.0450946	-1.74277
PA0178		0.160727	-1.19635	0.411503	-1.01537	0.951222	-0.0716191	0.0343637	-1.64361	0.00733352	-2.04963
PA0179		0.00686131	-1.82909	0.213097	-1.275	0.532491	-0.557463	0.00297706	-2.08493	0.003349	-2.03055
PA0180	cttP	0.671467	-0.418771	0.968436	0.0504666	0.321016	0.712651	0.753303	-0.265152	0.999731	-0.000169937
PA0181		0.445865	0.644387	0.674134	0.508212	0.250189	0.823372	0.913591	-0.111251	0.610097	0.417656
PA0182	(yjgI)	0.731351	0.473094	0.708275	0.585552	0.922999	0.138476	0.170071	1.25548	0.292064	1.02971
PA0183	atsA	0.382396	0.85383	0.568015	0.766231	0.495793	0.681574	0.90243	-0.16265	0.881093	-0.19475
PA0184	(atsC)	0.0717146	1.78411	0.341765	1.34381	0.587895	0.772873	0.95851	-0.105408	0.676744	0.632646
PA0185	(atsB)	0.851697	0.263701	0.97487	-0.0485695	0.951694	-0.0786525	0.498111	-0.76687	0.867865	-0.210963
PA0186	(atsR)	0.273753	0.953226	0.683421	0.554057	0.730702	0.384225	0.902316	-0.160737	0.233774	-1.45771
PA0187		0.748137	0.475966	0.966702	-0.0727771	0.885893	0.220606	0.0102356	2.15107	0.0342877	1.85792
PA0188		0.732026	-0.51159	0.851917	-0.329501	0.786039	-0.4051	0.374177	0.919178	0.897654	0.188734
PA0189	(opdI)	0.935488	0.18046	NA	-0.734346	0.812134	0.401364	0.981733	0.0473078	0.532908	0.84978
PA0190		0.775663	0.403884	0.866368	0.274925	0.89893	0.17903	0.946085	0.107408	0.691757	0.482309
PA0191		0.00431471	1.74723	0.0223401	1.7878	0.204068	0.95177	0.141669	-1.57368	0.960243	0.0536046
PA0192		0.095595	1.57483	0.145689	1.68829	0.210689	1.29894	0.95792	0.0931394	0.520172	0.815189
PA0193		0.0320839	2.15469	0.147092	1.90439	0.0443144	2.1026	0.575464	0.848806	0.613084	0.803409
PA0194		0.323468	1.11348	0.652676	0.743398	0.451986	0.902903	0.735342	-0.576444	0.912391	-0.190513
PA0195	pntAA	0.53057	0.552616	0.566813	0.652662	0.305665	0.735491	0.809121	-0.206977	0.31938	-0.705434
PA0195.1	pntAB	0.203475	1.0095	0.125926	1.40314	0.0838839	1.2444	0.598275	0.480154	0.897968	0.14541
PA0196	pntB	0.808921	-0.213837	0.87539	-0.160107	0.896688	-0.100295	0.102584	-0.877502	0.000934622	-1.69709
PA0197	tonB2	0.119436	2.08626	NA	0.984192	0.08314	2.3062	0.258662	1.76478	0.694166	0.849808
PA0198	exbB1	0.505974	0.827785	0.902033	0.228097	0.609012	0.651805	0.737019	0.451884	0.762801	0.418246
PA0199	exbD1	0.174097	1.56103	0.238318	1.64542	0.171562	1.59037	0.880469	0.301271	0.414563	1.13404
PA0200		0.370333	-0.96181	0.934817	-0.14628	0.80317	0.314751	0.909844	-0.139481	0.650668	0.467939
PA0201		0.95486	-0.0718379	0.99499	-0.00589321	0.201171	-0.772176	0.00136043	-1.66102	9.53673e-08	-2.71504
PA0202		0.998161	0.0105337	NA	-0.293984	0.824559	-0.447783	0.916677	-0.219853	0.730507	0.562141
PA0203		0.961618	-0.118679	NA	-0.760316	0.998424	0.0030374	0.39708	-1.49983	0.410032	-1.4801
PA0204		0.6481	0.931204	NA	1.02574	0.34604	1.52415	NA	1.5828	0.769648	0.671399
PA0205		0.481892	-1.40587	NA	-1.21171	0.818455	0.472104	NA	0.189653	0.889113	-0.340995
PA0206		0.765956	-0.4435	0.534309	-0.926308	0.704033	-0.509976	0.87204	-0.232238	0.948705	-0.0905729
PA0207		0.160223	-0.860487	0.32056	-0.825162	0.417929	-0.543507	0.130292	-0.925304	0.328202	-0.623898
PA0208	mdcA	0.00190579	-1.69719	0.00133244	-2.13293	0.297685	-0.694231	0.000431471	-2.01205	1.8235e-05	-2.44324
PA0209	(mdcB)	0.00345889	-1.86374	0.012768	-1.95618	0.439348	-0.627967	0.130904	-1.11169	0.00840858	-1.95809
PA0210	mdcC	0.00754811	-2.59477	0.119632	-1.82609	0.844696	-0.268281	0.190095	-1.62283	0.124345	-2.06221
PA0211	mdcD	0.00198042	-1.79722	0.0014012	-2.19994	0.358254	-0.668362	0.00107439	-2.38767	0.000464127	-2.62808
PA0212	mdcE	0.00035514	-2.24842	0.0136885	-1.94938	0.410747	-0.665761	0.0124823	-1.88515	0.00030649	-3.31947
PA0213	(mdcG)	0.000590031	-2.55669	0.00150685	-2.83615	0.0998064	-1.38586	0.0562833	-1.64293	0.0143944	-2.1401
PA0214	(mdcH)	0.0180672	-1.74048	0.0667139	-1.71099	0.601016	-0.508993	0.365493	-0.785497	0.0299514	-1.88146
PA0215	(madL)	0.0152117	-1.5743	0.12179	-1.31174	0.552263	-0.504792	0.922334	0.0939521	0.0603236	-1.48742
PA0216	(madM)	0.504163	-0.624591	0.319903	-1.03339	0.775719	0.285216	0.881009	0.150555	0.477393	0.566563
PA0217	(mdcR)	0.999585	0.00118177	0.870072	0.21239	0.505877	0.565728	0.44087	-0.736346	0.963518	0.0477045
PA0218		0.715144	0.369244	0.688189	0.472125	0.0387947	1.28894	0.61305	-0.461357	0.90054	0.126893
PA0219		0.970506	0.0886411	0.790815	0.488575	0.850104	0.29181	0.467031	0.852431	0.435258	0.90778
PA0220		0.405733	-1.20796	0.898702	0.250907	0.846575	0.317635	0.808273	0.378549	0.870027	-0.297349
PA0221		0.902615	-0.262734	0.699974	0.72847	0.740857	0.528996	0.645214	0.662829	0.822181	0.375923
PA0222		0.713469	0.587658	0.956981	0.112005	0.194496	1.41856	0.292551	1.23186	0.338004	1.15419
PA0223		0.501182	-0.58895	0.684524	-0.479272	0.628691	-0.433332	0.497556	-0.570467	0.920012	-0.0966678
PA0224		0.54174	0.757985	0.395932	1.13636	0.838082	0.305678	0.896787	-0.216958	0.485785	0.810059
PA0225		0.817092	-0.325408	0.555762	-0.83365	0.495793	-0.690846	0.771041	-0.307519	0.108714	-1.4038
PA0226		0.457678	-0.789241	0.957596	0.0817497	0.519362	0.628918	0.775894	-0.343065	0.9824	0.0293578
PA0227	(pcaJ)	0.875938	0.221504	0.936358	0.120759	0.926103	0.117042	0.837415	-0.265974	0.45964	0.700756
PA0228	pcaF	0.825449	-0.262187	0.713548	-0.465487	0.668323	-0.410499	0.0559174	-1.71864	0.596423	-0.488293
PA0229	pcaT	0.372699	0.736379	0.0845612	1.372	0.0792435	1.21904	1.05599e-05	2.48027	4.92587e-13	3.64752
PA0230	pcaB	0.923316	0.105356	0.872397	-0.167411	0.668323	0.3053	0.100278	0.86178	0.0260138	1.10237
PA0231	pcaD	0.130043	1.09988	0.0930511	1.42256	0.115757	1.13201	0.0163443	1.58611	0.000330559	2.13941
PA0232	pcaC	0.353454	0.943086	0.125013	1.62266	0.0476709	1.62438	0.0317145	1.74451	0.0311659	1.74078
PA0233		0.940765	0.102549	0.991657	-0.0124668	0.475596	-0.601527	0.554854	0.457454	0.646713	0.376932
PA0234		0.826447	-0.328117	0.945868	-0.110597	0.38548	0.849196	0.843078	-0.272201	0.84629	-0.266414
PA0235	pcaK	0.980866	0.068578	NA	-0.275633	0.668323	-0.712758	0.591085	0.702765	0.480617	-1.28658
PA0236		0.987576	-0.0314612	0.806099	-0.317075	0.359723	-0.725087	0.0697136	-1.43438	0.372478	-0.713503
PA0237		0.946213	-0.16161	NA	-0.353933	0.582601	0.777856	0.854134	-0.352294	0.992345	0.0205327
PA0238		0.691929	-0.584004	0.32056	-1.41072	0.44674	-0.951195	0.380803	-1.11053	0.333742	-1.24119
PA0239		0.870539	-0.193697	0.99499	0.00629155	0.684579	-0.375941	0.694113	-0.352579	0.846966	-0.188732
PA0240	(opdF)	0.492273	-1.08494	NA	-1.55408	0.774778	-0.531979	0.910775	0.206225	0.936505	-0.149698
PA0241		0.900938	-0.275889	NA	-0.354546	0.622213	-0.943264	0.672364	-0.830119	0.493785	0.94996
PA0242		0.97202	-0.0669246	0.783301	0.40008	0.170972	1.08192	0.237717	0.966815	0.694894	0.404659
PA0243		0.765435	-0.339998	0.375974	-0.956496	0.153171	-1.08015	0.0202951	-1.74424	0.161203	-1.06202
PA0244		0.962619	0.0967543	0.807997	-0.435248	0.386596	-1.14061	0.986968	-0.0267815	0.818073	-0.338829
PA0245	aroQ2	0.888378	0.223442	0.891996	0.223156	0.676397	0.504756	0.664568	-0.597545	0.569092	-0.813945
PA0246		0.975606	-0.0462245	0.920224	-0.122832	0.930517	-0.0806274	0.550622	-0.451468	0.959685	-0.0428287
PA0247	pobA	0.851713	-0.303635	0.601711	-0.826587	0.859721	0.245359	0.161565	-1.9367	0.368438	-1.15245
PA0248	(pobR)	0.284341	-0.693675	0.356489	-0.780811	0.103256	-0.941423	0.0116559	-1.42785	0.0233974	-1.27829
PA0249		1.99073e-05	2.00352	0.000500675	2.06328	9.49877e-05	1.88777	0.231345	-0.85225	0.562968	-0.444357
PA0250		3.90288e-07	2.52151	7.82079e-05	2.51093	1.88933e-05	2.19419	0.106648	-1.04344	0.853138	-0.155141
PA0251		0.114443	1.75465	0.100742	2.13638	0.78165	0.490449	0.792683	-0.563674	0.411944	1.11571
PA0252		2.09795e-11	3.41718	3.51661e-09	3.63582	0.136327	1.08255	0.239641	0.920849	0.231137	0.9374
PA0253	hudR	0.978913	-0.04802	0.414792	-0.882446	0.168376	-1.0342	0.367501	-0.705207	0.13634	-1.11489
PA0254	hudA	0.774843	-0.30569	0.958087	-0.0670704	0.79346	0.250366	0.311271	-0.832922	0.0873772	1.07879
PA0255		0.945113	-0.100514	0.965492	-0.0582434	0.435223	-0.628437	0.390416	-0.649398	0.755119	-0.270885
PA0256		0.00125444	-1.59699	0.0176811	-1.52535	0.0809463	-0.974794	0.00451494	-1.53843	0.119278	-0.875221
PA0257		0.0357945	-1.19613	0.12592	-1.17171	0.0273471	-1.25681	0.0006012	-1.97243	0.0952665	-0.983087
PA0258		0.0150897	-1.6002	0.0492144	-1.63226	0.0254832	-1.57355	0.00981199	-1.98232	0.179319	-1.00813
PA0259	tli3	0.491817	-0.586921	0.668758	-0.514239	0.484074	-0.544434	0.12876	-0.976804	0.660329	-0.342668
PA0260	tle3	0.373011	0.649631	0.462909	0.699393	0.234767	0.764824	0.947972	0.0630544	0.854031	0.154873
PA0261		0.840162	0.246855	0.84148	0.272959	0.893957	-0.151452	0.429917	-0.788853	0.995107	-0.00745304
PA0262	vgrG2b	0.963262	-0.059597	0.873082	-0.179138	0.902283	0.103505	0.849544	-0.146106	0.571716	0.374149
PA0263	hcpC	0.986131	0.0501452	0.955355	-0.106964	0.425614	0.913636	0.849544	-0.324044	0.834146	0.316494
PA0265	davD	0.0935199	-0.940494	0.250712	-0.907529	0.707427	-0.269971	0.720194	-0.234081	0.836299	0.145532
PA0266	davT	0.273753	-0.674578	0.663918	-0.426725	0.740857	-0.24169	0.912581	0.0813001	0.730507	0.223523
PA0267		0.588812	-0.508216	0.269074	-1.07523	0.0245658	-1.48186	0.834916	-0.186612	0.227697	-0.852672
PA0268		0.916003	0.149359	0.839688	0.279395	0.13643	1.07796	0.773392	0.285302	0.155851	1.03671
PA0269		0.463896	0.634382	0.44848	0.781954	0.0730329	1.19785	0.00107293	1.92409	0.00016701	2.12936
PA0270		0.45462	0.6443	0.311761	0.966045	0.0157365	1.51319	4.44186e-06	2.52124	2.14597e-05	2.35017
PA0271		0.826804	0.305516	0.639856	0.647218	0.0688502	1.43489	0.00188274	2.17796	0.0012668	2.22108
PA0272		0.851697	0.230967	0.99499	-0.00667045	0.505483	-0.609316	0.298319	-0.90118	0.18568	-1.14409
PA0273		0.480465	1.29419	NA	1.09605	0.973207	-0.0984133	NA	0.637939	0.532908	1.19774
PA0274		0.235467	-1.34978	0.637049	-0.789081	0.321016	-1.20623	0.512197	-0.827822	0.428756	-1.00656
PA0275		0.0934805	-1.03029	0.413503	-0.746049	0.345224	-0.646296	0.17755	-0.874479	0.643058	-0.343365
PA0276		0.405198	0.819067	0.26516	1.25905	4.30403e-05	2.69615	0.000106408	2.5621	5.60111e-09	3.60662
PA0277		0.662501	0.426611	0.663144	0.511079	0.0113411	-1.8411	0.0462688	-1.54859	0.114087	-1.21461
PA0278		0.645481	-0.562483	0.563791	-0.781369	0.587895	-0.623606	0.320354	-1.11927	0.541869	-0.702956
PA0279	(ydfF)	0.865299	-0.205507	0.193896	-1.20582	0.493322	-0.572056	0.46939	0.535103	0.627567	0.390468
PA0280	cysA	0.0150897	1.30019	0.105172	1.19488	0.0846417	0.985095	0.00771376	-1.79977	0.0864343	-1.12322
PA0281	cysW	1.58109e-06	2.47252	6.99555e-06	2.79448	0.00189705	1.78258	0.120917	-1.60521	0.292945	-1.03461
PA0282	cysT	6.4542e-07	2.70657	7.1326e-06	2.91823	0.000307499	2.1584	0.916677	-0.13879	0.57063	-0.702716
PA0283	sbp	1.25308e-09	3.24127	2.02815e-07	3.44868	4.1013e-07	2.79179	0.555615	-0.521143	0.263369	-0.948154
PA0284		5.06697e-07	2.48315	8.2405e-07	2.93182	7.40775e-05	2.0876	0.211349	-1.1295	0.0699229	-1.80807
PA0285		0.782252	0.262906	0.869693	0.189642	0.334366	-0.642795	0.00318138	-1.71681	0.00909478	-1.50386
PA0286	desA	0.950097	-0.0646018	0.986069	-0.0168792	0.960433	0.0365885	0.421523	0.409696	0.960243	0.0307221
PA0287	gpuP	0.0848281	-1.57103	0.0475692	-2.08865	0.5711	-0.636771	0.0847234	-1.94252	0.0929143	-1.89407
PA0288	gpuA	0.844558	-0.294379	0.288626	-1.32817	0.960616	0.068758	0.516162	-0.803394	0.211349	-1.70819
PA0289	gpuR	0.562168	-0.458187	0.639781	-0.472118	0.76732	0.239654	0.463389	0.467554	0.802059	0.191988
PA0290		0.647565	-0.390783	0.559484	-0.571461	0.593804	0.389823	3.49427e-05	1.95409	0.000300736	1.73346
PA0291	oprE	0.0077377	1.48396	0.00739602	1.85836	0.0900853	1.01509	0.574043	0.379002	0.43423	-0.512327
PA0292	aguA	0.451545	0.551355	0.497824	0.640901	0.543543	0.428795	0.686235	-0.281715	0.801029	0.188496
PA0293	aguB	0.371695	0.886301	0.247036	1.29626	0.780619	0.348379	0.617658	-0.627151	0.899409	-0.176589
PA0294	aguR	0.526045	-0.543183	0.854798	-0.229629	0.532078	-0.505149	0.565903	-0.442	0.867155	-0.149647
PA0295		0.692134	0.44971	0.311132	1.12467	0.0824854	1.26753	0.556075	0.494013	0.00330292	1.88586
PA0296	spuI	0.665772	0.419992	0.524553	0.697334	0.430672	0.59052	0.634298	-0.356675	0.735498	0.268268
PA0297	spuA	0.0784427	-0.929336	0.40914	-0.675838	0.357056	-0.536898	0.021698	-1.10978	0.0142433	-1.17098
PA0298	spuB	0.64535	0.349468	0.506339	0.566248	0.214331	0.666883	0.243394	0.602891	0.48535	0.39776
PA0299	spuC	0.953819	-0.0732201	0.860521	0.199228	0.450562	0.505743	0.670596	0.282181	0.662251	0.296772
PA0300	spuD	0.564864	0.424102	0.274087	0.86109	0.364042	0.544927	0.162168	0.728229	0.87045	-0.116705
PA0301	spuE	0.152137	0.93771	0.148824	1.18608	0.212754	0.80135	0.0781684	1.02409	0.411944	0.546889
PA0302	spuF	0.0276871	1.25162	0.148681	1.14773	0.0452607	1.14288	0.0160907	1.29943	0.139057	0.869082
PA0303	spuG	0.13347	0.8777	0.0725008	1.24207	0.450283	0.498995	0.0996585	0.899065	0.674799	0.293949
PA0304	spuH	0.912601	-0.122084	0.923245	-0.111812	0.569283	-0.406511	0.969955	0.0306554	0.933781	-0.0642565
PA0305	hacB	0.908701	0.142493	0.877167	0.193161	0.410747	0.607058	0.195913	-0.900553	0.511952	0.477997
PA0306		0.482095	0.660053	0.362159	0.962504	0.101542	1.19927	0.965161	-0.0556166	0.0571186	1.3517
PA0306a	NA	0.550287	-0.587907	0.989288	0.018459	0.395366	-0.702399	0.108728	-1.12809	0.426682	-0.622741
PA0307		0.0395459	-1.15482	0.193209	-1.02059	0.158816	-0.842185	0.0822447	-1.00267	0.0631698	-1.06149
PA0308		0.776726	-0.29801	0.741788	-0.41799	0.21771	-0.86061	0.849544	-0.164659	0.828168	-0.186249
PA0309		0.98844	0.0267187	0.761965	-0.369216	0.916799	0.0990455	0.8874	-0.12223	0.795308	0.208427
PA0310		0.248815	-0.778027	0.577519	-0.572292	0.733229	-0.275068	0.277287	-0.671345	0.0201165	-1.31232
PA0311		0.932421	0.179214	0.98852	-0.0260922	0.890638	0.219386	0.580879	-0.905303	0.613978	0.664812
PA0312		0.171982	-0.808624	0.124493	-1.10059	0.54577	-0.4058	0.497194	-0.412831	0.411944	-0.490645
PA0313	(yecS)	0.605489	0.489766	0.751241	0.413176	0.692512	-0.370084	0.911421	-0.113888	0.525913	-0.535071
PA0314	(fliY)	0.696439	0.381942	0.916588	0.1357	0.765496	-0.274384	0.542358	-0.459748	0.902883	0.107818
PA0315		0.350218	-0.601874	0.360878	-0.758137	0.000838955	-1.58467	0.239641	-0.63586	0.0420548	-1.01916
PA0316	serA	0.0518705	1.04356	0.0837649	1.20751	0.159621	0.778292	0.00945283	1.24461	0.00126362	1.48893
PA0317		0.763935	0.241219	0.709198	0.350041	0.833124	-0.151678	0.990403	0.00804678	0.288381	-0.545233
PA0318	(hpcE)	0.856552	-0.165933	0.938048	0.0829791	0.951707	0.0469787	0.924849	-0.0691976	0.627732	-0.301817
PA0319		0.787362	-0.225345	0.363858	-0.709974	0.190588	-0.709512	0.0563828	-0.964567	0.0212742	-1.13685
PA0320	carO	4.27647e-20	5.01573	6.16417e-11	4.44151	3.93123e-13	4.05981	8.0895e-08	3.11704	1.55657e-16	4.51949
PA0321		0.522396	0.836196	0.339416	1.33005	0.438396	0.935331	0.595324	0.691623	0.274183	1.20936
PA0322		0.645888	-0.560684	0.985856	-0.0287044	0.602827	0.542964	0.752324	-0.3914	0.433895	0.733834
PA0323		0.950382	-0.113223	0.721634	0.534119	0.65615	0.503668	0.797697	-0.342708	0.875645	0.204561
PA0324		0.699621	-0.766634	NA	-0.159525	0.943156	-0.147258	NA	-0.806264	0.908464	-0.237611
PA0325		0.827885	0.393362	0.759617	0.590519	0.646836	0.664208	0.964758	-0.0874749	0.854742	0.308431
PA0326		0.879811	-0.266605	0.768932	0.510943	0.606766	0.648503	0.916677	-0.177721	0.741448	0.450035
PA0327	carP	4.71702e-06	2.72458	0.00716283	2.19144	6.3322e-05	2.4548	0.106464	1.16213	5.29401e-05	2.44336
PA0328	aaaA	0.225978	0.810254	0.207086	1.04247	0.0012955	1.67778	0.00819753	1.42043	2.41413e-07	2.46615
PA0329		0.185331	-0.90006	0.39555	-0.826908	0.426859	-0.567499	0.469414	-0.48282	0.433255	0.519445
PA0330	rpiA	0.834074	-0.190142	0.789169	-0.287844	0.341528	-0.566054	0.0437431	-1.03012	0.0648194	-0.949827
PA0331	ilvA1	0.62389	0.396929	0.813682	0.270516	0.580025	-0.393224	0.504864	0.410671	0.375411	-0.538759
PA0332		0.134399	-0.858176	0.115584	-1.11106	0.0356494	-1.11191	0.807408	-0.171052	0.585073	-0.347471
PA0333		0.694985	-0.361876	0.381221	-0.823201	0.197912	-0.82717	0.946255	-0.060957	0.114281	-0.960304
PA0334		0.303578	-0.806741	0.493876	-0.738423	0.0180057	-1.62665	0.107278	-1.16621	0.180483	-0.980686
PA0335		0.859196	0.191856	0.641458	0.506801	0.944057	-0.0646959	0.54306	-0.435491	0.854031	-0.152558
PA0336	ygdP	0.975546	-0.0388761	0.813592	-0.250711	0.847248	-0.144444	0.863983	-0.117722	0.639595	-0.285199
PA0337	ptsP	0.993514	-0.0153367	0.973791	0.0336411	0.94697	0.0510154	0.363938	0.484807	0.850233	0.126884
PA0338		0.0974869	-0.968978	0.0826376	-1.25842	0.0262453	-1.21113	0.00888803	-1.40774	0.00981219	-1.37652
PA0339		0.99689	-0.00833328	0.93342	-0.099737	0.867556	-0.155357	0.786736	-0.224345	0.264145	0.701083
PA0340		0.788331	0.28881	0.886665	0.18328	0.889015	-0.137072	0.515719	-0.513051	0.316964	-0.758868
PA0341	lgt	0.807382	-0.23677	0.54357	-0.594565	0.0893867	-1.00668	0.264713	-0.688486	0.10717	-0.954075
PA0342	thyA	0.876292	-0.158314	0.94973	-0.0735144	0.20757	-0.757454	0.785996	-0.194734	0.113097	-0.887514
PA0343		0.948274	-0.0910456	0.767152	-0.378149	0.406255	-0.650876	0.578918	-0.439491	0.879126	-0.141691
PA0344		0.717282	0.369139	0.802512	0.332369	0.321604	0.724676	0.575563	0.430882	0.122365	0.997476
PA0345		0.626221	-0.507286	0.424412	-0.906454	0.597091	-0.486176	0.534161	-0.509613	0.750484	0.283605
PA0346		0.000124564	1.708	0.0261334	1.37473	0.621029	0.346504	2.67985e-13	3.00939	8.7533e-12	2.81288
PA0347	glpQ	0.909191	0.206203	0.808894	0.424699	0.454511	0.840009	0.535315	0.719333	0.0532029	1.70472
PA0348		0.83475	-0.243745	0.725771	-0.44891	0.605987	-0.467977	0.201604	0.876166	0.660329	0.372346
PA0349		0.714279	0.488878	0.822389	0.376641	0.912057	0.159464	0.332087	0.961499	0.615082	0.585499
PA0350	folA	0.942947	0.106744	0.466736	-0.819308	0.0962755	-1.20683	0.796167	-0.236221	0.0990275	-1.20021
PA0351		0.648668	0.436023	0.617242	0.567109	0.611706	0.425356	0.486231	-0.562692	0.952826	0.05449
PA0352	(yicE)	0.932811	0.10943	0.695662	-0.465416	0.0272017	-1.35756	0.12155	-0.982403	0.0235504	-1.37955
PA0353	ilvD	0.476684	0.546295	0.433236	0.742871	0.239124	0.737941	0.423539	-0.511591	0.390182	0.539297
PA0354		0.568987	0.450294	0.854798	0.210702	0.939853	0.0645236	0.975122	0.0268179	0.031389	1.12964
PA0355	pfpI	0.476087	0.607976	0.481608	0.742494	0.000338036	2.00658	8.75317e-07	2.60594	2.15747e-17	4.20882
PA0356		0.782254	-0.287916	0.50743	-0.704859	0.131781	-0.990252	0.0797092	-1.09831	0.0082128	-1.583
PA0357	mutM	0.92905	-0.112652	0.444222	-0.760129	0.128877	-0.956685	0.271949	-0.69687	0.00302336	-1.65464
PA0358		0.257454	-0.822365	0.226073	-1.07981	0.0053876	-1.69741	0.0508297	-1.25187	0.00177192	-1.97243
PA0359		0.371695	0.580892	0.344775	0.7712	0.171406	0.752211	0.00299924	1.37987	0.0399642	1.00928
PA0360		0.765151	0.250787	0.815803	0.244344	0.745507	0.2344	0.139982	0.751963	0.9824	0.0173358
PA0361		0.603755	-0.445084	0.794685	-0.3194	0.450283	-0.537345	0.228342	-0.755603	0.662251	-0.318997
PA0362	fdx1	0.0487957	-1.04097	0.315027	-0.794186	0.16936	-0.766764	3.17277e-05	-2.15525	0.00544746	-1.41197
PA0363	coaD	0.645705	-0.380021	0.619673	-0.493753	0.08378	-0.974465	0.000151275	-1.9919	0.000595674	-1.78412
PA0364		0.775663	-0.33241	0.885268	-0.195882	0.225917	0.90654	0.941474	-0.0847354	0.896772	0.138257
PA0365		0.203475	1.16079	0.635439	0.669184	0.000355768	2.49546	0.266139	1.06365	0.134478	1.32896
PA0366		0.588484	0.414016	0.420912	0.67165	3.77424e-10	2.6549	0.103268	0.894532	7.16726e-10	2.61616
PA0367		0.855221	-0.21398	0.910569	0.146076	0.346329	0.693745	0.693901	0.315325	0.946996	-0.0608858
PA0367a	NA	0.153825	-0.951295	0.432472	-0.757272	0.803426	-0.22425	0.0588253	-1.24396	0.882446	-0.128276
PA0368		0.586295	-0.446289	0.657029	-0.469102	0.277651	-0.707234	0.232948	-0.749649	0.287659	-0.680472
PA0370	(yhhF)	0.378579	0.736611	0.61719	0.606626	0.961399	-0.0529881	0.733373	0.2977	0.716364	0.318054
PA0371		0.106291	0.928276	0.25313	0.913749	0.626581	0.348246	0.792674	0.191722	0.568567	0.372552
PA0372		0.211161	0.739659	0.319903	0.79217	0.3042	0.602286	0.793223	0.183195	0.227619	0.658169
PA0373	ftsY	0.850696	0.168352	0.85962	-0.177073	0.575918	-0.355381	0.813772	0.151934	0.446248	-0.421247
PA0374	ftsE	0.737653	0.272386	0.992055	-0.00864984	0.349454	-0.545355	0.908147	0.083778	0.59259	-0.324621
PA0375	ftsX	0.617825	-0.406156	0.295829	-0.882576	0.0174098	-1.26316	0.773094	-0.201071	0.268928	-0.640701
PA0376	rpoH	0.471313	-0.524964	0.356489	-0.803776	0.740857	0.253787	0.325212	0.56328	0.00492374	1.3716
PA0377		0.890652	-0.149754	0.45799	-0.705154	0.757142	0.258624	0.957899	0.0462972	0.833615	-0.17097
PA0378	(mgtA)	0.354294	-0.697033	0.138345	-1.23247	0.0230749	-1.40732	0.000791646	-2.15857	0.0142871	-1.53554
PA0379	(ygdD)	0.500089	-0.532607	0.377493	-0.8093	0.10741	-1.01816	0.515922	-0.456286	0.132413	-0.969279
PA0380		0.938246	-0.0994048	0.872397	-0.192925	0.521255	-0.498083	0.0373274	-1.39374	0.115817	-1.05816
PA0381	thiG	0.670865	0.328312	0.775937	0.292195	0.991607	0.00725793	0.820753	-0.152684	0.68458	-0.255988
PA0382	micA	0.693567	-0.406566	0.189638	-1.23875	0.00774357	-1.67195	0.162325	-0.938583	0.000981563	-2.00301
PA0383		0.922684	0.142378	0.641413	-0.606965	0.103368	-1.2378	0.406372	-0.6785	0.00960748	-1.95147
PA0384		0.744933	-0.381808	0.835568	-0.295826	0.872361	-0.185108	0.710046	-0.393365	0.753728	0.31442
PA0385		0.838329	0.231595	0.944024	-0.0935836	0.761049	-0.298515	0.512744	-0.55138	0.269495	-0.901863
PA0386	(yggW)	0.292678	0.731673	0.459587	0.700758	0.921888	0.0918265	0.677965	-0.330852	0.971373	0.031313
PA0387	(yggV)	0.690425	-0.328879	0.655284	-0.440424	0.266489	0.640135	0.910753	-0.085261	0.576191	0.345105
PA0388		0.894025	-0.153482	0.910569	0.139599	0.0207426	1.33757	0.197115	0.78846	0.00938635	1.42353
PA0389		0.855221	0.217524	0.792873	-0.361362	0.376089	-0.697499	0.529003	-0.495168	0.340801	-0.717066
PA0390	metX	0.692826	0.323812	0.582872	0.513925	0.957311	0.0448469	0.365437	-0.531465	0.480986	-0.432734
PA0391		0.147125	0.849801	0.256699	0.900678	0.000456204	1.65475	0.00489938	1.35729	2.71171e-07	2.26225
PA0392	(yggT)	0.896393	0.135166	0.752222	0.344722	0.697626	0.288975	0.120267	-0.915346	0.427585	-0.50845
PA0393	proC	0.782925	-0.252999	0.653563	-0.458876	0.962061	0.0402811	0.0680349	-1.00851	0.268928	-0.653033
PA0394	(yggS)	0.997329	0.00725378	0.882341	0.171701	0.602222	0.387826	0.0427557	-1.1803	0.281699	-0.676556
PA0395	pilT	0.417553	0.563746	0.591441	0.526309	0.573029	0.391365	0.000665109	1.60989	0.137498	0.801522
PA0396	pilU	0.0627804	1.13268	0.0786987	1.3652	0.000306828	1.87924	3.02519e-10	3.01622	4.8978e-08	2.63719
PA0397	(czcD)	0.794627	-0.306265	0.876973	-0.213322	0.887394	-0.151391	0.993556	0.00864384	0.515082	0.532407
PA0398		0.243153	-0.792098	0.613899	-0.532941	0.189753	-0.830078	0.266139	-0.700302	0.173304	-0.837942
PA0399		0.275578	0.631021	0.524553	0.537103	0.458465	-0.444717	0.0398528	0.955483	0.403361	0.453733
PA0400	(metC; metB)	0.0934979	0.877912	0.0994239	1.08964	0.860798	0.133612	1.22975e-05	1.84211	0.0430732	0.961402
PA0401	(pyrC'; pyrX)	0.817092	0.23109	0.751557	0.368144	0.785348	0.226187	0.232112	-0.716293	0.58129	-0.375573
PA0402	pyrB	0.834533	0.245473	0.576299	0.669711	0.859016	0.178406	0.556953	-0.450276	0.880904	-0.138696
PA0403	pyrR	0.0218812	-1.3025	0.244668	-0.991411	0.0177357	-1.33522	0.000120669	-2.07412	0.00116417	-1.74439
PA0404	(yqgF)	0.776726	0.258654	0.746588	0.351732	0.774778	0.232354	0.885833	0.117246	0.40765	0.519884
PA0405	algH	0.603911	0.463042	0.553122	0.638347	0.395569	0.610534	0.915781	-0.0954486	0.50062	0.47567
PA0406	tonB3	0.0943955	0.933239	0.187629	0.983419	0.208997	0.726772	0.45671	0.458148	0.0999643	0.88035
PA0407	gshB	0.724524	0.302402	0.480616	0.625262	0.765791	0.23196	0.262262	-0.682787	0.673096	-0.292896
PA0408	pilG	0.745927	-0.29323	0.918058	-0.120282	0.701952	0.286989	0.482938	0.427537	0.769579	0.207332
PA0409	pilH	0.773573	0.267437	0.459452	0.684437	0.24845	0.700329	0.0354931	1.09649	0.332189	0.575903
PA0410	pilI	0.951962	0.0764932	0.958287	-0.062427	0.735426	0.270474	0.0788693	0.968477	0.84629	0.150075
PA0411	pilJ	0.222007	0.745249	0.484815	0.626677	0.401552	0.521106	0.00410757	1.36064	0.338916	0.539416
PA0412	pilK	0.876243	0.154109	0.881514	0.162487	0.870817	-0.133024	0.0350119	1.06088	0.90168	0.0931895
PA0413	chpA	0.511501	0.435319	0.824367	0.231678	0.830049	0.154745	0.0154468	1.07959	0.866991	0.110464
PA0414	chpB	0.554923	0.419346	0.641413	0.437576	0.871628	-0.124706	0.0139649	1.14234	0.613531	0.307563
PA0415	chpC	0.739835	0.277378	0.671158	0.41243	0.723154	0.253405	0.0722934	0.901995	0.645627	0.293728
PA0416	chpD	0.942911	-0.0858889	0.79295	-0.296353	0.367369	-0.583557	0.863983	0.130954	0.169618	-0.816528
PA0417	chpE	0.327101	-0.706692	0.617023	-0.530733	0.0850093	-1.09076	0.0553827	-1.23138	0.000651337	-2.28122
PA0418		0.573791	0.458905	0.746588	0.370047	0.869882	0.148939	0.0469425	-1.39573	0.958841	-0.0435852
PA0419	(yggJ)	0.148295	-0.952344	0.114796	-1.26955	0.0128129	-1.46261	0.000601006	-2.02045	0.00178936	-1.81483
PA0420	bioA	0.546617	-0.495804	0.69686	-0.442099	0.0462806	-1.17675	0.00621664	-1.54587	0.0724033	-1.05438
PA0421		0.577133	-0.493558	0.362134	-0.900453	0.0260728	-1.34644	0.00974253	-1.50942	0.0204021	-1.36478
PA0422		0.0212992	1.24205	0.111648	1.18124	0.601016	0.381614	0.0554071	1.02841	0.958019	-0.0409564
PA0423	pasP	0.0366702	0.986769	0.150651	0.947349	0.0068816	-1.19617	0.00591252	1.17179	0.742687	0.194124
PA0424	mexR	0.824374	-0.268223	0.960453	0.0679773	0.88548	-0.148192	0.214935	-0.935525	0.213971	-0.940066
PA0425	mexA	0.778694	0.258907	0.940745	-0.0865189	0.722513	-0.26923	0.727398	-0.238189	0.0329497	-1.12943
PA0426	mexB	0.536406	0.420724	0.835568	0.216486	0.674706	-0.27643	0.946215	0.0501657	0.210914	-0.632241
PA0427	oprM	0.845806	0.17862	0.962929	-0.0479671	0.761111	-0.222845	0.366853	-0.497469	0.0311659	-1.05018
PA0428	(rhlE)	0.376515	0.631271	0.555417	0.597413	0.761111	0.247652	0.455222	-0.471931	0.690595	-0.279406
PA0429		0.333092	-0.569682	0.540776	-0.515902	0.0962552	-0.817644	0.137251	-0.715027	0.253432	-0.575371
PA0430	metF	0.352941	0.621914	0.477754	0.643777	0.914543	0.0913682	0.998103	-0.00180037	0.90168	0.096303
PA0431		0.00616664	1.47279	0.0739033	1.33639	0.0179941	1.30659	0.250984	0.703062	0.00557558	1.44867
PA0432	sahH	0.0175251	1.32399	0.00930037	1.76825	0.0121935	1.36038	0.286519	0.637349	0.0163602	1.26661
PA0433		0.00570955	1.83943	0.0345671	1.7921	0.204844	1.05262	3.85057e-05	2.59544	3.80997e-05	2.57587
PA0434		8.24228e-05	2.46604	2.35724e-05	3.08168	0.012325	1.78695	6.73092e-13	4.16526	6.34666e-08	3.25965
PA0435		0.17896	0.980882	0.244271	1.07682	0.925002	0.103466	2.24489e-07	2.79161	0.0107147	1.58275
PA0436		0.76216	-0.301604	0.869317	0.19899	0.343435	-0.660109	0.949477	0.0551625	0.770759	-0.229695
PA0437	codA	0.27173	0.731441	0.415542	0.733077	0.78682	-0.233528	0.30288	-0.706892	0.0671731	-1.21671
PA0438	codB	0.788767	0.269092	0.794771	0.317696	0.321141	-0.741798	0.012716	-1.98293	0.191611	-0.974678
PA0439	(dypB; yeiA)	0.504163	0.98283	0.516689	1.08356	0.0143264	2.47242	0.350065	1.29156	0.307222	1.38556
PA0440	(dypA)	0.870263	0.314369	0.960961	0.0938751	0.0521509	1.91477	0.565353	-1.0651	0.54588	0.813876
PA0441	dht	0.763935	0.313216	0.865729	-0.206057	9.54438e-07	2.47559	0.183952	-1.29609	9.92907e-05	2.0775
PA0442		0.775337	1.05479	NA	-0.803295	0.502806	1.91282	NA	2.67574	0.269484	2.66228
PA0443		0.992255	0.0324067	0.90454	-0.221853	0.902283	0.192306	0.469414	0.844062	0.802059	0.368145
PA0444	(hyuC)	0.99689	0.0111905	0.764466	-0.449046	0.0697243	1.37783	0.933422	0.107116	0.734218	-0.410072
PA0445		0.870967	-0.192772	0.651456	-0.520928	0.817118	-0.230596	0.406372	-0.688453	0.654836	-0.398437
PA0446		0.0172295	-1.76518	0.201405	-1.3663	0.401552	-0.751089	0.861078	0.179652	0.723744	-0.339398
PA0447	gcdH	0.357664	-0.905327	0.827763	-0.366464	0.801682	-0.294216	0.325212	0.817904	0.478728	0.6308
PA0448	gcdR	0.108731	1.10641	0.811405	0.324944	0.674706	0.369645	0.51783	-0.504839	0.448624	-0.586026
PA0449		9.10971e-06	2.04993	1.00267e-05	2.51216	0.0206393	1.20418	0.200972	-0.731678	0.156719	-0.803244
PA0450		0.881127	-0.217589	0.857359	0.274957	0.241658	-1.18403	0.0651288	-2.30265	0.245892	-1.26944
PA0451		0.266045	-0.892521	0.500038	-0.777428	0.283767	0.801579	0.00772845	1.62446	0.148631	0.97135
PA0451a	NA	0.885112	-0.182419	0.945215	0.0922703	0.114437	1.08683	0.00554652	1.69247	0.239987	0.85594
PA0452	(slp)	0.942947	0.106293	0.615189	0.580526	0.0830037	1.18036	0.0439554	1.33574	0.000745102	1.97347
PA0454	(yccS)	0.993887	0.0156214	0.854794	-0.218875	0.757522	-0.260725	0.0893548	-1.05427	0.986011	-0.0158657
PA0455	dbpA	0.578288	0.524139	0.922635	0.135162	0.8531	-0.185008	0.411619	-0.62005	0.0942041	-1.16057
PA0456		0.766802	0.3007	0.48025	-0.726351	0.0865594	-1.05449	0.930882	-0.0747755	0.175054	-0.828488
PA0457		0.871362	-0.199972	0.968075	-0.053332	0.449641	-0.628631	0.696824	0.323053	0.733746	-0.303466
PA0457.1		0.91813	-0.146292	0.771258	-0.401738	0.608528	-0.495897	0.494984	-0.621319	0.257759	-1.01021
PA0458	(yieO)	0.997483	-0.00676031	0.968436	0.0454361	0.908838	-0.102066	0.557302	-0.414677	0.660378	-0.328503
PA0459	(clpC)	0.905283	-0.326396	0.931755	0.257913	0.170009	2.02073	0.164598	1.92689	0.203607	1.80094
PA0460		0.855354	-0.152015	0.763755	-0.281525	0.0315077	0.95738	0.00039717	1.41512	0.000622097	1.36642
PA0461	(yihG)	0.936658	-0.0984726	0.902033	0.146875	0.616982	-0.38314	0.310207	-0.65477	0.685745	-0.297535
PA0462		0.00151836	-1.37456	0.0451742	-1.19834	0.803659	-0.174034	0.79537	-0.160754	0.813867	-0.147605
PA0463	creB	0.0587408	-1.10007	0.103416	-1.22116	0.0234595	-1.2758	0.0560301	-1.09998	0.0750789	-1.02775
PA0464	creC	0.875938	-0.176686	0.459905	-0.742378	0.033903	-1.31517	0.633443	-0.354097	0.034808	-1.31311
PA0465	creD	2.10287e-11	3.75744	7.31782e-05	2.92705	0.203298	0.968343	0.00220665	1.92726	0.739045	-0.323568
PA0466		5.79416e-09	4.95201	0.000244893	3.9327	0.00585183	2.80428	1.84089e-05	3.93316	0.0182053	2.54051
PA0467		0.410794	0.651396	0.54357	0.643111	0.100901	1.04903	0.906067	-0.11823	0.270811	0.755265
PA0468		0.278401	-0.918132	0.36091	-1.03171	0.69326	-0.381757	0.401132	-0.66319	0.429407	-0.633585
PA0469		0.676391	0.329756	0.829666	0.230413	0.247552	0.64863	0.315033	0.557625	0.366606	0.512137
PA0470	fiuA	0.00188643	1.86182	0.015692	1.83503	0.0643437	1.28577	0.000584491	2.0948	2.0159e-07	2.8717
PA0471	fiuR	1.27442e-11	3.95888	1.01212e-07	3.75906	4.22958e-07	3.16735	3.87287e-13	4.31542	9.23978e-17	4.80728
PA0472	fiuI	7.75659e-14	4.67761	2.58688e-10	4.62109	3.85388e-08	3.68424	3.42288e-13	4.6971	3.40297e-16	5.12628
PA0473	(psfA)	0.851713	0.204869	0.647121	0.505975	0.890638	0.127357	0.302767	0.680373	0.597666	0.398533
PA0474		0.748149	0.814868	NA	1.0652	0.710958	0.880171	NA	1.75523	0.642546	1.06375
PA0475		0.795943	-0.3793	0.999877	-0.000193273	0.917913	-0.14639	0.662845	0.473607	0.864939	0.21597
PA0476		0.216286	-0.899997	0.720069	-0.424658	0.833271	0.197537	0.90064	-0.119035	0.805564	0.211736
PA0477		0.701392	-0.400644	0.850105	-0.252396	0.408046	-0.692361	0.191435	-1.04707	0.339914	-0.782528
PA0478		0.754526	-0.369983	0.924425	-0.133385	0.991607	-0.0104259	0.535128	0.543336	0.133248	1.09671
PA0479		0.584316	-0.529698	0.834222	-0.287538	0.858652	0.182807	0.467494	-0.618636	0.970566	-0.0362005
PA0480		0.946802	0.144225	0.922582	0.184085	0.763415	0.44876	0.818199	0.348101	0.58129	0.711647
PA0481		0.69564	0.430326	0.93085	-0.127483	0.78165	-0.308908	0.174705	1.00822	0.799643	0.258966
PA0482	glcB	0.0594202	1.08364	0.0934427	1.25234	0.00303571	1.51262	0.0530899	1.03181	1.00503e-05	2.07185
PA0483		0.474538	-0.882015	0.776884	-0.513251	0.612987	-0.637022	0.948173	0.0916203	0.477393	-0.854488
PA0484		0.257465	-0.891254	0.559484	-0.664588	0.654711	0.391889	0.112641	1.03082	0.0681571	1.15429
PA0485	(rarD)	0.022068	-1.16991	0.319903	-0.796398	0.0423014	-1.05616	0.000640952	-1.68329	0.000947742	-1.61444
PA0486	(yihE)	0.987576	0.0330997	0.847983	0.261962	0.86109	-0.178925	0.463715	-0.576976	0.624722	0.397866
PA0487	(modR; modE)	0.829839	-0.232065	0.837518	-0.259621	0.479395	-0.544579	0.0249539	-1.49483	0.0814532	-1.16422
PA0488	(yfiM)	0.606793	-0.597632	0.381813	-1.06702	0.480501	-0.747977	0.0857352	-1.98272	0.524722	-0.691966
PA0489		0.171016	-1.03488	0.445946	-0.797255	0.681126	-0.383788	0.447724	-0.643647	0.974729	-0.0317578
PA0490		0.0912064	-1.13015	0.314786	-0.938705	0.472494	0.536034	0.809632	0.205223	0.060275	1.11396
PA0491		0.368762	0.662367	0.530837	0.619543	0.0074357	1.47711	0.554854	-0.501535	0.258347	0.756796
PA0492	(ycsF)	0.682372	0.38207	0.684227	0.463466	0.668323	0.346158	0.663512	0.31677	0.175699	-0.88758
PA0493		0.805678	0.314187	0.849512	0.282058	0.518896	0.614022	0.662385	-0.475837	0.0802152	-2.18865
PA0494		0.824374	0.281826	0.90454	0.175907	0.305491	0.82426	0.890505	-0.145136	0.157354	-1.16487
PA0495		0.544935	0.593527	0.498126	0.786855	0.0279701	1.48951	0.738315	0.320862	0.883761	-0.16214
PA0496	(ybgK)	0.741079	0.32638	0.754833	0.373797	0.207904	0.834436	0.44027	-0.628213	0.462762	-0.607684
PA0497		0.97968	-0.0572248	0.827763	0.348709	0.228488	1.0616	0.63832	0.505474	0.60694	0.55254
PA0498		0.787362	-0.330989	0.693075	-0.524787	0.739744	0.348852	0.746265	-0.351377	0.613978	0.473409
PA0499		0.982018	-0.058285	0.969697	-0.0651669	0.699007	0.497139	0.965449	0.0676892	0.536921	0.712425
PA0500	bioB	0.701438	0.307826	0.877167	0.160109	0.991607	-0.00693242	0.890505	0.097732	0.99245	0.00744717
PA0501	bioF	0.247684	-0.786943	0.109068	-1.2552	0.0436351	-1.17204	0.235929	-0.721117	0.0143962	-1.36008
PA0502	(bioH)	0.323291	-0.661984	0.254759	-0.929008	0.0750709	-1.01058	0.319292	-0.598269	0.0200939	-1.26292
PA0503	(bioC)	0.083176	-1.0437	0.0836115	-1.30163	0.00130059	-1.73401	0.14686	-0.859798	0.000680957	-1.8605
PA0504	bioD	0.00892269	-1.48772	0.00171672	-2.10831	9.53741e-05	-2.139	0.000331249	-2.0375	5.1362e-08	-3.24757
PA0505		3.73818e-06	-2.127	4.16442e-05	-2.33818	0.00362574	-1.45166	0.00865143	-1.32631	0.0154362	-1.22537
PA0506		0.668932	0.412795	0.477542	0.750338	0.229947	0.811948	0.796167	0.207934	0.996562	0.00389112
PA0507		0.701392	-0.390912	0.988099	0.0184497	0.875625	0.152742	0.662385	-0.364141	0.302516	-0.794727
PA0508		9.58504e-05	2.03846	0.00422876	1.96631	0.000362244	1.89376	0.00318138	1.60096	3.89905e-05	2.10151
PA0509	nirN	0.652397	0.97971	0.480561	1.69596	0.153347	2.12302	0.492288	1.08098	0.256053	1.67081
PA0510	nirE	0.693437	0.909822	0.507054	1.68013	0.119338	2.35623	0.402603	1.3299	0.203607	1.89901
PA0511	nirJ	0.333611	2.00855	0.263156	2.85174	0.0322607	3.5218	0.187878	2.23385	0.0857049	2.81604
PA0512	nirH	0.467391	1.47495	0.344044	2.27379	0.0406759	3.05322	0.156222	2.15402	0.139788	2.23544
PA0513	nirG	0.288528	2.15538	0.235967	2.98207	0.0155452	3.90927	0.107311	2.66936	0.0287642	3.46373
PA0514	nirL	0.15114	2.30299	0.0842394	3.32557	0.00179526	4.10125	0.0290837	2.96222	0.0113615	3.35127
PA0515	(nirD)	0.382396	2.06465	0.321256	2.89585	0.0349029	3.84682	0.17196	2.55311	0.0604982	3.35034
PA0516	nirF	0.187502	2.49311	0.149312	3.36725	0.00442888	4.38258	0.0616904	2.9757	0.015782	3.70008
PA0517	nirC	0.259661	2.40446	0.191848	3.39507	0.00806437	4.46595	0.114735	2.78374	0.0326882	3.60774
PA0518	nirM	0.172549	2.74801	0.139235	3.69486	0.00540269	4.62512	0.105187	2.82804	0.0321282	3.59542
PA0519	nirS	0.18479	2.74983	0.167606	3.58763	0.00508782	4.75481	0.0891614	3.0073	0.0239157	3.84015
PA0520	nirQ	0.484684	0.851527	0.301548	1.44546	0.00700354	2.2725	0.000248905	2.87273	0.00966814	2.1324
PA0521	(nirO)	0.0765318	1.72904	0.0435101	2.34133	0.00037788	2.93098	4.36928e-05	3.26409	0.00485167	2.39767
PA0522	(nirP)	0.208124	1.27975	0.0456364	2.08921	0.00288516	2.40785	0.0129035	2.14187	0.245892	1.22711
PA0523	norC	0.00762702	5.31241	0.0215368	5.9491	0.000763353	6.3323	0.000549969	6.33695	0.0166342	4.63019
PA0524	norB	0.00995994	5.09366	0.0125173	6.19796	0.00056352	6.35176	0.0002792	6.51201	0.00581425	5.122
PA0525	(norD)	0.0339891	4.17785	0.0656144	4.74972	0.00208767	5.51191	0.000547907	5.94394	0.0109762	4.56493
PA0526		0.407362	-0.919699	0.923455	-0.173524	0.168376	1.24657	0.44291	0.7258	0.439789	0.737307
PA0527	dnr	0.662012	-0.551557	0.8704	0.272749	0.796325	-0.311412	0.10459	-1.34708	0.741448	-0.341569
PA0528		0.0751595	-1.45668	0.40237	-0.991036	0.363782	-0.853062	0.00920497	-3.60285	0.0798423	-1.68826
PA0529		9.87859e-06	-2.46941	0.000118972	-2.6803	7.6794e-06	-2.57293	0.000139391	-2.25589	4.22937e-07	-2.99839
PA0530		3.15688e-07	-2.51866	0.000168913	-2.3406	0.000217769	-1.94107	2.67178e-05	-2.26558	1.90904e-07	-2.85116
PA0531		1.89778e-09	-3.26648	3.22283e-06	-3.00486	5.40102e-05	-2.3585	0.000193392	-2.33393	7.83012e-06	-2.90822
PA0532		0.903256	0.232441	0.807997	-0.476643	0.823666	0.355819	0.635739	0.639306	0.00724583	2.33039
PA0533		0.946213	0.0834692	0.92009	0.115597	0.506332	0.4622	0.0703292	0.991813	0.905469	0.0956226
PA0534	pauB1	0.0300902	-1.15773	0.161766	-1.02137	2.06751e-09	2.54399	9.23244e-21	3.80122	1.18258e-17	3.48641
PA0535		0.118739	-0.963529	0.0831127	-1.27892	0.139073	0.86081	0.0466039	1.07155	0.186682	0.766303
PA0536		0.932531	0.0982747	0.871484	-0.180229	0.883758	0.120172	0.826853	-0.162323	0.585073	0.355243
PA0537		0.870046	-0.167124	0.802512	0.284822	0.763415	0.2357	0.581834	-0.357293	0.250639	0.653926
PA0538	dsbB	0.982018	0.0359406	0.733367	0.375981	0.564366	0.415255	0.887679	0.115093	0.818521	0.17821
PA0539		0.000418407	-2.24997	0.00431626	-2.21492	0.00297275	-2.11557	0.001079	-2.77961	0.00712844	-2.07814
PA0540		0.049729	-1.54447	0.0729106	-1.72505	0.0526048	-1.65481	0.252804	-1.0357	0.134307	-1.35888
PA0541		0.273603	-0.724411	0.518589	-0.614989	0.190588	-0.794777	0.117342	-0.904029	0.0839738	-0.986146
PA0542	(yqjC)	0.969234	-0.0526645	0.8704	0.183802	0.856745	-0.151545	0.121383	-0.892894	0.338887	-0.58894
PA0543		0.550287	-0.467686	0.41022	-0.72179	0.0563339	1.0369	3.72008e-07	2.28965	3.46997e-12	2.98751
PA0544		0.5147	-0.528499	0.56435	-0.596697	0.271536	-0.761029	0.0114705	-1.71755	0.043819	-1.34167
PA0545		0.0626708	-1.32875	0.612733	-0.644033	0.574797	0.493961	0.895418	-0.126469	0.989776	-0.0143712
PA0546	metK	0.559127	0.454231	0.552014	0.581548	0.993608	0.00530024	0.952593	-0.0469213	0.808692	-0.174436
PA0547		0.970937	0.0523346	0.761022	-0.356382	0.867812	-0.145748	0.726975	-0.246726	0.910738	-0.0862899
PA0548	tktA	0.457907	0.469609	0.743365	0.319881	0.786039	-0.188689	0.910753	0.0769453	0.192197	-0.637873
PA0549		0.744933	0.313331	0.678363	-0.469154	0.0108176	-1.47202	0.985297	0.0171713	0.0785371	-1.05338
PA0550	(ygbM)	0.712604	0.494844	0.466736	0.95812	0.36563	0.911181	0.929007	0.131411	0.605688	0.590607
PA0551	epd	0.656953	0.333348	0.890367	0.13872	0.957311	-0.0416081	0.941385	0.0547084	0.929547	-0.0601462
PA0552	pgk	0.879811	-0.14807	0.734782	-0.362928	0.0902744	-0.916845	0.693901	-0.251341	0.111663	-0.837875
PA0553		0.832322	-0.209603	0.536283	-0.600103	0.772952	-0.236637	0.00231505	1.51418	4.24218e-05	1.92793
PA0554		0.81282	0.217146	0.860521	-0.184988	0.790796	-0.205908	0.0218383	1.11938	0.0290249	1.07371
PA0555	fda	0.292305	0.613668	0.332713	0.739125	0.587083	0.342846	0.266074	0.562943	0.0676348	0.856095
PA0556		0.550287	0.543992	0.884378	0.190451	0.403416	-0.68878	0.550664	0.466121	0.736333	-0.30368
PA0557		0.942864	0.162592	0.951895	-0.121551	0.704451	0.57341	0.433713	0.994685	0.11955	1.64404
PA0558		0.62389	-0.434859	0.957191	-0.0669107	0.806414	0.218403	0.181991	0.813834	0.287659	0.680158
PA0559	(yhiN)	0.645888	0.468285	0.956559	0.0797499	0.838896	-0.212619	0.204186	-1.00499	0.0672512	-1.43874
PA0560	(ygjP)	0.970506	-0.0577908	0.8776	0.19039	0.715219	-0.322855	0.970822	-0.03534	0.757362	-0.263944
PA0561		0.635135	-0.383338	0.90564	-0.129876	0.114004	-0.912803	0.858123	-0.136289	0.213845	-0.738797
PA0562		0.500089	0.553053	0.863268	0.207782	0.995852	0.00436668	0.591929	-0.43829	0.736129	-0.293662
PA0563		0.35663	0.644781	0.780577	0.328056	0.285546	-0.674388	0.0793143	-0.974211	0.111815	-0.897627
PA0564		0.671197	-0.432923	0.960453	0.0637869	0.932003	-0.0867591	0.0859578	-1.41448	0.770759	-0.273401
PA0565		1.74789e-11	3.79467	2.27187e-11	4.55674	1.68319e-09	3.48093	1.2652e-06	2.91334	0.0266806	1.56542
PA0566		0.353187	-0.659828	0.892553	-0.155052	0.605876	-0.393989	0.0476394	-1.26541	0.645086	-0.341791
PA0567	(yqaE)	0.482634	0.565436	0.297332	0.927672	0.024824	1.31058	0.000255138	1.93735	3.29535e-07	2.52428
PA0568		0.586295	-0.580871	0.945847	-0.098903	0.536629	-0.617385	0.652307	-0.450867	0.393862	-0.821295
PA0569		0.306274	0.862195	0.327954	1.01068	0.818911	0.263318	0.300954	0.85753	0.746101	0.341396
PA0570		0.886403	0.20032	0.764406	0.430735	0.754546	-0.388096	0.741009	-0.396545	0.795308	0.295034
PA0571		0.754157	-0.31273	0.752081	-0.379283	0.572934	-0.458753	0.0563514	-1.35704	0.60499	-0.410832
PA0572		0.108123	-1.25216	0.190354	-1.35552	0.780754	-0.293687	0.262449	0.838457	0.780845	0.261476
PA0573		0.643229	-0.599705	0.902033	-0.200427	0.88698	-0.193344	0.631381	-0.60055	0.739045	-0.431751
PA0574		0.572634	0.468128	0.945215	-0.0837528	0.714483	-0.302521	0.0871071	-1.10997	0.178546	-0.888966
PA0575		0.191572	-0.898311	0.493482	-0.691626	0.738462	-0.286785	0.0207614	-1.47487	0.15063	-0.940453
PA0576	rpoD	0.682212	0.333486	0.802067	0.278221	0.518537	0.418093	0.507792	-0.38584	0.87045	0.115431
PA0577	dnaG	0.18437	0.811743	0.510477	0.61257	0.32533	0.607302	0.647331	-0.30079	0.619729	0.325393
PA0578		0.0889309	1.03709	0.29463	0.929164	0.606479	0.388475	0.949477	0.0536017	0.58017	0.381731
PA0579	rpsU	0.699014	0.397662	0.806099	-0.341796	0.297593	-0.759734	0.00279502	-1.75099	0.0153341	-1.45721
PA0580	gcp	0.668932	0.40597	0.789169	-0.346526	0.37062	-0.640776	0.875096	-0.133998	0.0794056	-1.07136
PA0581	(ygiH)	0.0600926	-1.02093	0.275372	-0.8579	0.24132	-0.681371	4.94162e-05	-2.0929	0.0193497	-1.21434
PA0582	folB	0.791466	-0.289782	0.295671	-1.0291	0.0528105	-1.33857	0.63271	-0.387965	0.266287	-0.821169
PA0583		0.939925	-0.111417	0.389968	-0.939828	0.103256	-1.19572	0.681373	-0.349677	0.0297663	-1.5679
PA0584	cca	0.849599	0.202383	0.857594	0.214593	0.568452	0.434382	0.922891	-0.0864137	0.941321	-0.0641901
PA0585		0.59661	-0.568655	0.890959	0.196534	0.437993	0.676467	0.59327	-0.531334	0.830615	0.22424
PA0586	(ycgB)	0.416218	0.853514	0.235687	1.43021	0.000761034	2.44549	0.023738	1.70722	0.000633538	2.41783
PA0587	(yeaH)	0.089534	1.48035	0.039805	2.14581	1.78924e-05	3.05249	0.000787504	2.4319	8.64104e-06	3.08054
PA0588	(yeaG)	0.727431	0.426143	0.363383	1.09665	0.000362164	2.38261	0.01277	1.71568	6.41758e-05	2.56446
PA0589	(glpE)	0.87443	-0.178981	0.910569	0.135513	0.426859	-0.611627	0.448492	-0.578455	0.844876	-0.174707
PA0590	apaH	0.49991	0.492099	0.472345	0.64417	0.805658	0.199147	0.960302	-0.0401595	0.548673	0.386016
PA0591	(apaG)	0.671467	0.361487	0.749769	0.355114	0.957311	0.0478912	0.987246	-0.0141618	0.218227	0.71694
PA0592	ksgA	0.715144	0.359294	0.931755	0.112815	0.873841	-0.148763	0.339596	-0.660356	0.372664	-0.625521
PA0593	pdxA	0.92905	-0.0985618	0.850105	-0.206438	0.0400927	-1.0867	0.080292	-0.931688	0.119572	-0.841505
PA0594	surA	0.946802	0.0855461	0.940745	-0.0925988	0.344809	-0.634519	0.29343	-0.645696	0.793661	-0.199363
PA0595	lptD	0.958311	0.0704133	0.867238	0.19994	0.872361	-0.140415	0.394958	-0.532028	0.981192	0.0201175
PA0596		0.68781	0.358945	0.372334	0.806267	0.0118547	1.35	0.0634453	1.01748	0.54823	0.402024
PA0597		0.781314	-0.247952	0.872397	-0.171023	0.653688	0.319083	0.981797	-0.0193569	0.458774	-0.4694
PA0598		0.62479	0.407921	0.909394	0.130712	0.239541	0.723451	0.221156	0.718453	0.949169	-0.051729
PA0599		0.96574	0.0542265	0.878337	0.161419	0.504742	0.447513	0.670298	0.287836	0.0455113	1.03551
PA0600	agtS	0.500089	-0.524912	0.377493	-0.809279	0.153575	-0.877027	0.981657	-0.0209004	0.487048	-0.46299
PA0601	agtR	0.526028	-0.474236	0.510477	-0.604158	0.705827	-0.284117	0.837939	0.153137	0.953047	0.044405
PA0602		0.208306	0.781803	0.512781	0.606744	0.485292	0.471626	6.37127e-05	1.87223	0.122365	0.851459
PA0603	agtA	0.852292	0.207486	0.835568	-0.267085	0.214245	-0.867028	0.926506	-0.0853649	0.42857	-0.580546
PA0604	agtB	0.781314	0.272542	0.99499	-0.00638779	0.914904	-0.100575	0.638128	0.342224	0.301155	-0.723851
PA0605	agtC	0.998895	0.00485051	0.835183	0.268932	0.708982	-0.347344	0.46505	0.546938	0.129055	-1.26353
PA0606	agtD	0.0767979	-1.27146	0.254816	-1.10973	0.163459	-1.07116	0.103268	-1.29139	0.0507075	-1.56259
PA0607	rpe	0.686546	0.32482	0.751557	0.329495	0.875291	-0.122259	0.863376	0.124157	0.614569	-0.32159
PA0608	(gph)	0.780853	0.277294	0.84148	0.245159	0.906303	-0.107783	0.347868	0.602502	0.899409	-0.108645
PA0609	trpE	0.824374	0.201955	0.684227	0.398904	0.587895	-0.362561	0.912346	-0.0823376	0.281699	-0.594984
PA0610	prtN	0.0237307	1.32169	0.0204145	1.67391	0.220781	0.796658	0.000665711	1.79111	4.44618e-05	2.07416
PA0611	prtR	0.999585	0.000930921	0.8704	-0.1895	0.765498	-0.246849	0.316923	-0.626502	0.328202	-0.615998
PA0612	ptrB	0.392053	0.845382	0.731752	0.530672	0.84655	-0.236337	0.000592558	2.33888	0.305815	0.871165
PA0613		0.0893803	1.37781	0.039805	1.97193	0.376089	0.804329	7.60039e-07	3.16607	0.0240419	1.64016
PA0614		0.97202	0.070852	0.708275	0.572422	0.240257	-1.07374	0.0326513	1.58878	0.714105	-0.382405
PA0615		0.902152	0.182008	0.764466	0.462035	0.315561	-0.880236	0.022922	1.59941	0.709914	-0.359216
PA0616		0.201658	1.0162	0.226436	1.23278	0.980423	0.0277492	0.000512691	2.11961	0.703275	-0.346344
PA0617		0.620135	0.540286	0.35343	1.06744	0.323166	-0.872295	0.0413337	1.42774	0.90637	-0.123752
PA0618		0.461554	0.68094	0.345115	1.03323	0.499751	-0.592641	0.00246193	1.88074	0.688083	-0.354444
PA0619		0.205119	1.02917	0.0942545	1.58379	0.817959	-0.246999	0.00348889	1.86376	0.904938	0.118676
PA0620		0.526472	0.633867	0.269011	1.21426	0.540675	-0.562913	0.0138673	1.6375	0.806982	-0.233138
PA0621		0.206352	1.08881	0.11393	1.61103	0.845736	-0.224995	0.120774	1.16153	0.975592	-0.033678
PA0622		0.217316	1.00981	0.101469	1.56972	0.677067	-0.398365	0.0343637	1.41015	0.818497	-0.216399
PA0623		0.27112	1.03615	0.110494	1.71782	0.877789	-0.184186	0.0250691	1.65242	0.92144	0.107034
PA0624		0.38694	0.777735	0.263156	1.18729	0.879751	-0.163608	0.0194379	1.54144	0.932137	0.0845575
PA0625		0.223772	0.982473	0.242495	1.21537	0.872361	0.169556	0.0110845	1.61963	0.957641	-0.0499696
PA0626		0.747949	0.417518	0.649526	0.672989	0.491918	-0.677747	0.283242	0.884895	0.509478	-0.612538
PA0627		0.451545	0.764908	0.372201	1.08019	0.89734	0.154774	0.0469425	1.48188	0.411985	-0.812492
PA0628		0.262802	0.912194	0.159279	1.354	0.867812	0.176973	0.0169938	1.52285	0.738334	-0.299535
PA0629		0.209807	0.993758	0.244668	1.18379	0.801682	-0.267678	0.0129195	1.59535	0.75276	-0.298337
PA0630		0.416995	0.741202	0.571125	0.711472	0.760536	-0.328809	0.140608	1.06873	0.248923	-1.00394
PA0631		0.66226	0.527553	0.477542	0.914496	0.814217	-0.29264	0.00728446	1.92376	0.582302	-0.59492
PA0633		0.303847	0.934692	0.247601	1.30063	0.40212	-0.754526	0.1967	0.985806	0.446785	-0.652668
PA0634		0.291235	0.888616	0.215639	1.26466	0.240783	-0.934661	0.0322241	1.42155	0.678074	-0.3708
PA0635		0.569477	0.572372	0.721913	0.498448	0.0710117	-1.36582	0.23199	0.879319	0.437992	-0.645515
PA0636		0.287468	0.913188	0.259779	1.21406	0.827133	-0.233842	0.0119207	1.64932	0.727139	-0.316403
PA0637		0.376515	0.928453	0.240345	1.44488	0.925002	-0.123643	0.123016	1.28579	0.952826	-0.0707141
PA0638		0.389393	0.782745	0.313714	1.11537	0.94436	-0.0779886	0.033363	1.44131	0.793661	-0.255668
PA0639		0.13984	0.997337	0.313714	0.959745	0.756352	0.279599	0.0471813	1.18038	0.96527	-0.0378513
PA0640		0.462768	0.726029	0.192141	1.38657	0.602141	-0.520087	0.0345897	1.48734	0.705054	-0.366288
PA0641		0.312687	0.931312	0.214301	1.38349	0.958707	-0.0629905	0.0206042	1.63304	0.879808	-0.16037
PA0643		0.167769	1.00423	0.0934416	1.44842	0.584724	-0.478663	0.00722085	1.60212	0.870027	0.151788
PA0644		0.280091	0.990022	0.0670556	1.80276	0.982229	-0.0282607	0.0268346	1.62556	0.882565	0.170901
PA0645		0.753593	0.363522	0.788109	0.390045	0.44674	-0.687224	0.280036	0.8162	0.686394	-0.38354
PA0646		0.132693	1.14278	0.0689441	1.64917	0.872361	-0.17187	0.00409727	1.80882	0.873876	0.156692
PA0647		0.6217	0.520655	0.164427	1.35396	0.892492	-0.150607	0.0288506	1.47507	0.905469	0.123351
PA0648		0.303127	0.835761	0.0903336	1.48939	0.706791	0.356671	0.00723765	1.675	0.480972	0.569087
PA0649	trpG	0.331822	0.665655	0.345115	0.828634	0.848741	0.161155	0.561177	0.380345	0.39156	-0.552603
PA0650	trpD	0.477628	0.484882	0.623466	0.462163	0.704033	-0.266549	0.4734	0.409622	0.754455	-0.207251
PA0651	trpC	0.855176	0.19442	0.933052	0.103576	0.368544	-0.617534	0.949279	-0.0543035	0.179748	-0.828042
PA0652	vfr	0.563241	0.499227	0.549389	0.647893	0.777536	0.249098	0.832161	0.171929	0.196207	0.798444
PA0653	(yhfA)	0.416218	0.588787	0.851282	0.217327	0.623635	0.369245	0.208594	0.749126	0.578784	0.388471
PA0654	speD	0.755095	-0.327551	0.672623	-0.512987	0.00185303	-1.83019	0.0654636	-1.14669	0.00168537	-1.82766
PA0655		0.246627	-0.799836	0.511418	-0.665136	0.89734	-0.113586	0.105361	-0.941282	0.795308	0.198053
PA0656	(ycfF)	0.350218	-0.788227	0.617023	-0.609618	0.921907	0.101887	0.808273	-0.229002	0.571004	0.459539
PA0657		0.532018	0.47534	0.516689	0.611746	0.100901	0.923887	0.000463994	1.68503	0.00408862	1.4176
PA0658		0.950097	0.0742891	0.847079	-0.213555	0.413651	-0.540461	0.885941	0.111519	0.822181	0.165737
PA0659		0.275262	0.68164	0.311333	0.822751	0.52223	0.423677	0.984131	0.0171776	0.32941	0.557761
PA0660		0.338082	0.638427	0.58788	0.529851	0.904271	0.100071	0.290853	0.611078	0.216173	0.699516
PA0661		0.654922	-0.423997	0.880155	0.185418	0.466954	-0.561539	0.222584	-0.849564	0.553176	-0.455061
PA0662	argC	0.95859	0.0632845	0.619348	-0.478272	0.451097	-0.47816	0.180322	0.706787	0.782755	0.187827
PA0663		0.149896	0.953499	0.816269	0.294706	0.714815	0.303198	0.000430856	1.84904	0.04121	1.16713
PA0664		0.149943	0.828653	0.684227	0.405239	0.693047	0.28486	5.29095e-05	1.81546	0.0123258	1.21151
PA0665	(yadR)	0.786306	0.278419	0.859204	-0.222769	0.874066	0.144357	0.0736364	1.04803	0.504799	0.464665
PA0666		0.904525	0.114378	0.909394	-0.114448	0.880626	-0.110354	0.873368	0.108626	0.421117	0.435331
PA0667	(yebA)	0.205119	0.87091	0.247722	1.03485	0.0234581	1.3129	0.0913411	0.984937	9.02571e-05	2.00766
PA0668	tyrZ	0.216181	-0.734002	0.125067	-1.08605	0.00113774	-1.52046	0.0373274	-1.0168	0.000970472	-1.50758
PA0669		0.633601	0.454843	0.678363	0.489066	0.822841	0.221427	0.867515	0.160631	0.858724	0.168607
PA0670		0.728871	0.380574	0.957596	0.0736289	0.621228	-0.484817	0.723393	0.326231	0.569092	-0.548451
PA0671		0.100379	1.37393	0.198015	1.39737	0.343435	0.916001	0.136788	1.28576	0.310802	0.963241
PA0672	hemO	1.20778e-23	5.11976	1.15988e-17	5.31792	2.66447e-11	3.56169	2.54987e-32	5.97564	3.22389e-27	5.47691
PA0673	(pigB)	0.670865	-0.541961	0.751244	-0.506817	0.879569	-0.194917	0.454484	-0.820872	0.738591	-0.393511
PA0674	vreA	0.00870265	1.90699	0.108601	1.58816	0.808344	-0.359325	0.00262644	2.20602	0.436617	0.805899
PA0675	vreI	0.0178732	2.74231	0.0902298	2.46017	0.402351	1.39486	0.000203205	3.93734	0.225924	1.8354
PA0676	vreR	0.765435	0.301519	0.751244	0.374025	0.582387	0.449803	0.131799	0.963095	0.0830302	1.07319
PA0677	hxcW	0.674439	-0.830042	NA	-0.485827	0.966564	-0.0869786	NA	0.178024	0.932324	-0.176837
PA0678	hxcU	0.978913	0.0916004	NA	-0.181204	0.92364	-0.226127	NA	1.49398	0.984276	-0.0507379
PA0679	hxcP	0.356062	-0.873109	0.217473	-1.30519	0.364042	-0.884376	0.529138	-0.640529	0.96523	-0.049213
PA0680	hxcV	0.587321	1.224	NA	-1.42713	0.921907	-0.295931	NA	0.467286	0.866378	0.453589
PA0681	hxcT	0.882513	-0.254676	0.807041	-0.446519	0.94697	0.101419	0.664224	-0.639319	0.59623	0.640116
PA0682	hxcX	0.444606	1.06454	NA	1.29961	0.921907	0.192601	0.338887	1.2509	0.736354	0.576566
PA0683	hxcY	0.887681	0.245997	0.85962	0.316235	0.739744	0.46111	0.913591	0.171872	0.905533	0.177403
PA0684	hxcZ	0.690021	0.783297	NA	0.804642	0.85932	0.393251	NA	0.700256	0.505024	1.11864
PA0685	hxcQ	0.295354	1.05262	0.867238	0.278712	0.531899	-0.871974	0.635439	0.559832	0.699952	0.478564
PA0686	hxcR	0.900092	0.262761	0.968672	-0.0797314	0.952138	0.111265	0.515165	0.881888	0.802821	0.417107
PA0687	hxcS	0.434739	1.33032	NA	1.27792	0.653287	0.90739	0.455222	1.30748	0.270304	1.72622
PA0688	lapA	0.995979	0.0202686	0.755521	0.527743	0.443727	0.853341	0.632123	0.584776	0.793661	0.363814
PA0689	lapB	0.293284	-0.842977	0.825778	-0.302952	0.69838	-0.359997	0.941269	-0.0772218	0.322799	-0.782581
PA0690	pdtA	0.764711	-0.256049	0.744256	-0.337652	0.718412	-0.254149	0.45684	0.422368	0.294352	0.567093
PA0691	phdA	0.946802	-0.177652	NA	-0.723661	0.921059	-0.216269	0.215517	1.55311	0.845604	-0.442209
PA0692	pdtB	0.946897	-0.137097	0.897897	-0.233204	0.731622	-0.528042	0.976227	-0.0521157	0.642192	0.587409
PA0693	exbB2	0.877305	-0.249056	0.726186	-0.578867	0.921059	-0.146157	0.185324	1.20542	0.970727	-0.0515172
PA0694	exbD2	0.492578	1.45012	NA	1.89045	0.618835	1.16447	NA	1.34799	0.550912	1.34927
PA0695		0.349339	1.69718	NA	1.66039	0.598245	1.1781	NA	1.29916	0.0771459	2.6845
PA0696		0.97345	-0.0904862	0.904761	-0.24401	0.816361	0.384524	0.310846	1.18573	0.90168	-0.23108
PA0697		0.595519	0.940894	NA	0.591526	0.609176	0.91315	0.0840947	2.17153	0.35401	1.41583
PA0698		0.773569	0.547771	NA	0.647163	0.622572	0.787971	0.915454	0.224465	0.850879	-0.425502
PA0699		0.0247086	-1.87107	0.153589	-1.49365	0.0309311	-2.30564	0.808194	0.263762	0.738935	-0.373992
PA0700		0.835959	-0.418557	NA	-0.537102	0.610769	0.757378	0.948057	-0.142581	0.682012	0.640367
PA0701		0.569853	-0.603247	0.347045	-1.05222	0.553313	-0.626755	0.215806	0.966171	0.425085	-0.856089
PA0701a	NA	0.386992	-0.691543	0.159703	-1.21802	0.269809	-0.809187	0.164341	-1.0027	0.0700826	-1.29223
PA0702		0.760265	-0.451185	0.703557	-0.618727	0.168376	-1.69748	0.981797	-0.0352449	0.447449	-0.986856
PA0703		0.798945	-0.274735	0.741788	-0.411425	0.40833	-0.662301	0.0669894	-1.41167	0.196018	-0.991872
PA0704		0.996803	0.00995872	0.816269	-0.306029	0.97733	0.0298138	0.296731	-0.783114	0.73712	-0.289141
PA0705	migA	0.733269	0.336063	0.630771	0.538603	0.788347	0.238882	0.39708	-0.579539	0.82309	0.181573
PA0706	cat	0.350218	0.711733	0.499928	0.70272	0.829269	0.203111	0.337344	0.65162	0.0186649	1.3589
PA0707	toxR	7.8182e-06	2.50957	0.000502672	2.47191	0.169488	1.01528	3.6437e-06	2.6389	9.35752e-09	3.1336
PA0708		0.636996	0.450579	0.492583	0.710456	0.0963021	1.08245	0.0173909	1.43518	0.000596817	1.9073
PA0709		0.594794	-0.706676	0.8613	-0.289842	0.778705	-0.411463	0.639075	0.543042	0.257016	1.09057
PA0710	gloA2	0.931567	-0.189753	0.606123	0.826387	0.219657	1.33389	0.115127	1.63333	0.0360995	1.99839
PA0711		0.551118	-0.713367	0.124672	-1.76586	0.402424	-0.937267	0.206006	-1.47877	0.941458	-0.0940587
PA0712		0.0291456	-1.23987	0.0843275	-1.27667	0.0234581	-1.31357	0.000157359	-2.35417	0.0397233	-1.22234
PA0713		0.932531	0.154453	0.541704	0.916685	0.0157365	1.96257	9.02944e-07	3.48676	4.2236e-06	3.27533
PA0714		0.11346	1.51159	0.0302088	2.37526	4.65192e-07	3.75715	1.84345e-08	4.09838	1.16379e-09	4.37437
PA0715		0.61228	-0.448654	0.504236	-0.688637	0.561958	0.440908	0.535128	-0.419881	0.0568349	-1.09791
PA0716		0.826447	-0.215756	0.810911	-0.28003	0.767795	0.23455	0.9124	0.0870546	0.173764	-0.768523
PA0718		0.938092	0.161659	0.758215	0.557282	0.580283	0.724557	0.896419	-0.233465	0.838428	0.317134
PA0719		0.983132	-0.0493288	0.380099	-1.11297	0.870817	-0.222981	0.712525	0.411451	0.234568	-1.62397
PA0720		0.925815	0.150993	0.484105	0.867235	0.710729	-0.435688	0.147723	-1.69276	0.470704	-0.809626
PA0721		0.962619	-0.140032	NA	-0.687772	0.8174	-0.533327	NA	-0.413097	0.943257	0.151297
PA0722		0.423518	0.670624	0.446487	0.791547	0.805757	0.248817	0.837939	0.198345	0.74187	0.296403
PA0723	coaB	0.590683	-0.432735	0.834098	-0.24549	0.0234581	-1.27635	0.548038	-0.397616	0.17783	-0.805652
PA0724	(coaA)	0.915968	-0.180201	0.811667	0.386055	0.972954	-0.0491015	0.529687	0.644328	0.112062	1.33209
PA0725		0.876292	0.441247	NA	-0.050445	0.609012	1.08434	NA	0.821672	0.482363	1.37238
PA0726		0.953526	-0.123691	0.872397	0.282415	0.738401	0.456727	0.61305	0.609932	0.721454	0.465409
PA0727		0.802393	-0.303158	0.632171	-0.608866	0.824951	-0.240287	0.402449	0.663156	0.966555	-0.0429833
PA0728		0.831337	-0.318855	0.944523	0.119724	0.855831	-0.240422	0.279281	0.971367	0.157354	1.20613
PA0729		0.645705	-0.366813	0.551896	-0.552248	0.0681755	-0.97017	0.28606	-0.591928	0.0131474	-1.227
PA0730		0.0122173	-1.5548	0.257196	-1.05677	0.0307842	-1.40536	0.0391969	-1.37211	0.136979	-1.01028
PA0731		0.0266969	-1.30094	0.445391	-0.728571	0.649367	0.352029	0.492495	-0.470286	0.718464	-0.272087
PA0732		0.88113	-0.199131	0.803859	0.373207	0.410747	0.695133	0.0901572	1.17774	0.00011834	2.34095
PA0733	(rsuA)	0.709434	0.392717	0.680604	0.503584	0.126653	1.06015	0.357626	0.700808	0.365692	0.693854
PA0734		0.456922	0.7023	0.381221	0.961601	0.324054	0.827343	0.508775	0.589535	0.227514	0.956187
PA0735		0.883973	0.181894	0.896367	-0.175253	0.441574	-0.709222	0.969346	0.0428571	0.557307	-0.570058
PA0736		0.733269	0.354074	0.98913	0.0169709	0.921888	-0.100072	0.114519	-1.20344	0.636576	-0.405958
PA0736a	NA	0.105259	-0.867522	0.153675	-0.976283	0.00155682	1.40162	7.98233e-06	1.85585	3.06918e-09	2.36142
PA0737		0.335139	-0.794239	0.58682	-0.641295	0.0229838	1.43132	0.000533937	1.98423	0.00659072	1.61376
PA0738		0.416293	-0.838035	0.381818	-1.04805	0.157783	1.12579	0.99932	-0.00136216	0.358175	0.806897
PA0739		0.834986	0.254152	0.983433	0.032474	0.704033	0.370083	0.668906	-0.41796	0.618337	0.447292
PA0740	sdsA1	0.749166	-0.450309	0.84148	-0.332714	0.925002	0.126518	0.264713	1.02085	0.350679	0.889339
PA0741	(ywnB)	0.867362	-0.318657	0.986063	0.0345826	0.605269	0.684029	0.45684	-1.15711	0.995388	0.00910586
PA0742		0.881513	0.244487	0.861683	0.29277	0.157783	1.30863	0.254422	1.11069	0.254785	1.1119
PA0743		0.573791	-0.617362	0.771258	-0.45054	0.181228	1.07813	0.792683	0.268332	0.0429685	1.45817
PA0744		0.330898	0.938301	0.1416	1.58983	0.00586132	2.00888	0.600245	0.49326	0.23298	0.985243
PA0745		0.993514	-0.0246829	0.599634	0.783888	0.292292	0.957848	0.368266	-0.808784	0.967421	0.0446555
PA0746		0.349191	0.951065	0.212665	1.47491	0.0452756	1.61716	0.319292	0.881607	0.123827	1.26526
PA0747		0.988369	-0.0315511	0.771258	0.417233	0.103345	1.15813	0.893559	0.131039	0.0590805	1.25507
PA0749		0.660188	-0.404428	0.718454	-0.414946	0.334187	-0.697214	0.670596	-0.328478	0.0272639	-1.53024
PA0750	ung	0.400724	0.600864	0.35343	0.809595	0.326538	0.63731	0.169838	0.806289	0.604382	0.368546
PA0751		0.97345	0.0513503	0.796941	-0.331354	0.0442388	-1.30962	0.414494	-0.589997	0.148631	-0.980465
PA0752		0.411576	0.778212	0.58682	0.717947	0.437094	-0.732678	0.965161	0.0499178	0.691757	-0.393785
PA0753		0.562275	0.641164	0.761118	0.464399	0.925002	-0.12592	0.815309	-0.303717	0.778598	-0.364278
PA0754		0.682212	0.42188	0.671837	0.528491	0.821126	-0.228587	0.588783	-0.444978	0.452343	-0.600565
PA0755	opdH	0.21925	0.781952	0.357761	0.803857	0.0279701	-1.26217	0.972722	-0.0291636	0.325214	-0.623547
PA0756		0.839298	-0.205157	0.704604	-0.41156	0.422791	-0.564852	0.968225	-0.0348298	0.319694	-0.664478
PA0757		0.99689	-0.00818282	0.760789	-0.373984	0.211511	-0.864009	0.332874	0.638437	0.697431	-0.308711
PA0758		0.724352	0.335371	0.684227	0.460312	0.236464	0.76153	0.571599	0.385697	0.120574	0.907263
PA0759		0.927438	0.123765	0.985877	0.0250488	0.837499	0.200114	0.610023	-0.404123	0.658056	0.356203
PA0760		0.929128	-0.126813	0.285458	-1.1009	0.16873	-1.01135	0.479278	-0.550136	0.0295618	-1.4879
PA0761	nadB	0.802393	-0.254445	0.855188	-0.22292	0.808767	-0.212614	0.108095	-0.94627	0.662251	-0.315281
PA0762	algU	0.152137	-0.804231	0.164231	-0.998891	0.121443	0.811887	0.000203205	1.62979	5.36041e-07	2.10786
PA0763	mucA	0.246328	-0.661198	0.334648	-0.737417	0.128087	0.765206	1.73527e-05	1.7647	1.62264e-08	2.24246
PA0764	mucB	0.609087	-0.368604	0.71855	-0.350401	0.384043	0.494907	0.0125322	1.11635	0.00422035	1.24796
PA0765	mucC	0.445404	-0.48996	0.689523	-0.37402	0.888715	-0.10286	0.128859	0.734472	0.390076	0.45982
PA0766	mucD	0.793069	-0.199921	0.70067	-0.337634	0.159557	-0.668017	0.47656	0.354	0.941669	-0.0448187
PA0767	lepA	0.30347	0.654424	0.610733	0.496334	0.986172	-0.0131429	0.152277	0.753004	0.793661	-0.180796
PA0768	lepB	0.986131	-0.0309954	0.808752	-0.299966	0.0519535	-1.13963	0.950923	-0.0519912	0.0229989	-1.26783
PA0769		0.512571	0.490176	0.744291	0.364128	0.898349	-0.107409	0.0122789	1.27104	0.883467	0.114365
PA0770	rnc	0.467391	0.50642	0.559972	0.542067	0.949605	0.051671	0.057364	0.956995	0.57063	0.352631
PA0771	era	0.0456666	1.02387	0.306974	0.797157	0.604199	0.344	0.00211936	1.39599	0.283266	0.582248
PA0772	recO	0.8903	-0.166671	0.904044	-0.159287	0.348336	-0.717824	0.709932	0.299554	0.121379	-1.09213
PA0773	pdxJ	0.56767	-0.44361	0.139235	-1.11694	0.00681764	-1.42091	0.155841	-0.803256	0.0128654	-1.31356
PA0774	(yecP)	0.855354	0.23194	0.764406	-0.428196	0.175222	-1.04625	0.0643593	-1.36716	0.177341	-1.02381
PA0775	(yecO)	0.0934979	0.986638	0.156396	1.08382	0.928327	0.0793684	0.332087	-0.678842	0.54819	-0.448211
PA0776		0.205119	-1.35814	0.721829	-0.57582	0.883906	0.1973	0.338745	0.923112	0.182597	1.19374
PA0777		0.000568263	2.44316	0.0234061	2.13703	0.0155278	1.89517	0.0438788	1.65858	0.181269	1.21281
PA0778	icp	0.471007	0.630421	0.61733	0.591799	0.470993	0.588379	0.76552	-0.281412	0.868989	-0.166199
PA0779	asrA	0.0514802	1.17572	0.135959	1.22138	9.19076e-07	2.45313	0.720818	-0.264488	0.0492401	1.10653
PA0780	pruR	0.0540357	-1.27727	0.00989777	-1.96806	0.0325852	-1.37875	0.00897182	-1.66144	0.0154038	-1.53322
PA0781		1.33714e-35	7.29459	2.4095e-29	7.61377	1.05274e-43	8.05068	1.51555e-43	7.99151	2.84709e-49	8.49653
PA0782	putA	0.617825	0.390917	0.751214	0.344727	0.956666	-0.0458808	0.913591	0.0817135	0.171776	-0.731073
PA0783	putP	0.0442072	1.15686	0.0784755	1.31883	0.85932	0.153211	0.497194	0.436186	0.662251	-0.309968
PA0784		0.925341	-0.121976	0.910569	-0.142191	0.776912	0.254801	0.9543	0.0523422	0.882565	0.128809
PA0785	azoR1	0.866692	-0.226278	0.626825	-0.614544	0.641126	0.455945	0.724935	0.348449	0.820436	0.242987
PA0786		0.906377	0.266143	0.984413	-0.0476059	0.909831	-0.232742	0.425859	1.09066	0.609149	0.788014
PA0787		0.041399	-1.0894	0.0662782	-1.24294	0.172331	-0.780852	0.066347	-1.00659	0.0486239	-1.06772
PA0788		0.0677087	-1.19859	0.631353	-0.546469	0.634219	0.389041	0.518453	-0.475426	0.995107	-0.00548598
PA0788a	NA	0.0112642	-1.55359	0.0628281	-1.46752	0.0929053	-1.14215	0.677965	-0.328855	0.515882	-0.499832
PA0789		0.476465	0.539243	0.527403	0.620273	0.642711	-0.355587	0.976739	-0.0262405	0.473448	-0.480637
PA0790		0.687074	-0.634279	0.125953	-2.15225	0.866846	0.263377	0.606724	-0.785537	0.777941	0.397247
PA0791		0.827262	-0.259158	0.809794	-0.334947	0.936359	-0.083844	0.363033	-0.740807	0.536176	-0.531177
PA0792	prpD	0.994561	0.0161815	0.802067	0.347558	0.565451	0.492183	0.685493	0.336356	0.124609	1.02635
PA0793		0.0541023	-1.27696	0.433757	-0.8085	0.640845	-0.399877	0.0360884	-1.43223	0.120374	-1.07402
PA0794		0.702145	-0.415623	0.679097	-0.544398	0.936753	0.0831903	0.027018	-1.50799	0.248886	-0.851083
PA0795	prpC	0.714369	-0.437546	0.901567	-0.19363	0.991813	-0.00962468	0.508593	-0.567468	0.69234	-0.368799
PA0796	prpB	0.870967	0.171536	0.837518	0.238849	0.702384	0.29859	0.704219	-0.284415	0.691273	0.28925
PA0797		0.991993	0.0229674	0.608987	-0.590821	0.98399	0.0206228	0.499169	0.51166	0.510685	0.507411
PA0798	pmtA	0.00085853	-2.35641	0.0260695	-1.94314	0.601385	-0.502264	0.547995	0.500396	0.662251	0.387912
PA0799		0.794363	0.232413	0.966702	0.0444124	0.808767	-0.191709	0.949278	-0.0499871	0.936062	-0.060664
PA0800		0.000103842	2.90832	0.0038298	2.63555	0.119737	1.58294	6.09462e-07	3.70742	0.000691121	2.79174
PA0801		4.03817e-05	2.40116	0.0181132	1.90643	0.0379268	1.42136	6.97129e-08	3.05831	2.82165e-07	2.91283
PA0802		0.000241586	2.78094	0.00203592	2.79981	0.0750709	1.70372	2.4559e-05	3.23818	0.00530549	2.38923
PA0803		0.349191	0.792444	0.305516	1.01105	0.284828	0.866592	0.020423	1.57581	0.0381339	1.44256
PA0804		0.936991	-0.0963658	0.672151	-0.452819	0.870141	0.144608	0.458894	0.483815	0.25414	0.694546
PA0805		0.0453135	-1.28281	0.054348	-1.56967	0.0347376	-1.30231	0.000112571	-2.11016	0.003349	-1.65388
PA0806		0.168243	-1.51023	0.38312	-1.25395	0.85187	-0.271206	0.979659	-0.0403379	0.864037	-0.242447
PA0807	ampDh3	0.00548498	2.24882	0.000881723	3.19455	0.0517967	1.68013	9.27945e-12	4.75963	2.8601e-08	3.93133
PA0808		0.00520852	1.86397	0.0012564	2.45246	0.0561264	1.43946	3.17322e-11	3.83403	4.50724e-06	2.81715
PA0809		0.542616	-0.745274	0.860521	-0.287243	0.661781	-0.55505	0.319311	-1.23256	0.246915	-1.49145
PA0810		0.258496	-0.958843	0.420912	-0.911266	0.687282	-0.398912	0.707373	0.336225	0.9938	-0.00941902
PA0811		0.0215578	-1.61086	0.215639	-1.19513	0.615326	-0.465036	0.510723	-0.566646	0.545409	-0.534976
PA0812		0.787711	-0.440373	0.791651	-0.487842	0.609686	0.649451	0.499169	0.796565	0.0765095	1.63902
PA0813		0.278008	-1.00287	0.362134	-1.04759	0.426737	0.704431	0.407979	0.711654	0.590652	0.510653
PA0814		0.537098	-0.870052	0.20604	-1.81013	0.78448	-0.437611	0.739958	0.446673	0.112905	1.52163
PA0815		0.618776	-0.439456	0.88665	-0.17198	0.842467	0.178473	0.188485	0.790795	0.584349	0.387405
PA0816		0.702145	0.332152	0.985877	-0.0212867	0.553163	0.420081	0.523543	0.415348	0.504127	0.439432
PA0817		0.17896	1.22011	0.0482549	1.89708	0.0716025	1.51421	0.163165	1.2687	0.155648	1.28728
PA0818		0.00085853	2.40075	0.00263441	2.54852	0.396046	0.941383	0.000423346	2.65817	0.000651337	2.57475
PA0819		0.0717146	1.88427	0.139482	1.87402	0.432076	1.10105	0.0114443	2.53275	0.12227	1.80532
PA0820		0.550287	-0.463511	0.838671	-0.234539	0.927504	-0.076364	0.803753	0.180876	0.685745	-0.280357
PA0821		0.783974	-0.297252	0.750875	0.406936	0.829402	0.208815	0.204036	-0.951703	0.848741	0.172829
PA0823		0.986482	0.0930757	NA	0.212617	0.838256	0.604901	NA	1.354	0.294858	1.99396
PA0824		0.751726	-0.78113	NA	-0.938278	0.97987	0.0649189	NA	0.725665	0.361854	1.43834
PA0825		0.964872	0.107512	0.79295	0.514323	0.281925	1.24933	0.917983	-0.208527	0.708595	0.575577
PA0826		0.88113	-0.169571	0.940745	0.0938534	0.683677	0.338367	0.0770027	-1.23655	0.487048	-0.528021
PA0827		0.826447	0.278694	0.739352	0.456205	0.471047	0.648286	0.87204	-0.195226	0.724202	0.360381
PA0828		0.945528	-0.127293	0.916397	-0.171289	0.84387	0.264687	0.00475922	2.09623	0.536711	0.663874
PA0829		0.0968244	-1.39219	0.139235	-1.5072	0.867812	-0.200715	0.0899698	1.2393	0.629334	0.459522
PA0830		0.0174532	-1.46596	0.374924	-0.887949	0.872361	0.151626	0.00117238	-1.96918	0.505872	-0.486715
PA0831	oruR	0.894025	-0.166679	0.477754	-0.78825	0.345316	-0.718854	0.640547	-0.366664	0.0912711	-1.12209
PA0832	(ycbL)	0.883973	-0.148823	0.93342	-0.0947341	0.549325	-0.433361	0.689222	-0.287237	0.584927	0.367547
PA0833		0.692826	-0.311184	0.864402	-0.174466	0.919314	0.0791003	0.878175	0.105499	0.606929	-0.307383
PA0834		0.438564	0.618797	0.468058	0.736861	0.558391	0.458346	0.201299	-0.864492	0.0575508	-1.24082
PA0835	pta	0.78461	-0.380327	0.855592	0.311229	0.629115	0.519767	0.145102	-1.199	0.244503	-0.998179
PA0836	ackA	0.824374	-0.534311	0.957191	0.159091	0.708982	0.683587	0.726393	-0.579786	0.821734	-0.399439
PA0837	slyD	0.948307	0.0839478	0.608987	-0.555791	0.355916	-0.625527	0.471324	-0.466899	0.0736735	-1.01707
PA0838	(btuE)	0.480465	-0.505729	0.433757	-0.688723	0.512209	-0.437615	0.658264	0.281739	0.792296	0.185029
PA0839		1.26486e-06	-2.68056	0.00245691	-2.19191	0.000118116	-2.2593	0.00244321	-1.85152	1.90206e-06	-2.95348
PA0840		0.935488	-0.113946	0.794685	0.359067	0.87513	0.155861	0.905923	-0.114522	0.171557	-0.980539
PA0841		0.839991	0.254509	0.415089	0.893473	0.145047	1.08245	0.115873	1.14202	0.816895	0.242042
PA0842		0.866689	-0.31179	0.381813	-1.36133	0.646559	0.619222	0.169774	1.40149	0.131309	1.50468
PA0843	plcR	0.149896	-1.07947	0.213513	-1.14787	0.0638788	1.1791	0.598552	0.427877	0.0788348	1.12804
PA0844	plcH	0.592697	-0.615555	0.968533	-0.0570487	0.605876	0.530726	0.912205	0.144227	0.175083	1.10469
PA0845	cerN	0.962162	-0.100108	0.743868	0.541567	0.657813	0.542048	0.494984	0.73996	0.896772	-0.199891
PA0846	(cysZ)	0.640599	0.447934	0.816958	0.30576	0.53978	0.498012	0.487763	0.513076	0.554203	0.457761
PA0847		0.66538	-0.418118	0.878002	-0.188283	0.634219	0.393133	0.616788	-0.405415	0.910738	-0.101826
PA0848	ahpB	2.25381e-20	4.1367	2.58065e-16	4.52192	1.90986e-13	3.35975	0.598275	-0.387763	0.122633	-1.02592
PA0849	trxB2	2.66694e-05	2.14558	0.000920373	2.19237	0.0022431	1.64424	0.581834	-0.384076	0.040896	-1.19685
PA0850		0.443005	-0.884899	0.639856	-0.708639	0.904064	0.161213	0.837415	0.258402	0.680676	-0.520978
PA0851		0.000114639	-2.06703	0.00714845	-1.81812	0.0879181	-1.0637	0.181991	-0.85945	0.0144912	-1.53149
PA0852	cbpD	0.190208	-0.898585	0.438759	-0.768593	0.758826	0.265029	0.00225723	1.62972	0.0237702	1.26172
PA0853		0.858441	0.196604	0.989313	-0.0153413	0.0824854	1.05892	0.120747	0.943208	0.00121571	1.71237
PA0854	fumC2	0.546617	0.553905	0.602828	0.624484	0.0141516	1.5279	0.14995	0.947754	1.04673e-05	2.42189
PA0855		0.335139	-0.875489	0.452935	-0.874393	0.434899	-0.736838	0.55567	-0.567029	0.803	-0.263588
PA0856		0.749166	0.26303	0.626825	0.450213	0.542161	0.385923	0.028389	1.03198	0.0211025	1.0762
PA0857	bolA	0.737653	0.288294	0.941476	0.0815605	0.871597	-0.132482	0.0222175	1.13327	0.0305076	1.08117
PA0858		0.259004	0.667223	0.673779	0.402387	0.682414	0.278887	0.275552	0.577452	0.465082	0.417947
PA0859		0.909433	-0.145466	0.786066	-0.362951	0.699053	-0.341921	0.890505	-0.126371	0.280927	-0.772332
PA0860		0.91883	0.134229	0.589625	-0.624384	0.309031	-0.741439	0.923249	-0.0878239	0.191441	-0.87537
PA0861	rbdA	0.35023	-0.596028	0.719481	-0.366551	0.801444	0.191669	0.485962	0.399412	0.576658	-0.342062
PA0862		0.447954	-0.58965	0.806099	-0.306086	0.843589	-0.176091	0.95792	0.0448585	0.90254	0.100813
PA0863		0.647565	-0.561298	0.705147	-0.562882	0.757142	-0.378725	0.399548	-0.912649	0.0990533	-1.95819
PA0864		0.946802	0.108037	0.690296	-0.541297	0.7458	0.350921	0.882658	-0.179123	0.530585	0.578294
PA0865	hpd	0.0124281	-1.59131	0.428873	-0.859742	0.618835	-0.427306	0.559407	-0.438415	0.689052	0.322477
PA0866	aroP2	0.0279379	-1.32871	0.0850797	-1.361	0.973207	-0.032325	0.879352	-0.129665	0.468777	-0.514113
PA0867	mliC	0.0521581	-1.05248	0.27734	-0.87241	5.1735e-06	-2.10711	0.0360884	-1.05946	0.00169006	-1.50084
PA0868	(yaeJ)	0.430088	-0.60016	0.755521	-0.357799	0.740857	-0.282322	0.968996	-0.0353976	0.727596	0.266484
PA0869	pbpG	0.669416	-0.381	0.93085	-0.10594	0.649647	-0.35241	2.05835e-05	-2.6169	0.0386429	-1.2226
PA0870	phhC	0.139121	-1.08763	0.550323	-0.711696	0.45039	-0.607554	0.080292	-1.14664	0.757362	-0.263667
PA0871	phhB	0.512571	-0.576887	0.898854	-0.169805	0.786491	-0.255635	0.0573112	-1.24638	0.519652	-0.489721
PA0872	phhA	0.751089	-0.39284	0.85962	0.273842	0.692882	0.403455	0.903421	-0.129684	0.223611	0.939374
PA0873	phhR	0.872385	-0.14892	0.825778	-0.231242	0.90817	-0.0885176	0.795589	-0.174052	0.20479	-0.68625
PA0874		1.30849e-05	-2.8274	0.00548418	-2.19279	0.0443144	-1.4707	0.00530134	-2.28125	0.00286163	-2.48923
PA0875		0.663991	-0.606653	0.839688	-0.352225	0.476225	-0.927286	0.433799	-1.07168	0.825709	0.291209
PA0876		0.876292	-0.189156	0.916397	0.144061	0.463261	0.583036	0.363069	0.646997	0.625412	0.389805
PA0877		0.784872	-0.314819	0.404317	-0.909952	0.296343	-0.864881	0.115127	-1.301	0.494194	-0.599324
PA0878		2.97992e-05	2.67854	1.60954e-05	3.26546	4.70463e-16	4.80944	2.52291e-05	2.77397	0.12339	1.28743
PA0879		4.94584e-08	3.77234	1.64744e-07	4.34822	3.99513e-18	5.77173	8.79378e-08	3.7804	0.064951	1.66279
PA0880		5.57515e-06	4.33098	1.48103e-05	4.60057	7.49076e-12	6.18827	3.29602e-06	4.5688	0.0344546	2.6665
PA0881		6.94563e-07	3.39869	9.41505e-06	3.56756	8.85447e-18	5.54206	7.66218e-10	4.19064	0.117489	1.55352
PA0882		0.0611965	1.29118	0.0689441	1.53837	3.58302e-09	3.21114	0.0219717	1.50442	0.773333	-0.308291
PA0883		0.000149424	2.70474	0.000589947	2.90274	6.88531e-14	4.83917	3.4985e-06	3.30348	0.0119721	2.10117
PA0884	(dctP)	0.00089053	2.66065	0.000561475	3.21949	1.12624e-12	5.04501	4.64665e-06	3.5075	5.75099e-05	3.14627
PA0885	(dctQ)	0.647828	0.654814	0.565702	0.905514	0.00752659	2.29	0.619508	0.636865	0.60509	-0.864582
PA0886	(dctM)	0.616938	0.499278	0.646255	0.552195	0.000641782	2.01171	0.98759	-0.0182007	0.757591	0.301812
PA0887	acsA	0.769502	0.30093	0.612844	0.575235	0.147392	0.931649	0.077127	1.04831	0.709862	0.284805
PA0888	aotJ	0.637163	0.396703	0.647386	0.478113	0.586954	0.392127	0.616873	0.327512	0.961644	0.0355311
PA0889	aotQ	0.23411	0.732638	0.309369	0.82321	0.225335	0.705923	0.18487	0.733355	0.783236	0.198947
PA0890	aotM	0.792025	0.250167	0.740608	0.373231	0.979204	-0.0239052	0.621944	0.335006	0.357913	-0.600432
PA0891	(aotO)	0.875255	-0.157153	0.619348	-0.486214	0.251476	-0.679522	0.184233	-0.73761	0.00259622	-1.52679
PA0892	aotP	0.826447	-0.2176	0.555417	-0.583277	0.134838	-0.886435	0.421523	-0.504154	0.0151531	-1.32462
PA0893	argR	0.834074	-0.203324	0.57273	-0.553582	0.0566863	-1.07139	0.947641	-0.0559186	0.0214312	-1.2517
PA0894		0.151184	-1.27176	0.382049	-1.04071	0.502547	-0.698018	0.0884922	-1.85957	0.944939	0.0784581
PA0895	aruC	0.765435	0.28362	0.82486	0.269835	0.654109	0.33909	0.179068	0.766522	0.25414	0.674503
PA0896	aruF	0.775199	0.265234	0.840026	0.234211	0.942281	0.0617507	0.669439	0.283934	0.938946	-0.0596386
PA0897	aruG	0.996803	0.0104576	0.971996	0.039885	0.7458	-0.261556	0.837415	0.157192	0.498606	-0.447301
PA0898	aruD	0.815607	-0.22116	0.759617	-0.337243	0.440604	-0.50228	0.116154	-0.861992	0.0492067	-1.04807
PA0899	aruB	0.838329	0.189897	0.934098	0.091161	0.919801	-0.0826297	0.899186	0.0937987	0.22686	-0.671811
PA0900		0.375863	0.586315	0.122722	1.09434	0.701975	0.280993	0.921149	0.0789241	0.834245	0.154933
PA0901	aruE	0.639513	-0.371933	0.764406	-0.321255	0.499379	-0.439061	0.785788	-0.184735	0.819675	-0.159025
PA0902		0.542499	-0.463702	0.251546	-0.925646	0.13959	-0.858387	0.480097	-0.441283	0.237581	-0.693323
PA0903	alaS	0.0831806	0.934129	0.369433	0.735218	0.879751	0.116285	0.0736703	0.882314	0.74086	0.21303
PA0904	lysC	0.642892	0.371333	0.835568	0.23262	0.204068	-0.723242	0.987347	0.0124961	0.0952085	-0.873779
PA0905	rsmA	0.275248	0.765376	0.70152	0.441951	0.0040152	1.56121	0.262824	0.684525	0.0961005	0.959393
PA0906	alpR	0.731351	0.323875	0.854798	0.218711	0.685252	0.32264	0.625521	-0.359546	0.883467	-0.124545
PA0907	alpA	0.552933	0.483812	0.592929	0.552038	0.00153023	1.6539	1.06786e-07	2.54015	4.70461e-05	2.0098
PA0908	alpB	0.515769	0.75831	0.402878	1.13403	0.55263	-0.716168	0.0290837	1.77492	0.911109	0.141733
PA0909	alpC	0.957295	-0.0979667	0.749281	0.485584	0.611167	-0.576868	0.863376	0.204845	0.618348	-0.568501
PA0910	alpD	0.47944	0.733777	0.368778	1.09344	0.434899	-0.778949	0.0616268	1.41112	0.960243	-0.054848
PA0911	alpE	0.45098	0.753964	0.323455	1.13609	0.410747	-0.838504	0.00523976	1.93951	0.929079	-0.103643
PA0912		0.365122	1.44597	NA	1.30552	0.133261	2.06974	0.441222	1.32686	0.105604	2.22372
PA0913	mgtE	0.292305	-0.679082	0.371145	-0.770061	0.0586515	-1.01902	9.75904e-06	-2.08984	8.75665e-06	-2.08059
PA0914		0.910519	0.17457	0.670206	-0.619138	0.606479	-0.559876	0.39708	-0.855479	0.0836383	-1.79952
PA0915	(yehS)	0.607799	0.577124	0.83228	0.33287	0.180354	-1.41409	0.212925	-1.4376	0.415372	-0.926037
PA0916	(yliG)	0.520812	0.473951	0.726537	0.37343	0.987963	0.0118911	0.0127006	-1.39639	0.150776	-0.838129
PA0917	kup	0.694985	-0.339626	0.727595	-0.381272	0.225931	-0.741233	0.775499	0.202927	0.243144	-0.700124
PA0918		0.18087	1.18675	0.0661999	1.86787	0.000304893	2.50436	0.431848	0.697488	0.0375345	1.55697
PA0919		0.298464	-0.641071	0.438375	-0.650711	0.536	-0.403597	0.0256649	-1.14695	0.375369	-0.509993
PA0920		0.288522	-0.75594	0.377493	-0.837127	0.157978	-0.899647	0.0237779	-1.33513	0.134307	-0.922833
PA0921		1.66901e-07	-3.6685	1.6086e-06	-4.04856	5.81772e-07	-3.9578	0.000684859	-2.65314	2.38787e-05	-3.44391
PA0922		0.903677	0.139398	0.958287	0.0640407	0.417987	-0.57828	0.530603	-0.437027	0.0598032	-1.15652
PA0923	dinB	0.855221	-0.214839	0.557013	-0.668615	0.498384	-0.552559	0.987246	0.0159951	0.3048	-0.745854
PA0924		0.81837	-0.267772	0.941098	-0.101694	0.10741	-1.1892	0.516426	-0.529187	0.717234	0.309859
PA0925		0.0869753	1.1292	0.289829	0.989338	0.671969	0.376095	0.9055	0.120903	0.0808438	1.12169
PA0926		0.929559	0.105947	0.740199	0.372509	0.510929	-0.495362	0.641944	-0.350729	0.418927	-0.582168
PA0927	ldhA	0.334066	0.648115	0.384157	0.745532	0.256064	0.698774	0.864009	-0.144586	0.232368	0.715344
PA0928	gacS	0.830393	0.197169	0.985669	-0.0209375	0.787861	0.204861	0.76113	-0.204098	0.565856	0.35343
PA0929	(pirR)	2.00381e-10	3.47673	1.66379e-06	3.23735	2.69687e-06	2.74343	9.74337e-23	5.19278	6.53146e-19	4.7211
PA0930	(pirS)	2.15156e-05	1.96912	0.0251789	1.45789	0.608658	0.386371	1.02713e-12	3.12397	1.05559e-07	2.41272
PA0931	pirA	1.28681e-09	3.12817	2.74837e-06	2.99351	0.00179455	1.85865	4.43074e-13	3.72782	4.43227e-07	2.73527
PA0932	cysM	0.762413	0.25945	0.827406	0.238717	0.889015	-0.107389	0.469414	0.41328	0.967421	0.0282341
PA0933	ygcA	0.932531	0.0994276	0.831668	-0.24819	0.267827	-0.679347	0.73001	0.235689	0.405838	-0.50974
PA0934	relA	0.97345	-0.0395753	0.845831	-0.19483	0.619609	-0.30999	0.66048	0.249147	0.95102	-0.0405045
PA0935	(mazG)	0.0221835	1.30374	0.148681	1.15235	0.0558944	1.12389	0.00086777	1.74196	0.00387919	1.53874
PA0936	lpxO2	0.890836	0.135275	0.62149	0.474307	0.449672	0.475284	0.184233	-0.731093	0.120374	0.806825
PA0937	(yaiL)	0.788767	0.249126	0.897764	0.147249	0.747252	-0.255545	0.542358	0.387201	0.632464	0.322576
PA0938	wzz2	0.678455	-0.369332	0.413716	-0.764441	0.0200992	-1.28594	0.0288506	-1.18381	9.70582e-06	-2.19978
PA0939		0.949465	0.128101	0.857251	-0.319803	0.199948	1.25184	0.0667291	1.65376	0.0116867	2.08534
PA0940		0.768581	-0.300551	0.743516	-0.39128	0.80015	0.234376	0.814543	0.203463	0.0999643	1.00559
PA0941		0.983263	0.040657	0.962929	-0.0607995	0.889477	-0.150139	0.581992	0.465989	0.447291	0.611328
PA0942		0.652397	-0.414526	0.727736	-0.408812	0.492049	0.506546	0.000140556	1.94784	0.0219712	1.27414
PA0943		0.311932	0.70581	0.582872	0.573788	0.378103	0.593494	0.74122	0.239637	0.0100814	1.35649
PA0944	purN	0.505971	0.532514	0.84148	0.245398	0.853709	-0.164486	0.439325	-0.520995	0.459843	0.494032
PA0945	purM	0.69284	0.342595	0.826049	0.258973	0.881224	-0.124253	0.0673026	-1.00752	0.2498	-0.677436
PA0946		0.987576	0.0263526	0.808752	-0.273398	0.455231	-0.486676	0.931568	0.0665182	0.995107	0.0051492
PA0947		0.809775	0.243494	0.632658	-0.515182	0.0321159	-1.23274	0.0941874	-0.96961	0.000303507	-1.91659
PA0948		0.765467	-0.30335	0.98403	-0.028097	0.605144	-0.421781	0.377998	-0.633046	0.245693	-0.813243
PA0949	wrbA	0.854379	-0.176626	0.939022	-0.0854599	0.695787	-0.283739	0.413615	-0.490677	0.967421	0.0294717
PA0950		0.611262	-0.390983	0.56066	-0.535481	0.647098	-0.319735	0.224861	-0.679196	0.945507	-0.0494004
PA0951	(rbn)	0.227237	-0.742757	0.256359	-0.890398	0.0930482	-0.932506	0.696096	-0.257452	0.650417	-0.299827
PA0951a	NA	0.00116132	-1.69517	0.0223165	-1.60572	3.62711e-05	-2.09996	0.0179289	-1.27961	1.44956e-06	-2.43616
PA0952		0.0243683	1.23483	0.0100302	1.645	8.59206e-10	2.78606	2.89611e-11	3.01469	5.22471e-28	4.68984
PA0953	(helX)	0.774173	0.353518	0.696664	0.54903	0.625747	0.474992	0.0689254	1.30228	0.485934	0.598068
PA0954		0.024176	1.59714	0.00165458	2.40642	0.000786291	2.19629	0.000231039	2.4076	1.14139e-06	2.95812
PA0955		0.737653	0.334194	0.891996	0.172464	0.566808	-0.45307	0.431909	-0.541553	0.729517	-0.270345
PA0956	proS	0.690675	0.355196	0.680421	0.448661	0.898128	0.109033	0.549306	-0.388647	0.834146	0.157424
PA0957		0.284561	-0.842858	0.377544	-0.893107	0.143761	-1.09835	0.591929	-0.451461	0.465327	-0.603101
PA0958	oprD	0.693028	0.36774	0.405639	0.804959	0.782981	0.236507	0.17987	-0.802291	0.270304	-0.685463
PA0959		0.463902	-0.593071	0.761567	-0.375208	0.972505	-0.0335916	0.431405	0.52673	0.770759	0.230328
PA0960		0.73469	-0.336513	0.737293	-0.400214	0.781444	0.250627	0.532988	0.455215	0.581711	0.417922
PA0961		0.568159	0.462763	0.247601	0.970325	0.814217	0.202824	0.00257671	-1.9227	0.438881	-0.532083
PA0962	dps	0.00370011	1.89714	0.00213987	2.4646	0.0103919	1.69733	0.523042	-0.505451	0.337211	0.719359
PA0963	aspS	0.476087	0.50246	0.715348	0.380414	0.921888	-0.0793341	0.321483	0.549008	0.723753	0.232389
PA0964	pmpR	0.935488	-0.090889	0.834222	-0.23452	0.0674606	-0.964621	0.824343	-0.15344	0.160432	-0.742183
PA0965	ruvC	0.263633	0.755615	0.757318	0.358362	0.997823	-0.00230092	0.596648	0.36289	0.807977	0.188313
PA0966	ruvA	0.827262	-0.199352	0.807997	-0.266218	0.335609	-0.576305	0.851751	0.131308	0.819083	-0.158472
PA0967	ruvB	0.774762	0.243078	0.957515	0.0583939	0.532345	-0.402065	0.319292	0.536028	0.662251	0.272184
PA0968	(ybgC)	0.306274	0.789744	0.792738	0.356752	0.429298	-0.611469	0.181038	0.865021	0.899513	-0.115064
PA0969	tolQ	0.188502	0.852166	0.498187	0.664243	0.845667	-0.168598	0.0621374	1.02558	0.384796	0.544203
PA0970	tolR	0.105644	0.891109	0.463288	0.631324	0.884245	-0.114291	0.092656	0.85432	0.357241	0.520647
PA0971	tolA	0.182433	0.804369	0.797494	0.291338	0.697626	0.282824	0.0167333	1.18008	0.0585326	0.967444
PA0972	tolB	0.394112	0.521838	0.41023	0.64806	0.858732	-0.129736	0.149033	0.692308	0.757261	0.189974
PA0973	oprL	0.905505	0.119812	0.87539	0.164792	0.111663	-0.84024	0.712401	-0.230091	0.080001	-0.871791
PA0974		0.665772	-0.359164	0.366835	-0.776503	0.0542439	-1.03126	0.524099	-0.384851	0.0699407	-0.943028
PA0975		0.628966	0.452198	0.957596	-0.0713756	0.657136	-0.375354	0.616949	0.371855	0.32043	-0.690661
PA0976		0.568159	0.535846	0.931755	0.119603	0.772903	-0.289027	0.033546	1.34345	0.400046	0.631814
PA0978		0.755148	-0.358462	0.354628	-0.988395	0.841504	-0.222855	0.28397	-0.99851	0.985011	-0.0220653
PA0979		0.291506	-1.09637	0.645572	-0.658321	0.868799	-0.228293	0.916677	0.141774	0.0580018	1.48446
PA0981		0.712604	-0.373345	0.67847	-0.488302	0.990463	0.0107985	0.764945	0.252546	0.210937	-0.957104
PA0982		0.0430706	-1.40164	0.57261	-0.677637	0.236274	-0.894827	0.208594	-0.915299	0.944444	0.0649102
PA0983		0.313816	-0.841213	0.850631	-0.25486	0.219782	0.886757	0.0290811	1.38443	0.010896	1.55826
PA0984		0.234215	0.956536	0.455696	0.847612	0.00643809	1.75524	0.000117686	2.30358	0.159106	1.01075
PA0985	pyoS5	7.62644e-06	2.67624	4.74694e-05	3.03441	0.944539	-0.0767072	8.44195e-05	2.38046	9.93471e-05	2.34653
PA0986		0.994561	-0.0212392	0.576447	-0.831739	0.0192728	1.8491	0.587057	0.607229	0.199072	1.185
PA0987		0.873899	-0.283489	0.344044	-1.3971	0.962322	0.0739513	0.658939	0.551379	0.659493	-0.688821
PA0988		0.0896925	-1.05558	0.118531	-1.23826	0.041628	-1.2149	0.151752	-0.884739	0.037268	-1.23303
PA0989		0.783974	-0.377743	0.382049	-1.11419	0.659235	-0.526018	0.548443	-0.684736	0.69234	-0.470021
PA0990		0.940899	-0.130435	0.847983	0.296172	0.168376	1.16196	0.233399	1.04722	6.97731e-06	2.86895
PA0992	cupC1	0.794627	-0.264615	0.579874	-0.58969	0.0687623	-1.18114	0.976739	-0.0279291	0.190784	-0.888419
PA0993	cupC2	0.995659	-0.0277606	NA	0.346404	0.573343	0.899643	0.477117	1.05131	0.323154	1.3495
PA0994	cupC3	0.265915	-0.954944	0.628687	-0.629755	0.423809	-0.704099	0.727484	-0.325196	0.967881	0.0394839
PA0995	ogt	0.206116	-0.888658	0.188562	-1.14989	0.246166	-0.787714	0.00876237	-1.57327	0.154957	-0.905245
PA0996	pqsA	8.62624e-21	-6.14221	1.40812e-17	-6.72525	6.52336e-13	-4.71255	1.27434e-13	-5.9302	6.86525e-12	-4.72073
PA0997	pqsB	1.50169e-14	-4.91386	6.88344e-16	-6.5115	1.2891e-09	-4.0122	1.02608e-10	-5.22541	6.40569e-11	-5.31845
PA0998	pqsC	5.06072e-17	-5.38003	1.46445e-14	-5.80439	2.32874e-12	-5.00451	1.79612e-08	-3.90924	6.29243e-10	-4.67179
PA0999	pqsD	5.22344e-14	-4.08463	4.36953e-12	-4.56296	8.20242e-12	-3.91646	5.69342e-11	-4.02466	2.07715e-10	-3.78887
PA1000	pqsE	5.61139e-16	-4.27582	9.17559e-13	-4.55055	9.16603e-12	-3.75872	5.7824e-14	-5.17537	5.53523e-12	-4.10048
PA1001	phnA	7.21018e-21	-4.61053	8.3978e-17	-4.86954	8.10293e-16	-4.21501	1.32232e-13	-4.1844	4.25447e-12	-3.69076
PA1002	phnB	1.72236e-14	-4.59678	2.43283e-12	-4.84047	1.79623e-09	-3.98612	1.74033e-07	-3.82167	1.35225e-07	-3.83549
PA1003	mvfR	0.266045	-0.840931	0.465917	-0.765332	0.85187	0.177736	0.992898	-0.0082772	0.455267	0.534028
PA1004	nadA	0.97345	0.0441958	0.84148	-0.219091	0.808767	-0.192024	0.676148	0.266371	0.837854	-0.146953
PA1005		0.817027	-0.23071	0.92494	-0.112586	0.808767	-0.204674	0.452369	-0.484509	0.896325	0.105264
PA1006	(yrkI; YhhP/TusA homolog)	0.775199	-0.308308	0.834222	-0.280436	0.875625	-0.15415	0.95792	0.0509159	0.671062	-0.358434
PA1007	(perM)	0.234116	-0.727964	0.204844	-0.955344	0.0321159	-1.13559	0.251618	-0.652428	0.0491854	-1.04694
PA1008	bcp	0.600059	-0.453912	0.860823	-0.208926	0.0881739	-1.05223	0.30456	-0.661123	0.729517	-0.261539
PA1009		0.0688381	1.20851	0.0515773	1.58359	0.115502	1.04603	0.842806	0.179537	0.0902922	1.07831
PA1010	dapA	0.897217	-0.130576	0.891996	-0.148803	0.381769	-0.536298	0.919695	0.0747411	0.91835	-0.0728441
PA1011		0.890836	0.126462	0.769667	-0.295651	0.494265	-0.412257	0.3512	0.484685	0.95135	0.0405364
PA1012	(yycJ)	0.850144	-0.19109	0.534251	-0.606086	0.0477468	-1.10362	0.896419	0.101917	0.204814	-0.735183
PA1013	purC	0.927438	-0.093711	0.911761	-0.112493	0.0258743	-1.06719	0.335851	-0.506829	0.042874	-0.960141
PA1014	wapB	0.795422	0.267166	0.760899	0.376684	0.902283	-0.113819	0.661741	0.321583	0.908464	-0.0971733
PA1015		0.838329	0.26267	0.560607	0.703349	0.944045	0.084683	0.219317	-1.37572	0.112905	1.18999
PA1016		0.752885	-0.321321	0.794685	-0.331458	0.707427	-0.327693	0.397374	-0.639839	0.552573	-0.472048
PA1017	pauA	0.391592	-0.651367	0.365714	-0.828741	0.340349	-0.696572	0.621004	-0.385952	0.339998	-0.700843
PA1018		0.875938	0.274434	0.813592	0.429536	0.660309	0.590316	0.918427	0.170718	0.201027	1.31371
PA1019	mucK	0.829057	-0.342782	0.929577	-0.158113	0.883608	-0.217009	0.692625	0.472984	0.648228	-0.649925
PA1019a	NA	0.824374	0.529568	NA	1.09834	0.180223	1.88472	0.170071	1.95471	0.313685	1.59451
PA1020		0.946802	0.0977386	0.881439	0.195429	0.693047	0.368863	0.179559	0.940675	0.233319	0.858602
PA1021		0.842414	0.294375	0.791507	0.432362	0.155386	1.2404	0.00368151	2.1569	0.297622	0.98495
PA1022		0.393086	0.728367	0.401275	0.871045	0.149334	1.04683	0.0301068	1.44584	0.190594	0.977826
PA1023		0.77284	0.374486	0.689773	0.571254	0.0658184	1.41892	0.133633	1.19944	0.345722	0.833066
PA1024		0.976531	-0.0466683	0.711484	-0.433356	0.960005	0.0515329	0.393451	0.605595	0.0787787	-1.42663
PA1025	(opdD)	0.504163	-0.794719	0.984644	-0.0345918	0.939671	0.102716	0.576195	0.588804	0.921549	0.1276
PA1026		0.925146	0.150648	0.801802	-0.397728	0.364447	-0.8654	0.091776	-1.59622	0.452406	-0.730267
PA1027	amaB	0.467882	0.603253	0.327395	0.909885	0.00393174	1.65252	5.20811e-08	2.78138	6.77842e-12	3.36095
PA1028	amaA	0.936631	-0.119463	0.977649	-0.0388296	0.542161	0.547727	0.0179289	1.54511	0.00150348	1.92912
PA1030		0.0908196	1.01634	0.240345	0.985149	0.00913881	1.39785	6.73488e-06	2.17385	0.0437771	1.10757
PA1031	(yigN)	0.550287	0.464853	0.872397	-0.180478	0.783948	-0.223519	0.578318	0.358862	0.853939	-0.140006
PA1032	quiP	0.863979	0.186005	0.950692	0.0766071	0.765537	-0.253224	0.25381	-0.72026	0.866991	0.135415
PA1033	(yfcG)	0.160829	0.885033	0.0457699	1.39153	0.0243967	1.25486	0.00281376	1.57932	2.7846e-06	2.24448
PA1034		0.0504692	1.09623	0.341765	0.819556	0.94426	0.0601011	0.424432	-0.51221	0.92296	-0.0746346
PA1035		0.0422199	1.19502	0.420528	0.766846	0.985176	0.0170724	0.975122	0.0286496	0.688173	0.297402
PA1036		0.183784	0.752609	0.461053	0.610333	0.0406641	1.01504	1.26518e-08	2.35088	2.19461e-09	2.44199
PA1037	(yicG)	0.982818	-0.0447428	0.934817	-0.12005	0.957311	-0.0626074	0.059282	-1.68673	0.283232	-0.951794
PA1038		0.273603	-1.06349	0.799351	-0.409203	0.618835	-0.553105	0.356548	-0.962446	0.416448	-0.85934
PA1039	(ychJ)	0.788716	-0.312879	0.854077	-0.25785	0.916556	-0.116839	0.965338	0.0463429	0.812479	0.227031
PA1040		0.968662	-0.0587718	0.955389	0.0720527	0.962061	0.0463744	0.0377725	-1.56026	0.89206	-0.125409
PA1041		0.114029	-1.34336	0.445785	-0.995874	0.439807	0.7251	0.366794	0.758169	0.54588	0.551142
PA1042		0.498536	-0.631303	0.886665	0.183365	0.815145	0.242527	0.208246	0.902745	0.808562	-0.25293
PA1043		0.765956	0.297178	0.835568	-0.258334	0.947145	0.0631034	0.734786	0.269845	0.547794	-0.475323
PA1044		0.701726	0.455503	0.802512	0.384008	0.962061	-0.0602644	0.545668	-0.666685	0.693234	-0.452618
PA1045		0.686546	0.353076	0.934443	-0.0963438	0.648652	-0.34119	0.863983	0.132119	0.149065	-0.838025
PA1046		0.776726	-0.288407	0.442923	-0.770668	0.0483499	-1.21573	0.60853	-0.371212	0.00178601	-1.82269
PA1047		0.441575	-0.521704	0.329238	-0.782405	0.048945	-1.03295	0.0584597	-0.990739	0.00111596	-1.62108
PA1048		0.66538	-0.335755	0.625842	-0.453772	0.09163	-0.873518	0.887531	0.0982943	0.433255	-0.442525
PA1049	pdxH	0.0905701	-1.16562	0.619348	-0.596623	0.226136	-0.857584	0.271556	-0.749374	0.129335	-0.991239
PA1050	(yeaG)	0.12737	-1.05209	0.362134	-0.922361	0.134461	-0.994869	0.508044	-0.473187	0.101728	-1.03211
PA1051		0.0401641	-1.15425	0.576447	-0.553222	0.662787	0.322196	0.00828926	-1.44502	0.369995	-0.554133
PA1052	(yhaD)	0.000471153	-1.8204	0.00267462	-1.97101	0.0708452	-1.05777	0.000963951	-1.78449	0.00061089	-1.83086
PA1052a	NA	0.125437	-1.14786	0.416341	-0.888443	0.455231	-0.629601	0.131503	-1.14281	0.243372	-0.904692
PA1053	(slyB)	2.22096e-05	-1.76478	0.000643217	-1.82951	9.23407e-05	-1.65119	2.61876e-05	-1.73062	6.89777e-06	-1.82733
PA1054	shaA	0.62389	0.405485	0.84148	0.232315	0.867812	-0.141718	0.684007	0.271143	0.0631383	-1.01681
PA1055	shaB	0.850144	-0.195912	0.984413	-0.0250354	0.651215	-0.35926	0.968996	0.0343816	0.130654	-1.01321
PA1056	shaC	0.978913	-0.0428734	0.54533	-0.633758	0.142522	-0.928493	0.743121	-0.246408	0.0433812	-1.19524
PA1057	shaD	0.640599	-0.400066	0.785304	-0.317721	0.466926	-0.51288	0.426301	-0.529297	0.314594	-0.653886
PA1058	shaE	0.653658	0.441242	0.801467	0.334701	0.482975	-0.604171	0.639349	-0.410641	0.400046	-0.705481
PA1059	shaF	0.933455	0.104692	0.920224	0.121035	0.202038	-0.889447	0.767951	-0.24446	0.140332	-1.04386
PA1060		0.0933911	-1.16767	0.378429	-0.915958	0.200913	-0.91456	0.733164	-0.282024	0.003344	-1.88943
PA1061		0.0499243	-1.12459	0.320007	-0.844779	0.10413	-0.967433	0.450102	-0.491575	0.212261	-0.766394
PA1062		0.25854	-0.902591	0.334971	-0.986208	0.498735	-0.584419	0.905172	0.119082	0.672012	-0.375705
PA1063		0.0881846	-1.33841	0.097477	-1.57642	0.0437991	-1.67523	0.955358	-0.0625426	0.0948223	-1.4862
PA1064		0.417553	0.68038	0.651476	0.547152	0.557103	0.492948	0.858529	-0.170059	0.549894	0.471293
PA1065		0.506476	-0.597079	0.607557	-0.597052	0.907584	0.119032	0.435461	-0.654615	0.708753	0.321641
PA1066		0.937533	0.103725	0.968534	0.0470523	0.823666	0.213879	0.371357	0.636753	0.00800447	1.50512
PA1067		0.802393	-0.344859	0.84148	-0.317436	0.873471	0.196795	0.869955	-0.206068	0.71502	-0.427294
PA1068		0.997639	-0.00533873	0.966698	-0.0446605	0.8531	-0.143184	0.10721	0.81374	0.437992	0.445322
PA1069		0.483365	0.47769	0.906304	0.124605	0.776912	0.210044	0.0958543	0.829912	0.210843	0.656813
PA1070	braG	0.791252	0.273481	0.973401	0.0409108	0.759095	-0.278178	0.773094	-0.240539	0.0713357	-1.2409
PA1071	braF	0.306274	0.805869	0.479927	0.771259	0.908727	0.117673	0.871919	-0.157384	0.410032	-0.662098
PA1072	braE	0.176473	0.964414	0.314321	0.980829	0.677066	0.3642	0.948173	0.0637821	0.0775828	-1.30793
PA1073	braD	0.133453	0.989173	0.281316	0.972594	0.654382	0.374333	0.972335	0.0341752	0.996562	0.00413113
PA1074	braC	0.300996	0.720924	0.208617	1.05888	0.153448	0.867676	0.845449	-0.153255	0.292393	0.642565
PA1075		0.870817	-0.17497	0.274555	-0.940891	0.943918	-0.0629758	0.721538	-0.264661	0.351709	-0.614319
PA1076		0.00383169	-1.87225	0.139654	-1.42278	0.0183168	-1.5755	0.02038	-1.504	0.00253941	-1.88344
PA1077	flgB	0.330937	0.758748	0.191848	1.18799	0.333309	0.707578	0.918151	0.0954601	0.327953	-0.703988
PA1078	flgC	0.0362431	1.49604	0.0340882	1.88166	0.0173065	1.63222	0.067984	1.2768	0.628483	0.432064
PA1079	flgD	0.0600424	1.31454	0.0626397	1.63675	0.0624821	1.26574	0.315893	0.728671	0.871828	-0.154226
PA1080	flgE	0.0589147	1.22181	0.0254296	1.73474	0.0178094	1.42467	0.627766	0.359654	0.552573	-0.440772
PA1081	flgF	0.824529	-0.217535	0.949005	-0.0750751	0.601184	-0.377549	0.138702	-0.837887	8.62624e-05	-2.01574
PA1082	flgG	0.875938	-0.190801	0.815533	0.322179	0.835342	0.201225	0.196213	-0.859229	0.00566379	-1.6641
PA1083	flgH	0.257796	0.879088	0.0951357	1.46364	0.0301137	1.38729	0.350065	0.666059	0.975697	0.0290643
PA1084	flgI	0.855221	0.176297	0.834222	0.235912	0.562509	0.392701	0.760646	0.206953	0.158741	-0.784104
PA1085	flgJ	0.437871	0.613788	0.522636	0.670944	0.112625	0.988052	0.639565	0.337801	0.82309	-0.182646
PA1086	flgK	0.146566	0.948748	0.104356	1.29977	0.0524972	1.1401	0.403836	0.541276	0.577916	-0.395357
PA1087	flgL	0.217316	0.753944	0.0998091	1.17014	0.0128314	1.2538	0.338738	0.546659	0.933784	0.0618814
PA1088		0.694664	0.342673	0.803859	0.290354	0.368544	0.580468	0.23346	0.688694	0.417949	-0.522313
PA1089		0.802393	0.235114	0.649526	0.460378	0.973746	0.0295666	0.681373	0.279278	0.0139137	-1.45383
PA1090		0.768908	0.297623	0.701592	0.44538	0.874577	0.147034	0.240408	0.755722	0.614406	-0.399251
PA1091	fgtA	0.990745	-0.0209084	0.98852	0.0150131	0.823666	-0.173378	0.736278	-0.219505	0.00261319	-1.43508
PA1092	fliC	0.969555	0.0514305	0.64294	0.4723	0.345807	0.584707	0.929471	0.0683409	0.863068	-0.126808
PA1093	(flaG)	0.240336	0.726328	0.633609	0.466323	0.0783366	0.945989	0.313273	0.576311	0.58017	0.354045
PA1094	fliD	0.727385	-0.308491	0.976424	-0.0334958	0.925002	0.077777	0.234759	-0.664136	0.11274	-0.854452
PA1095	(fliS)	0.0881846	-0.890281	0.183258	-0.938923	0.157358	-0.738035	0.17196	-0.68307	0.00438033	-1.28722
PA1096		0.156161	-0.888009	0.240345	-0.985266	0.255249	-0.707293	0.380876	-0.535606	0.169295	-0.791224
PA1097	fleQ	0.817259	-0.192653	0.91467	-0.106427	0.999958	-1.89153e-05	0.138801	-0.704029	0.0463192	-0.908247
PA1098	fleS	0.843403	-0.239811	0.884067	-0.202414	0.883758	0.148519	0.437968	-0.580967	0.0147317	-1.56522
PA1099	fleR	0.838329	-0.232908	0.834222	-0.2859	0.893626	0.128132	0.640107	-0.35515	0.0365028	-1.29938
PA1100	fliE	0.000658128	-1.84524	0.00476192	-1.95987	0.0179941	-1.37276	2.53927e-05	-2.29041	4.11635e-09	-3.24628
PA1101	fliF	0.833751	-0.21491	0.810911	-0.291249	0.991607	0.0082885	0.298319	-0.632589	0.0239591	-1.23428
PA1102	fliG	0.336606	0.700209	0.501062	0.684292	0.134318	0.925782	0.0992876	0.957021	0.505872	0.454335
PA1103	(fliH)	0.970758	-0.0513997	0.814303	-0.277731	0.872589	-0.134676	0.899037	0.100161	0.409778	-0.517372
PA1104	fliI	0.936688	-0.0967101	0.685149	-0.443999	0.409985	-0.562159	0.618487	0.334959	0.0899185	-0.979148
PA1105	fliJ	0.856552	0.227131	0.606123	-0.649226	0.622665	-0.463466	0.61712	-0.442182	0.137452	-1.18839
PA1106		0.894025	0.158181	0.585125	0.59402	0.0746668	1.12008	0.194018	0.855534	0.00013198	2.03246
PA1107	roeA	0.0266633	-1.61724	0.0130239	-2.10806	0.0817283	-1.39933	0.0205861	-2.08316	0.00711145	-2.63388
PA1108		0.946802	0.158527	0.872175	-0.335191	0.574139	-1.05698	0.478982	0.94284	0.498606	0.924752
PA1109		0.551118	-0.513416	0.214301	-1.09469	0.427439	-0.595637	0.706798	-0.296535	0.564492	-0.438736
PA1110		0.486971	-0.551763	0.433757	-0.752878	0.364243	-0.631811	0.127234	-0.957524	0.379381	-0.590814
PA1111		0.714639	-0.421194	0.838671	0.277171	0.000480657	2.06999	4.88643e-11	3.50281	7.65395e-18	4.39027
PA1112	(yliI)	0.999585	-0.00273863	0.951944	0.0713792	0.271536	0.695567	0.000317807	1.78093	6.45518e-06	2.12978
PA1112a	NA	0.987663	0.0304159	0.585071	0.608551	0.0961746	1.06435	0.317735	0.684464	0.0568477	1.15864
PA1112b	NA	0.425808	-0.643849	0.477754	-0.750303	0.775781	-0.257526	0.456447	-0.514054	0.642546	-0.35059
PA1113		0.736897	-0.359388	0.741788	-0.429789	0.670399	-0.38878	0.405296	0.610658	0.797902	-0.235932
PA1114		0.849599	-0.238999	0.557013	-0.712109	0.516395	0.560943	0.931568	0.0892377	0.252143	0.838933
PA1115		0.79812	0.276825	0.571755	0.644244	0.153575	0.950857	0.592368	0.396123	0.0461972	1.20034
PA1116		0.238894	0.944983	0.694977	0.519411	0.823666	0.234196	0.291319	0.786701	0.762333	0.280383
PA1117		0.990139	-0.0255375	0.934098	-0.103361	0.516129	0.497934	0.804341	0.210182	0.0948157	1.01571
PA1118		0.456922	-0.525676	0.875121	-0.167868	0.0958906	0.896322	0.0580835	0.969364	3.06016e-06	2.05027
PA1119	yfiB	0.381781	0.693462	0.527403	0.678276	0.498384	0.539506	0.796167	-0.237771	0.179137	0.891906
PA1120	tpbB	0.748137	-0.329817	0.604768	-0.589304	0.418395	-0.611406	0.663896	-0.333911	0.839125	-0.173862
PA1121	yfiR	0.309564	-0.817017	0.112137	-1.42892	0.224097	-0.894243	0.0129195	-1.66825	0.149331	-1.00912
PA1123		0.350218	-0.959854	0.897111	-0.223038	0.880251	0.186451	0.853891	-0.206897	0.119967	1.2638
PA1124	dgt	0.789783	-0.251828	0.987829	0.0165933	0.93138	0.0726756	0.195913	0.739082	0.124609	0.855443
PA1125	(cobB)	0.234181	-0.957516	0.563467	-0.678741	0.970564	0.0411273	0.585434	0.444509	0.971558	-0.0346164
PA1126		0.925759	0.133411	0.905808	-0.165744	0.935648	0.0856311	0.505082	-0.567259	0.104973	1.1023
PA1127	(gsp69)	0.710046	0.365221	0.69129	0.466959	0.250071	0.78314	0.0874286	1.04544	1.21159e-11	3.32742
PA1128		0.480741	0.608125	0.305335	0.978411	0.220997	0.876958	0.220373	0.872808	0.470439	0.578609
PA1129	fosA	0.873899	0.228971	0.523136	0.785803	0.622572	0.522266	0.146769	1.18861	0.980626	0.033531
PA1130	rhlC	0.38967	-0.756142	0.394947	-0.909909	0.492049	-0.62399	0.374158	-0.782157	0.171119	-1.20129
PA1131		1.5217e-10	-4.52603	8.5096e-07	-3.54153	0.000103083	-2.74381	0.000457005	-2.82486	0.00868974	-1.89179
PA1132		0.579346	-0.450192	0.780109	-0.325006	0.0934778	-1.01513	1.99604e-06	-3.49608	7.67897e-06	-2.99359
PA1133		0.945528	0.109864	0.853275	-0.268745	0.784677	-0.323327	0.458737	0.650922	0.839388	0.223946
PA1134		8.69523e-07	3.21109	1.69574e-05	3.33517	0.88276	0.224342	6.96031e-06	3.12781	2.94027e-10	4.04371
PA1135	(yedU)	0.412835	0.797072	0.329682	1.10347	0.00905096	1.84881	0.524099	0.610146	0.00133617	2.16396
PA1136		0.695457	-0.373782	0.472345	-0.711048	0.635371	-0.401698	0.834916	-0.188944	0.764779	0.247927
PA1137		2.20781e-14	-4.30595	1.40742e-11	-4.4986	2.70364e-12	-4.61534	7.45207e-10	-4.49949	0.00046864	-2.07349
PA1138		0.686546	0.423638	0.626525	0.582249	0.563655	0.508578	0.869955	0.168782	0.665533	0.385044
PA1139		0.183784	-0.808772	0.0593109	-1.29144	0.45404	-0.495161	0.435848	-0.490507	0.874866	0.119583
PA1140	(ylbA)	0.0594202	1.16587	0.0625772	1.43431	0.0908165	1.0479	0.872034	-0.146678	0.717234	0.28961
PA1141		0.999585	0.00178823	0.949154	-0.0990106	0.663006	-0.474635	0.350065	-0.921005	0.518988	-0.660244
PA1142		0.916003	-0.133841	0.84148	-0.249313	0.686033	0.344561	0.951426	0.0594509	0.147756	0.919994
PA1143		0.957755	-0.175161	NA	-0.726651	0.919801	-0.259718	NA	-0.0782763	0.976335	-0.0757642
PA1144		0.590378	-0.858102	0.954102	-0.122947	0.91274	0.187413	0.363862	-1.59723	0.844836	0.311479
PA1145		0.825449	-0.245076	0.650262	-0.516891	0.494172	-0.563021	0.761788	-0.265758	0.31937	-0.777232
PA1146		0.330898	-1.07363	0.179796	-1.63321	0.775719	-0.38869	0.775894	-0.372925	0.834146	-0.282773
PA1147		0.291506	-0.817748	0.370322	-0.895763	0.169838	-1.00393	0.108023	-1.19375	0.912711	0.0994746
PA1148	toxA	0.000294905	2.12126	0.0055983	2.10835	0.498735	0.573991	7.98233e-06	2.52385	4.91716e-05	2.3135
PA1149		0.973161	-0.0889088	NA	-0.989641	0.505126	-1.08251	0.63271	0.639202	0.958941	-0.0861575
PA1150	pys2	0.0755622	1.02427	0.16604	1.07638	0.71786	0.274678	0.16328	0.776055	0.839598	0.150773
PA1151	imm2	0.410141	0.636154	0.939803	0.0969729	0.550924	0.453562	0.510399	0.445768	0.763744	-0.233456
PA1153		0.671197	0.665948	NA	0.235538	0.825972	0.371318	0.848128	-0.370647	0.862789	-0.338447
PA1154		0.995659	-0.0253569	NA	0.735351	0.617495	0.750966	0.736278	0.54148	0.708595	-0.768638
PA1155	nrdB	0.00602235	1.61527	0.00216002	2.18816	0.000500745	1.93503	0.0545205	1.14765	0.00259984	1.67278
PA1156	nrdA	3.16948e-05	1.97642	7.42851e-05	2.3424	9.95122e-05	1.87009	0.0290811	1.12128	0.0024365	1.47728
PA1157		0.97345	0.0501151	0.746231	-0.394295	0.751102	-0.27685	0.580179	-0.40311	0.511952	-0.474638
PA1158		0.815607	0.249379	0.957596	-0.0665752	0.720997	-0.313576	0.581992	0.406444	0.648228	-0.372499
PA1159		0.546617	-0.543783	0.204066	-1.1881	0.00392226	-1.71735	0.947972	-0.0629554	0.00168996	-1.80271
PA1160		0.957464	-0.0742605	0.639102	-0.521551	0.427439	-0.577558	0.399548	-0.575796	0.952107	-0.0502718
PA1161	rrmA	0.316107	0.776506	0.749958	0.415346	0.197201	-0.949301	0.307915	0.708093	0.793614	0.229761
PA1162	dapE	0.0808205	0.953062	0.139644	1.05636	0.888391	-0.112961	0.916677	0.0819467	0.385745	0.507039
PA1163	ndvB	0.993514	-0.0168058	0.77746	-0.33541	0.837182	-0.1837	0.138702	-0.971234	0.434767	-0.548637
PA1164		0.925815	-0.13144	0.44541	-0.851787	0.291535	-0.807715	0.847469	-0.178172	0.0970445	-1.14303
PA1165	pcpS	0.400724	-0.667663	0.24646	-1.04862	0.0353907	-1.40933	0.00401017	-2.14173	0.00805688	-1.91107
PA1166		0.999585	-0.00292789	0.936511	0.112122	0.0253474	1.50836	0.55567	-0.654846	0.000380379	2.16331
PA1167		0.246216	-0.905578	0.151639	-1.27627	0.702206	-0.35742	0.440304	-0.644681	0.322659	-0.817348
PA1168		7.80681e-05	-3.3386	1.93009e-05	-4.33865	0.0219309	-2.13343	0.0036231	-4.08754	0.0333156	-2.11442
PA1169		0.677339	-0.497436	0.48767	-0.87833	0.88276	0.172622	0.974396	0.0396113	0.941321	0.0824397
PA1170		0.551474	-0.525155	0.48775	-0.730342	0.00691073	-1.68927	0.0181666	-1.53358	0.0906689	-1.11802
PA1171	sltB2	0.423518	-0.535232	0.70182	-0.380353	0.094458	-0.903319	0.522738	-0.384273	0.0590015	-0.989758
PA1172	napC	0.848402	0.3345	0.401275	1.25823	0.0437779	1.88278	0.300954	1.09037	0.548291	0.714721
PA1173	napB	0.476465	0.904576	0.499992	1.01829	0.00556013	2.3957	0.13379	1.54342	0.0587452	1.82473
PA1174	napA	0.91154	0.186511	0.607215	0.781579	0.0152939	1.91012	0.463715	0.677454	0.187067	1.11457
PA1175	napD	0.714801	0.476795	0.516314	0.858055	0.0030045	2.1634	0.554469	0.631836	0.0724826	1.48924
PA1176	napF	0.0338563	-1.68195	0.214872	-1.38056	0.961399	0.0591612	0.837939	-0.2184	0.350586	0.775367
PA1177	napE	0.000466037	-2.3997	0.107689	-1.48888	0.989839	0.013153	0.972722	-0.0371246	0.461857	0.584255
PA1178	oprH	0.137935	-1.34407	0.00346871	-2.79444	0.0732734	-1.49146	4.09626e-14	-5.235	2.11001e-15	-5.46584
PA1179	phoP	0.201355	-1.26628	0.00266703	-2.98884	0.00868928	-2.14535	8.31064e-06	-3.40658	1.46104e-07	-3.99848
PA1180	phoQ	0.117056	-1.48541	0.00144922	-3.17889	0.000198404	-2.95956	0.000290498	-2.90318	1.40859e-05	-3.4367
PA1181	(yegE)	0.0235239	-1.30264	0.0409415	-1.50542	0.0591916	-1.10745	0.427058	-0.511198	0.00934484	-1.42416
PA1182		0.942998	-0.115441	0.561959	-0.740995	0.209909	-1.11668	0.291543	-0.979553	0.870819	-0.179118
PA1183	dctA	0.135574	0.994102	0.507466	0.694181	0.611443	0.404979	0.0486473	1.14821	0.0520698	1.13376
PA1184		0.476087	-0.580984	0.433757	-0.760957	0.957311	-0.0521856	0.0782989	-1.25672	0.851959	-0.164422
PA1185	(yfcG)	0.635323	0.817426	NA	0.0638457	0.735426	0.626676	0.0233797	2.46613	0.742687	0.615253
PA1186		0.988189	0.0420599	0.872397	-0.282619	0.90817	-0.177155	0.565536	0.656125	0.31938	1.01861
PA1187	(lcaD)	0.931567	0.143049	0.934098	-0.129306	0.569283	0.591455	0.177994	1.12523	0.846966	0.237367
PA1188		0.77983	-0.304084	0.791507	-0.347798	0.595742	0.450082	0.17196	0.909176	0.776937	0.25257
PA1189		0.781314	-0.363171	0.601711	-0.703686	0.950135	-0.0802954	0.837939	-0.25415	0.554492	0.577098
PA1190	(yohC)	0.988369	-0.0279848	0.808894	-0.303888	0.000796582	1.79409	0.000547907	1.83963	3.52004e-05	2.11504
PA1191		0.207375	-0.854882	0.366219	-0.830017	0.344575	-0.659673	0.657578	-0.327725	0.986011	0.0160145
PA1192	(ydaO)	0.877583	0.151447	0.850105	0.211247	0.893963	0.107299	0.0842604	0.898802	0.271148	0.620495
PA1193		0.769874	0.285203	0.984413	0.0263548	0.983757	0.018928	0.026666	1.22109	0.418576	0.533914
PA1194		0.000539326	4.69785	0.00102019	5.5423	0.000105577	5.14025	0.000211743	4.86311	0.00030649	4.73024
PA1195	ddaH	0.00109312	5.51492	0.00160901	6.63154	0.000282152	5.98048	0.00017844	6.02312	4.33305e-05	6.45787
PA1196	ddaR	0.000418407	-2.33731	0.0583282	-1.7979	0.415534	-0.70731	0.797746	-0.243418	0.0961005	-1.21061
PA1197		0.0401264	-1.61593	0.377505	-1.0883	0.945556	0.0805751	0.738726	0.32148	0.458205	-0.657207
PA1198		0.59661	0.430109	0.920224	0.117308	0.059129	1.0494	0.00684151	1.36767	0.0075584	1.34788
PA1199		0.730218	0.324168	0.987392	-0.0189751	0.879751	-0.132001	0.98759	-0.0131662	0.590652	-0.377512
PA1200		0.283406	-0.673451	0.190486	-0.977048	0.0282868	-1.16346	0.0784699	-0.960631	0.0326389	-1.14211
PA1201		0.799726	-0.298906	0.998648	-0.00231151	0.740857	0.326604	0.797089	-0.257443	0.55836	0.492951
PA1202	(ycaC)	0.921365	-0.108449	0.936257	0.0876235	0.819073	0.181005	0.555024	-0.383913	0.818957	-0.169035
PA1203		0.0646414	1.38616	0.123496	1.44229	0.0625752	1.41635	0.796167	0.31128	0.161203	1.16788
PA1204	(yieF)	0.996803	0.00962311	0.908098	-0.132644	0.932008	-0.0749423	0.758952	0.235159	0.78196	-0.224774
PA1205		0.130663	0.957788	0.167606	1.11115	0.025732	1.2668	0.0444917	1.15475	0.213232	0.784055
PA1206		0.920482	0.130068	0.869693	-0.208209	0.919829	-0.102003	0.965338	-0.042431	0.896602	0.121924
PA1207	kefB	0.896808	-0.140645	0.658906	-0.470263	0.0907843	-0.998864	0.878461	-0.121485	0.134857	-0.880061
PA1208		0.257454	-0.819815	0.445118	-0.739484	0.986751	0.0146474	0.744122	0.259131	0.905029	0.104601
PA1209		0.923744	-0.132342	0.816111	-0.311548	0.930958	0.0896708	0.099192	-1.50047	0.921626	-0.0989806
PA1210	(yhhW)	0.00679475	1.74797	0.306354	1.07396	0.0559587	1.32909	0.809198	0.240486	0.472805	0.599767
PA1211		0.149943	-1.40725	0.136663	-1.72447	0.126653	-1.62585	0.448302	-0.853014	0.308829	-1.15172
PA1212		0.296031	-1.41914	NA	-1.79091	0.541333	-0.945733	0.989176	0.0232711	0.468979	-1.17321
PA1213		0.904106	-0.322953	NA	-0.228119	0.901381	0.276796	NA	1.49479	0.724247	0.68633
PA1214		0.647259	-0.73424	NA	-0.104353	0.985176	-0.0314073	0.763163	-0.496064	0.569377	-0.95154
PA1215		0.890209	-0.281711	NA	-1.35623	0.624186	-0.828739	0.629342	-0.834258	0.67539	-0.739105
PA1216		0.993514	-0.0289521	0.8776	-0.292373	0.926245	-0.156664	0.498555	0.822499	0.831843	-0.36205
PA1217		0.648553	-0.623783	0.699229	-0.619249	0.991607	-0.0127273	0.859007	-0.262625	0.645875	0.538709
PA1218		0.69062	-0.800809	NA	-0.570241	0.822376	-0.480103	NA	-0.714566	0.901947	0.245143
PA1219		0.912601	-0.463662	NA	-0.808712	0.763415	0.90731	NA	1.66951	0.484618	1.65661
PA1220		0.275262	-1.81258	NA	-2.70647	0.893963	-0.269675	NA	0.0728955	0.918327	-0.208386
PA1221		0.245362	-2.27088	NA	-3.10608	0.540849	-1.3925	NA	-0.647945	0.780845	-0.647072
PA1222	(mltA)	0.961297	-0.0640285	0.847268	-0.222972	0.554434	-0.428258	0.482833	-0.463126	0.812958	0.17862
PA1223		0.653438	-0.480647	0.819734	-0.331953	0.990463	-0.0118134	0.634298	-0.417984	0.270304	-0.88594
PA1224		0.0215578	1.55274	0.294136	1.06593	0.107193	1.21322	0.239656	0.970559	0.216173	1.01121
PA1225		0.737259	0.438341	0.771258	0.455604	0.653688	0.507385	0.969722	-0.0540581	0.505872	-0.852769
PA1226		0.689776	0.419748	0.929768	0.123454	0.957242	-0.0605846	0.119054	1.06449	0.694634	0.34771
PA1227		0.525077	-0.561933	0.250253	-1.0747	0.605091	-0.449146	0.885833	-0.137494	0.352908	-0.726001
PA1228		0.0220097	1.50087	0.177901	1.24573	0.795429	0.279305	0.120747	-1.63547	0.969696	-0.0419346
PA1229	(yeaM)	0.945113	0.116074	0.945215	0.102851	0.0713923	1.3524	0.510734	-0.737635	0.39156	0.761828
PA1230		0.883973	-0.470215	NA	-0.673724	0.988182	0.0407757	NA	1.49811	0.745073	0.787662
PA1231		0.855221	-0.382446	NA	-0.646228	0.730526	0.572963	0.33948	1.22184	0.602083	0.794105
PA1232		0.928918	-0.155268	0.741788	-0.521078	0.961304	-0.069031	0.736039	-0.439427	0.6394	0.517222
PA1233		0.868111	-0.446624	NA	-1.57341	0.136709	1.98872	NA	0.282322	0.660378	0.851004
PA1234		0.765443	-0.305027	0.433019	-0.771519	0.255059	-0.832034	0.276037	-0.814951	0.971373	-0.0317708
PA1235		0.970334	-0.062708	0.810395	0.320835	0.899277	-0.137441	0.463989	0.587861	0.941321	0.0785067
PA1236		0.416218	-1.15446	NA	-0.308947	0.690393	-0.649333	0.979659	-0.0492261	0.99811	0.00451516
PA1237		0.909433	0.282896	0.663686	-1.01389	0.584148	0.905643	0.596238	0.847874	0.143147	1.84177
PA1238	(opmJ)	0.612956	1.00754	NA	-0.0519947	0.391166	1.42532	NA	1.31105	0.870027	0.40408
PA1239		0.988369	0.0442264	0.882341	-0.277199	0.0937491	1.63319	0.139771	1.50344	0.0630658	1.77842
PA1240		0.763657	0.333218	0.67847	-0.513	0.240741	0.863532	0.627766	0.419768	0.000353002	2.04602
PA1241		0.763935	-0.272243	0.868159	-0.180547	0.414443	0.521936	0.47656	-0.458567	0.428255	-0.507797
PA1242	sprP	0.590378	0.485221	0.835568	-0.270014	0.211842	0.847405	0.0319652	1.28449	7.40315e-05	2.10391
PA1243		0.660187	0.377126	0.604768	0.523156	0.181702	0.794377	0.101052	0.908516	3.10844e-06	2.16167
PA1244		0.366393	-0.75722	0.685205	-0.521892	0.760536	-0.293287	0.211417	-0.858293	0.734705	0.284699
PA1245	aprX	0.927438	-0.0962459	0.592929	-0.484762	0.50256	-0.421094	4.05776e-06	1.93432	7.9121e-07	2.04316
PA1246	aprD	0.0275102	-1.17372	0.0536785	-1.31108	0.09994	-0.921282	0.264794	0.619445	0.367285	0.521532
PA1247	aprE	0.379151	-0.771109	0.02675	-1.90383	0.619522	-0.454938	0.881934	0.144512	0.371068	0.673046
PA1248	aprF	0.000105539	-1.84859	0.000223187	-2.13615	0.000139499	-1.91843	0.972335	0.0275202	0.632615	-0.314234
PA1249	aprA	1.49589e-05	-1.82219	0.00112811	-1.76539	0.0379268	-0.995383	0.261677	0.561389	0.371068	0.466495
PA1250	aprI	8.96403e-06	-2.6053	6.72841e-06	-3.11894	0.0068939	-1.75757	0.458882	-0.55281	0.410032	-0.612368
PA1251		0.45462	1.08375	NA	0.412383	0.601016	0.83776	0.831137	0.415989	0.275096	1.43259
PA1252	dpkA	0.894474	0.162105	0.834222	0.275057	0.300697	0.754488	1.34695e-05	2.34021	6.38031e-06	2.39348
PA1253	lhpG	0.693695	0.667553	0.69129	0.749139	0.169838	1.59922	0.0264411	2.29631	0.244186	1.46017
PA1254	lhpC	0.195747	1.2037	0.169614	1.44821	0.0227864	1.84797	0.0350415	1.79542	0.144651	1.38007
PA1255	lhpK	0.546617	0.809659	0.675318	0.701658	0.084999	1.7037	0.00371577	2.53434	0.0154038	2.21551
PA1256	lhpO	0.635583	0.75153	0.858125	0.362139	0.121755	1.69788	0.317838	1.25292	0.147872	1.6416
PA1257	lhpN	0.424409	1.71084	NA	0.955264	0.032525	3.35698	NA	3.72817	0.149382	2.64292
PA1258	lhpM	0.992299	0.0526139	NA	-0.426404	0.121755	2.29836	NA	1.01817	0.138265	2.27311
PA1259	lhpH	0.101454	1.7066	0.312881	1.4059	0.000385134	3.0476	0.000908231	2.97775	0.00161656	2.85387
PA1260	lhpP	0.0399024	2.12038	0.0228853	2.52601	1.96205e-08	4.57013	1.81665e-05	3.78807	2.14308e-06	4.04594
PA1261	lhpR	0.470284	-0.768901	0.421338	-0.996852	0.848741	-0.235846	0.333812	-1.02507	0.0967954	-1.93545
PA1262		0.96574	-0.110843	NA	0.457702	0.8531	0.326592	0.878849	0.278234	0.715008	0.576077
PA1263		0.500089	0.514543	0.823227	0.263475	0.015781	1.302	0.032341	1.17372	0.000912652	1.65944
PA1264		0.959024	0.0722006	0.891996	-0.161617	0.139978	0.928263	0.998684	-0.00171394	0.00805688	1.46404
PA1265		0.950382	0.132152	0.902033	0.231736	0.641266	0.619197	0.664138	0.561149	0.717844	0.493706
PA1266	lhpE	0.907006	-0.205392	0.986063	0.0303597	0.775143	0.382632	0.0339137	1.76314	0.0976196	1.45691
PA1267	lhpB	0.795202	0.369714	0.90238	0.201061	0.370227	0.901366	0.0209779	1.84275	0.000995691	2.39328
PA1268	lhpA	0.876292	-0.231191	0.960453	0.0754278	0.935125	-0.107401	0.18344	1.11941	0.222511	1.05018
PA1269		0.311932	-0.692084	0.71874	-0.395588	0.93138	0.0731536	0.0237001	-1.36289	0.386824	-0.567895
PA1270		0.095721	-1.13781	0.279071	-1.01764	0.284088	-0.796564	0.0270727	-1.61278	0.0432855	-1.45752
PA1271		0.286859	0.718733	0.690539	0.433591	0.974918	-0.0293104	0.39073	0.531761	0.0920684	-0.990538
PA1272	cobO	0.739835	0.314093	0.983034	-0.0287525	0.637522	-0.367849	0.948109	-0.0581637	0.713021	-0.275979
PA1273	cobB	0.991835	0.0197644	0.704227	-0.388791	0.0404774	-1.09579	0.62183	-0.314284	0.00026718	-1.84836
PA1274	(bluB)	0.714801	-0.37214	0.286556	-1.03516	0.00192482	-1.94122	0.78019	-0.234979	0.0305979	-1.41558
PA1275	cobD	0.902152	0.151504	0.469893	-0.764027	0.00871693	-1.66691	0.861749	-0.155235	0.0199877	-1.5187
PA1276	cobC	0.981331	-0.0430375	0.678363	-0.515688	0.0757889	-1.20113	0.629771	-0.378771	0.00355502	-1.86149
PA1277	cobQ	0.684078	-0.344065	0.362298	-0.781813	0.00228596	-1.55688	0.0596242	-1.01976	2.77594e-05	-2.13153
PA1278	cobP	0.842615	-0.192957	0.727736	-0.372971	0.07747	-1.01758	0.351358	-0.57769	0.0619863	-1.0726
PA1279	cobU	0.77324	-0.291634	0.44792	-0.756013	0.00515458	-1.62567	0.197115	-0.816161	0.00330887	-1.70319
PA1280	(cobC)	0.99893	0.00432432	0.730002	-0.422985	0.22337	-0.878489	0.0916597	-1.2032	0.0445903	-1.42785
PA1281	cobV	0.984789	-0.0375353	0.797057	-0.36246	0.0692509	-1.33097	0.258157	-0.874761	0.00412398	-2.20826
PA1282		2.7486e-05	-2.28025	0.000866034	-2.17906	0.000619191	-2.11462	0.0427019	1.11509	0.821253	-0.183804
PA1283		0.18577	-0.963182	0.117247	-1.34902	0.386585	-0.665023	1.67028e-10	3.23682	0.22993	0.794165
PA1284		0.138409	-1.2342	0.46501	-0.863315	0.695366	-0.412052	0.56195	-0.562766	0.901947	-0.137804
PA1285		0.994561	0.0146201	0.832965	-0.25534	0.548017	-0.45417	0.390416	-0.588591	0.173082	-0.890974
PA1286		0.674439	0.4821	0.685205	0.548799	0.870546	0.197948	0.916677	0.129184	0.253432	-1.30621
PA1287		0.0175251	-1.24275	0.0653541	-1.26106	0.0290935	-1.17831	0.947972	0.0537651	0.315601	-0.597523
PA1288	(ompP1; fadL)	0.0391512	1.03976	0.0644253	1.20882	0.398758	0.497637	0.0389534	-0.995047	0.123378	-0.774782
PA1289		0.749852	-0.33092	0.894488	0.164408	0.00397558	1.61977	0.796167	-0.244452	0.204786	0.84908
PA1290		0.982209	-0.0417662	0.970711	0.0466912	3.62711e-05	2.27034	0.00381215	1.7119	0.0268248	1.37496
PA1291		0.87623	-0.189202	0.822842	-0.303954	0.401495	0.646989	0.813772	0.214746	0.938946	-0.0752034
PA1292		0.67668	0.407848	0.344044	0.920028	0.312081	0.726301	0.37944	-0.677633	0.557307	0.451275
PA1293		0.842498	-0.191651	0.855188	0.199669	0.896351	0.106526	0.407118	-0.519338	0.661917	0.294131
PA1294	rnd	0.626221	0.36743	0.976381	0.0311415	0.675985	0.287795	0.257138	0.6104	0.0347485	1.01796
PA1295	(ycgL)	0.82977	0.242155	0.8704	0.202814	0.632855	0.419723	0.269543	0.794616	0.0787787	1.14195
PA1296		0.0414197	-1.13482	0.144863	-1.10922	0.118151	-0.896602	0.682063	-0.27202	0.294138	-0.619599
PA1297		0.788331	0.333496	0.898522	0.188197	0.193157	-1.28177	0.711835	-0.407016	0.990827	-0.0159205
PA1298	(yohL)	0.545942	0.810118	0.991826	0.0175987	0.99933	-0.00109696	0.0322978	2.00402	0.74059	0.485827
PA1299	(ycgN)	0.765467	0.341669	0.893691	-0.187058	0.449212	-0.678514	0.849544	0.189046	0.36451	-0.792189
PA1300		1.81973e-10	3.19577	3.58159e-06	2.87145	0.00178708	1.8466	2.39309e-19	4.41805	4.44778e-17	4.13787
PA1301		7.94642e-11	3.23337	8.0102e-05	2.53663	0.159985	0.97326	5.35492e-20	4.44938	3.46863e-14	3.73767
PA1302	(hxuC)	1.01443e-07	3.431	0.00362202	2.58146	0.310821	0.903804	1.89868e-07	3.35833	2.3578e-05	2.78528
PA1303		0.897217	-0.198202	0.967413	-0.0647256	0.655329	-0.505268	0.650237	-0.486733	0.755827	-0.352547
PA1304		0.813956	0.259039	0.648311	0.531361	0.928214	0.0859205	0.724506	-0.283128	0.47404	0.512552
PA1305		0.068736	-0.969915	0.467478	-0.618658	0.0429599	-1.03647	0.171537	-0.721546	0.0926259	-0.866161
PA1306		0.30981	-0.67463	0.48767	-0.640676	0.175222	-0.810488	0.253637	-0.683437	0.0646473	-1.04314
PA1307	(yafJ)	0.863979	0.154533	0.867721	0.165382	0.925002	-0.0698953	0.319292	0.516878	0.938946	-0.0525336
PA1308		0.833885	-0.183017	0.885586	-0.14358	0.997052	-0.00252053	0.597698	0.308315	0.568281	0.335867
PA1309		0.714093	-0.353392	0.426884	-0.769244	0.274468	-0.783247	0.37944	-0.646357	0.886241	-0.128954
PA1310	phnW	1.32183e-06	2.75481	2.80763e-06	3.13616	9.67835e-07	2.85881	2.20551e-05	2.61305	2.72729e-15	4.26911
PA1311	phnX	0.0537713	1.26412	0.139654	1.26362	0.00793607	1.61866	0.00116725	1.91455	1.34104e-08	2.97942
PA1312		0.445865	-0.645282	0.626825	-0.558645	0.943124	-0.0716349	0.920251	-0.0967056	0.64698	0.367384
PA1313		0.972846	-0.0763721	0.325877	-1.31653	0.81016	-0.341085	0.930882	-0.127656	0.41579	0.824656
PA1314		0.441321	-0.86254	0.507432	-0.891966	0.777239	-0.376763	0.214849	1.07855	0.229766	1.05685
PA1315		0.419388	-0.679733	0.41967	-0.842292	0.540849	-0.516273	0.0572869	-1.38281	0.289102	-0.798118
PA1316		0.00195815	1.89124	0.00601891	2.04844	0.0250747	1.5181	0.112489	1.19038	0.00297151	1.89906
PA1317	cyoA	0.0869753	-1.11399	0.093487	-1.3591	4.14046e-05	-2.47909	0.000151508	-2.4884	0.0194937	-1.46901
PA1318	cyoB	0.309048	-0.82791	0.48767	-0.787991	0.000120715	-2.46034	0.00212487	-2.05485	0.0288029	-1.47125
PA1319	cyoC	0.694985	-0.456132	0.630771	-0.643037	0.063162	-1.55507	0.0165195	-2.26205	0.0452139	-1.79271
PA1320	cyoD	0.233338	-1.19319	0.201818	-1.53032	0.0116922	-2.67508	0.0145165	-3.50321	0.4851	-0.751205
PA1321	cyoE	0.0460509	-1.4217	0.022469	-1.94114	0.0036119	-2.00349	0.0379504	-1.49601	0.00228669	-2.19034
PA1322	(pfuA)	0.851713	-0.261848	0.997973	-0.00336288	0.930342	0.107102	0.296687	0.892791	0.306528	0.88205
PA1323		0.201098	0.763766	0.281878	0.836181	5.7172e-06	2.01567	3.60914e-20	3.75634	1.79936e-27	4.36445
PA1324		3.51628e-06	2.28501	1.29581e-06	2.87135	5.63801e-12	3.25773	4.4338e-22	4.41907	4.49695e-33	5.39547
PA1325	(yybH)	0.0364994	-1.16026	0.127526	-1.12351	0.0362	-1.19069	0.463432	0.450422	0.347775	0.556516
PA1326	ilvA2	0.948303	0.0892019	0.980999	0.0325628	0.844912	0.186284	4.87496e-11	3.25466	2.63076e-10	3.12297
PA1327		0.586282	-0.483005	0.618603	-0.549814	0.293357	0.715614	7.59399e-08	2.66276	2.40146e-06	2.36011
PA1328		0.704276	0.388468	0.855188	0.23543	0.111069	1.07283	0.837939	-0.208986	0.995265	-0.00605142
PA1329		0.863979	0.388314	NA	-0.731064	0.993532	-0.0142124	0.724221	0.633329	0.639595	0.804124
PA1330		0.99689	-0.0100485	0.815803	0.322603	0.445844	0.645845	0.63832	0.424406	0.235422	0.895946
PA1331	(yegH)	0.369875	0.800111	0.907259	0.17321	0.808767	0.258508	0.467031	0.582121	0.90168	-0.127527
PA1332		0.87443	0.167318	0.898984	0.147833	0.0616905	1.05048	0.064897	1.0084	0.000470267	1.70974
PA1333		0.661172	0.423557	0.201818	1.14741	0.107249	1.03586	0.0436441	1.20464	4.41624e-06	2.39751
PA1334		0.831061	-0.336974	0.854794	-0.31594	0.53978	-0.823716	0.837939	-0.299629	0.56933	0.643797
PA1335	aauR	0.410769	-0.653768	0.250253	-1.04794	0.0464733	-1.27657	0.135433	-0.990991	0.0235504	-1.4568
PA1336	aauS	0.873899	0.168962	0.809125	0.286277	0.870817	-0.143597	0.98759	0.0135112	0.846555	0.153263
PA1337	ansB	0.34488	0.833631	0.170144	1.38405	0.481383	0.61358	0.764038	0.271443	0.727067	-0.315927
PA1338	ggt	0.255762	0.80225	0.338442	0.897899	0.980276	-0.0240189	0.934047	0.0735457	0.789671	-0.216905
PA1339	aatP	0.0232468	1.24615	0.0486445	1.3919	0.087904	0.982501	0.184233	0.776579	0.938764	0.063818
PA1340	aatM	0.0664992	1.15052	0.0667139	1.42399	0.487584	0.530418	0.0889433	1.04079	0.87045	-0.14939
PA1341	aatQ	0.174153	1.13894	0.0896761	1.66777	0.615326	0.502448	0.520936	0.570444	0.938946	0.0853848
PA1342	aatJ	0.0305216	1.35655	0.0160318	1.83511	0.0415497	1.26512	0.390386	0.591511	0.91059	0.0976596
PA1343		0.000373266	-2.40652	0.00359751	-2.47629	0.0442054	-1.50526	3.58424e-06	-4.07625	2.40146e-06	-4.23382
PA1344	(yvaG)	0.00288648	-1.55648	0.00762806	-1.73404	0.426859	-0.531652	0.996553	0.00408182	0.60509	0.34475
PA1345		0.407455	-0.673761	0.310893	-0.958564	0.70247	0.329569	0.948173	-0.065162	0.515082	0.490441
PA1346		0.833885	-0.360506	0.807997	-0.463365	0.897127	0.197902	0.544316	0.721838	0.388497	0.954828
PA1347		0.923018	0.302997	NA	0.569034	0.780968	0.674807	NA	2.62638	0.706832	0.854278
PA1348		0.990738	0.0257076	0.682995	0.470905	0.0241771	1.36623	0.161696	0.943186	0.00089121	1.84863
PA1349		0.959112	-0.120981	0.949154	-0.121177	0.108878	1.58737	0.00190325	2.61511	0.336222	1.1342
PA1350		0.766403	-0.361673	0.727818	-0.480376	0.314937	0.822045	0.148854	1.07647	0.0368292	1.43224
PA1351		0.259004	-1.10262	0.297279	-1.21391	0.305852	0.890816	0.33948	0.840394	0.978367	-0.0354484
PA1352		0.848713	-0.431831	NA	-2.21138	0.817118	-0.518789	0.68332	0.680398	0.264145	1.46465
PA1353		0.498738	-0.736589	0.123145	-1.65061	0.951694	-0.0779538	0.684271	0.418095	0.829277	-0.268839
PA1354		0.0193366	-1.85083	0.0230439	-2.11835	0.657389	-0.469199	0.552771	-0.587982	0.87045	-0.184184
PA1355		0.398047	-1.3463	0.233145	-2.10651	0.677066	0.644623	0.133338	1.67899	0.311716	1.25427
PA1356		0.586295	-0.685984	0.621869	-0.714601	0.694016	0.468352	0.000609073	2.40293	0.00481222	2.06083
PA1357		0.95486	-0.0855034	0.827406	-0.302088	0.790773	-0.27041	0.0673026	1.18593	0.30153	0.748402
PA1358		0.815607	-0.270045	0.764406	-0.386939	0.803426	0.249525	0.538776	-0.547323	0.793661	0.24436
PA1359		0.838329	-0.231672	0.837518	-0.264675	0.823666	0.217374	0.983526	-0.0230788	0.99371	0.00928094
PA1360	(ybiF)	0.504282	-0.620488	0.571378	-0.676247	0.602249	-0.479398	0.609807	-0.443799	0.381166	-0.723693
PA1361	norM	0.724766	-0.344059	0.822132	-0.290086	0.212131	-0.832208	0.411771	-0.562148	0.168528	-0.8826
PA1362		0.950382	0.146436	0.664237	0.802677	0.982229	0.0411791	0.185324	1.47717	0.185947	1.48071
PA1363		0.0849879	1.36082	0.301548	1.17443	0.820279	0.269555	0.000112571	2.52174	0.0645959	1.39087
PA1364		0.174097	0.91669	0.20433	1.05644	0.988399	0.0138098	1.42496e-05	2.25568	0.000850394	1.81955
PA1365		1.36989e-06	2.50497	0.000231116	2.40626	0.133274	1.03001	2.626e-06	2.52432	2.0135e-05	2.31396
PA1366		0.0327919	-1.26566	0.136663	-1.22206	0.104938	-0.990673	0.00866788	-1.4564	0.0158989	-1.34344
PA1367		0.681653	0.449551	0.850105	0.267413	0.536123	0.565907	0.302767	-1.01718	0.833712	-0.232711
PA1368		0.0928757	-1.14556	0.325114	-0.947365	0.457051	-0.588997	0.172311	-0.991817	0.655761	-0.369848
PA1369		0.993514	0.0173215	0.755521	-0.379791	0.301345	-0.713263	0.896787	-0.111907	0.0585215	-1.1714
PA1370		0.871143	-0.168871	0.957596	0.0620098	0.265532	-0.699425	0.763254	0.214825	0.505872	-0.438341
PA1371		0.795343	0.273644	0.909021	-0.14726	0.868799	0.157774	0.704079	-0.295501	0.902877	-0.106365
PA1372		0.500089	0.53836	0.815803	0.291827	0.560476	0.435811	0.609807	-0.352527	0.814784	0.181701
PA1373	fabF2	0.963814	-0.0704541	0.632502	-0.583081	0.919801	0.106464	0.0521212	-1.4641	0.901488	-0.122548
PA1374		0.0882048	1.54018	0.551674	0.875537	0.197876	1.24499	0.0784384	1.58304	0.00687628	2.17908
PA1375	pdxB	0.661172	-0.355215	0.214301	-0.946348	0.193485	-0.744895	0.563504	-0.356189	0.118021	-0.847865
PA1376	aceK	0.839375	0.209328	0.412603	0.765451	0.212343	0.780765	0.997853	-0.00230282	0.320065	0.626437
PA1377	(yhhY)	0.392269	0.679417	0.61461	0.568584	0.512175	0.524418	0.0336199	1.29213	0.138529	0.964347
PA1378		0.54783	0.637556	0.825778	0.339664	0.796678	0.314538	0.0753255	1.38771	0.376567	0.813533
PA1379		0.872378	0.250803	0.697405	-0.607094	0.338525	0.941076	0.826071	0.293984	0.334887	0.952343
PA1380		0.239525	-0.988255	0.327395	-1.06492	0.587434	0.497037	0.638322	0.404349	0.896231	-0.137477
PA1381		0.998895	-0.00816834	0.863306	-0.366465	0.358254	1.17513	0.597698	-1.01951	0.8621	0.309431
PA1382	(xqhB)	0.465286	0.647595	0.276886	1.08622	0.00134907	1.9208	0.000482403	2.0386	0.000687192	1.97953
PA1383		0.645705	-0.564082	0.948061	0.108152	0.790462	0.313296	0.989176	0.0158946	0.557511	0.558138
PA1384	galE	0.308518	1.05474	0.716802	0.583235	0.413651	0.903608	0.0209076	1.95715	0.570066	0.696777
PA1385		0.297293	-1.08871	0.555762	-0.863834	0.985327	0.0236183	0.47862	0.684942	0.360678	-0.984662
PA1386		0.599238	-0.57149	0.438759	-0.907993	0.595742	0.514078	0.563504	0.521186	0.960243	0.0543916
PA1387		0.745254	-0.356359	0.791507	-0.357948	0.776184	0.28087	0.529232	0.503282	0.645676	-0.430097
PA1388		0.996803	0.0135337	0.923245	0.153361	0.99933	0.000719683	0.13379	1.21088	0.95102	-0.0763733
PA1389		0.744933	-0.360139	0.827288	-0.309352	0.567761	-0.512637	0.957545	-0.0551275	0.77062	-0.271519
PA1390		0.208389	-0.997554	0.747312	-0.419183	0.962858	-0.0495648	0.698943	0.338175	0.90168	-0.131155
PA1391		0.712604	-0.400438	0.880452	-0.197781	0.84969	-0.202986	0.952593	-0.0644571	0.749282	-0.315609
PA1392		0.808966	-0.302584	0.631849	-0.623341	0.174081	1.026	0.455222	0.612482	0.988312	0.017507
PA1393	cysC	0.961618	0.110193	0.877017	-0.289795	0.8584	0.277702	0.637466	-0.7305	0.812479	-0.385117
PA1394		0.18741	-1.37497	0.140731	-1.76739	0.841933	-0.278555	0.785788	-0.356193	0.499215	-0.844209
PA1395		0.898163	-0.239813	0.871484	-0.301083	0.595721	-0.805988	0.826021	-0.355002	0.881672	-0.246469
PA1396		0.112961	-1.08504	0.228903	-1.11887	0.038841	-1.32252	0.000169972	-2.36149	7.21301e-05	-2.46944
PA1397		0.57718	0.460404	0.72193	0.400545	0.974918	-0.0306691	0.03808	1.15988	0.388804	0.568167
PA1398		0.626214	-0.426107	0.536902	-0.61963	0.321016	-0.691305	0.448531	-0.534904	0.369086	-0.624393
PA1399		0.226411	-1.11198	0.435969	-0.951266	0.0527191	-1.8906	0.276901	-1.10386	0.340517	-0.973922
PA1400		0.964877	0.0627268	0.850105	-0.230883	0.805039	0.234728	0.00931864	1.48194	0.0104033	1.45371
PA1401		0.962619	-0.0779946	0.991657	0.0140396	0.980569	-0.0288708	0.104816	-1.71043	0.851959	-0.209555
PA1402		0.731702	0.479686	0.747375	0.536305	0.381232	0.910719	0.930882	0.129832	0.394704	0.883928
PA1403		0.674439	0.512782	0.851246	0.290544	0.188713	1.13229	0.257138	1.02178	0.00135511	2.22388
PA1404		0.795202	0.359291	0.847933	-0.312972	0.0563339	1.5386	1.37046e-05	2.91077	2.35591e-14	4.59672
PA1405		0.992299	0.0198218	0.706209	-0.429636	0.516129	-0.493834	0.549051	0.415187	0.515648	-0.471317
PA1406		0.828044	-0.284823	0.867765	-0.240584	0.841813	-0.239862	0.674855	-0.44369	0.916295	0.117218
PA1407		0.268281	0.898852	0.789021	0.378196	0.714083	0.363317	0.918151	0.114422	0.231137	0.907517
PA1408		0.876292	0.178988	0.795424	0.334894	0.0468931	1.22099	0.0129035	1.44139	3.3561e-08	2.79091
PA1409	aphA	0.785151	0.338663	0.51397	0.761549	0.0475588	1.43865	0.499522	0.64236	0.228962	1.00889
PA1410	(potF1)	0.271408	1.22309	0.139654	1.7643	0.0117392	2.23638	0.398861	1.01812	0.0321179	2.00911
PA1411		0.859196	-0.209441	0.626825	-0.566957	0.768847	-0.284843	0.793223	-0.240841	0.956754	-0.0510824
PA1412		0.909191	-0.333694	NA	-0.427759	0.986173	0.0399869	NA	0.215008	0.511539	1.16161
PA1413	(yneJ)	0.944463	-0.115893	0.815004	-0.367105	0.94089	-0.0850981	0.834654	-0.21791	0.592029	0.480404
PA1414		0.215337	-1.95353	0.741788	-0.923294	0.960005	0.109008	0.639565	0.748604	0.78653	0.477145
PA1415		0.460425	-0.652254	0.377505	-0.899733	0.388367	-0.728491	0.652425	-0.404221	0.830593	0.201643
PA1416		0.0784465	-1.70268	0.105172	-1.89029	0.675942	-0.516162	0.4645	-0.83351	0.630917	-0.575508
PA1417		0.00237398	-2.33004	0.0295232	-2.0218	0.131781	-1.33854	0.160721	-1.32488	0.158488	-1.33645
PA1418		0.00022498	-2.58323	0.000470561	-2.90477	0.012325	-1.95386	0.00309385	-2.64486	0.00797058	-2.24746
PA1419		1.88207e-09	-4.18798	2.80305e-06	-3.48882	0.0025356	-2.11589	0.000877716	-2.71862	0.00281881	-2.29896
PA1420		1.68747e-06	-3.81406	1.12896e-05	-4.00063	0.000254268	-3.5072	0.00165668	-3.44	0.00520611	-2.67432
PA1421	gbuA	9.95774e-10	-3.68399	4.64758e-07	-3.49554	0.000230162	-2.35148	5.02218e-06	-4.02581	8.60977e-06	-3.56534
PA1422	gbuR	0.999585	-0.00232762	0.75568	-0.467978	0.70367	-0.395482	0.845449	-0.206307	0.424895	-0.70959
PA1423	bdlA	0.726801	-0.348531	0.872397	-0.19783	0.249842	0.772655	0.896787	0.115059	0.178407	0.845107
PA1424		0.32282	-0.86415	0.273291	-1.15802	0.141736	-1.17467	0.876526	-0.16192	0.296912	-0.872919
PA1424a	NA	0.82977	-0.279871	0.89508	0.190459	0.898374	-0.148778	0.720818	-0.3771	0.780845	0.285833
PA1425		0.00770667	-1.42883	0.0101087	-1.7155	0.000304893	-1.87148	0.000203205	-1.97055	2.98161e-08	-3.01579
PA1428	(yjaB)	0.122083	-1.06408	0.0725008	-1.48456	0.0508317	-1.27015	0.0114227	-1.62857	8.92515e-05	-2.56689
PA1428a	NA	0.96835	-0.0688261	0.962864	0.0644156	0.812388	-0.260394	0.863983	-0.182604	0.820083	-0.234771
PA1429		0.0992025	-1.49436	0.602828	-0.818204	0.868799	-0.21467	0.98759	0.0189503	0.657789	-0.458713
PA1430	lasR	0.691992	-0.34374	0.834222	-0.245278	0.362465	0.577311	0.0427019	1.05224	0.0404544	1.06194
PA1431	rsaL	6.96577e-17	-4.2212	8.17578e-14	-4.52759	1.35157e-10	-3.36269	0.0115615	-1.40057	0.000162783	-1.99922
PA1432	lasI	3.54339e-16	-3.39039	6.30333e-12	-3.5341	8.18354e-07	-2.15108	0.554854	-0.342297	0.000682883	-1.52643
PA1433		0.611919	-0.478719	0.272256	-1.05009	0.203298	-0.90737	0.0294317	-1.48423	0.69453	-0.321188
PA1434		0.384286	-0.726623	0.296221	-1.037	0.219472	-0.924229	0.262088	-0.856951	0.387096	-0.678634
PA1435		0.879811	0.247871	0.908098	0.203262	0.699355	-0.525439	0.0748173	1.55553	0.59872	0.602739
PA1436		0.999585	-0.0031463	0.79528	-0.36333	0.817698	0.246512	0.702925	0.353379	0.685821	0.375963
PA1437		0.742943	0.332234	0.877017	0.188587	0.459502	0.569657	0.130292	0.980438	0.285153	0.746433
PA1438		0.945528	-0.086899	0.579835	-0.558897	0.780619	0.236866	0.270539	0.682691	0.887155	0.121272
PA1439	(ybaN)	0.755958	0.292625	0.751557	-0.362878	0.750987	-0.270999	0.269295	-0.756977	0.951043	-0.0516016
PA1440		0.746714	0.275816	0.579028	0.520021	0.546983	0.396168	0.591929	-0.330202	0.299529	0.573777
PA1441		0.881127	0.170229	0.761942	0.379639	0.805039	0.223239	0.745188	-0.247107	0.00816397	-1.49901
PA1442	(fliL)	0.0634979	-1.05896	0.134111	-1.1329	0.247094	-0.702851	0.0153855	-1.29406	0.000451227	-1.80794
PA1443	fliM	0.802815	0.233334	0.859204	0.198178	0.504004	0.44979	0.565938	0.359669	0.878172	-0.117564
PA1444	fliN	0.990745	-0.0205832	0.959748	-0.0551088	0.54691	0.403778	0.948007	0.0533853	0.727139	-0.239517
PA1445	fliO	0.520182	-0.47713	0.673779	-0.430854	0.604065	-0.369363	0.845449	-0.146692	0.0766267	-0.995348
PA1446	fliP	0.864959	0.172248	0.984878	-0.0231369	0.770743	0.231462	0.698943	0.262905	0.542346	-0.40807
PA1447	fliQ	0.912601	0.142879	0.968534	-0.0501275	0.843778	0.196642	0.817369	-0.215653	0.292393	-0.836248
PA1448	fliR	0.962877	-0.0690868	0.631617	-0.55596	0.671397	-0.377278	0.77111	0.246026	0.0285191	-1.62483
PA1449	flhB	0.850522	-0.199944	0.771258	-0.343408	0.360541	-0.648477	0.202053	-0.853946	0.223497	-0.821792
PA1450		0.382396	-0.689221	0.372334	-0.873406	0.0203864	-1.51581	0.6904	-0.316135	0.0137004	-1.67718
PA1451		0.791252	-0.283366	0.485205	-0.727175	0.134838	-1.08578	0.994569	-0.00694925	0.244171	-0.891784
PA1452	flhA	0.138113	-0.953356	0.408085	-0.793791	0.354449	-0.627064	0.0100783	-1.40506	1.03931e-05	-2.26079
PA1453	flhF	0.405198	-0.585719	0.492583	-0.642766	0.975337	0.0275361	0.438863	-0.467707	0.188164	-0.739845
PA1454	fleN	0.896322	-0.136339	0.894214	0.150771	0.519013	0.436193	0.763112	0.207076	0.986947	-0.0133635
PA1455	fliA	0.0630887	-1.01948	0.232871	-0.934397	0.549178	-0.400142	0.420635	-0.46636	0.158165	-0.753691
PA1456	cheY	0.99689	-0.0076548	0.958345	0.0616387	0.625599	0.365026	0.729515	0.247413	0.632615	-0.337663
PA1457	cheZ	0.554307	0.439946	0.392843	0.729701	0.153575	0.791586	0.1493	0.761819	0.851959	0.13397
PA1458	(cheA)	0.773911	-0.233623	0.809792	-0.24771	0.977391	-0.0220479	0.946255	-0.0492812	0.11573	-0.757297
PA1459	(cheB)	0.996803	0.00917047	0.923447	-0.113349	0.986774	-0.0131376	0.487361	0.431471	0.463821	-0.464848
PA1460	motC	0.996073	-0.0116195	0.842573	-0.217068	0.913484	-0.0899083	0.550664	0.366178	0.635876	-0.313057
PA1461	motD	0.814553	0.204106	0.898984	0.129748	0.994215	-0.00437378	0.319292	0.529817	0.261667	-0.61634
PA1462		0.765435	-0.278418	0.858795	-0.204317	0.921609	-0.0851804	0.877931	0.119441	0.263538	-0.671544
PA1463		0.868086	-0.178988	0.850108	-0.225892	0.960433	0.0449011	0.576943	0.369343	0.904894	-0.0948102
PA1464	(cheW)	0.30347	0.636008	0.249407	0.877806	0.130035	0.809853	0.0439811	0.987288	0.767872	0.198699
PA1465		0.443005	-0.58318	0.0755412	-1.35109	0.0561264	-1.12394	0.286954	-0.662869	0.00355502	-1.61368
PA1466		0.0027674	2.21755	0.00611398	2.43129	0.0856637	1.51634	0.741738	0.439286	0.650793	0.57702
PA1467		0.852451	-0.225626	0.485511	-0.772892	0.971563	0.0389726	0.213518	-0.996662	0.610631	-0.449465
PA1468		0.964465	0.0983546	0.873838	0.288037	0.24649	1.18337	0.285437	1.09153	0.525231	0.731971
PA1469		0.793225	-0.288167	0.294091	-1.03113	0.453472	-0.615007	0.654772	0.35788	0.902877	-0.116027
PA1470		0.824282	-0.225928	0.47808	-0.657312	0.852542	0.163375	0.108584	0.924908	0.0754805	1.00308
PA1471		0.953526	-0.0787013	0.986675	-0.0206661	0.0908642	1.02456	0.00291077	1.59611	3.41478e-06	2.29269
PA1472		0.87623	0.240246	0.713548	-0.586725	0.838082	0.26369	0.234625	-1.37453	0.923952	-0.12151
PA1473		0.777968	0.37316	0.750656	0.490159	0.195138	1.10783	0.664764	0.4556	0.334894	0.87789
PA1474		0.489495	-0.598283	0.457194	-0.79272	0.930953	0.0834312	0.193665	-0.871457	0.796543	-0.218355
PA1475	ccmA	0.626221	-0.402951	0.348939	-0.817703	0.264686	-0.690133	0.0671408	-1.01879	0.0541593	-1.0613
PA1476	ccmB	0.0322952	-1.19488	0.182443	-1.05374	0.00672833	-1.44906	0.720319	-0.249072	0.319241	-0.604807
PA1477	ccmC	0.0342978	-1.05922	0.11374	-1.07016	0.0608741	-0.947958	0.635439	-0.282908	0.239342	-0.621621
PA1478	(helD; cycX; ccmD; pfcyt2)	0.701438	-0.45511	0.614642	-0.691696	0.109723	-1.3054	0.878461	0.162073	0.19884	-1.07093
PA1479	ccmE	0.376515	-0.555163	0.44627	-0.623785	0.127978	-0.805149	0.852077	-0.127862	0.367317	-0.501676
PA1480	ccmF	0.99689	-0.00737619	0.899557	-0.1374	0.58068	-0.374528	0.507792	0.389033	0.673096	-0.271557
PA1481	ccmG	0.858441	-0.190479	0.902033	-0.147757	0.388038	-0.598737	0.812401	0.184504	0.273079	-0.70092
PA1482	ccmH	0.925341	-0.103332	0.876683	-0.16305	0.319372	-0.607792	0.664138	0.27562	0.924441	-0.0691672
PA1483	cycH	0.422907	-0.550881	0.148681	-1.0674	0.0258679	-1.15793	0.5487	-0.366656	0.0532029	-1.0017
PA1483a	NA	0.98866	-0.0247024	0.612733	-0.520919	0.680632	-0.325043	0.866984	0.136425	0.320748	0.614228
PA1484		0.394881	0.768613	0.286718	1.0961	0.215032	0.986674	0.17679	1.05701	0.0289464	1.52866
PA1485		0.833885	-0.320342	0.84487	0.311547	0.872361	-0.236843	0.741738	0.404654	0.0808438	1.47281
PA1486	bapF	0.184464	1.15037	0.227451	1.28475	0.0610295	1.4858	0.00411737	2.0796	0.00658158	1.97988
PA1487		0.95088	0.0948067	0.938048	0.109831	0.945787	0.0774932	0.915871	0.121313	0.541869	0.53981
PA1488		0.916481	0.165669	0.956981	0.0866393	0.790796	-0.34149	0.997319	-0.00561897	0.740017	0.367124
PA1489		0.398047	0.765591	0.540776	0.730601	0.868799	0.196839	0.556075	-0.64532	0.948055	0.0766218
PA1490		0.102442	1.35892	0.0747532	1.72182	0.371566	0.883145	0.454365	-1.07785	0.323154	0.960466
PA1491		0.330898	-1.0738	0.815533	-0.399153	0.284611	-1.26828	0.90064	-0.176749	0.857353	0.231403
PA1492		0.546617	-0.69943	0.44513	-0.981666	0.434899	-0.886283	0.826853	0.262004	0.58078	-0.66947
PA1493	cysP	0.0104667	1.45213	0.0220632	1.66777	0.234141	0.772509	0.65155	-0.327657	0.239602	-0.755858
PA1494	muiA	0.0894254	1.04785	0.116681	1.21513	3.70392e-11	3.11498	0.0783405	1.06125	7.84188e-07	2.41591
PA1495		0.986131	0.0395932	0.920224	-0.14951	0.45039	-0.763286	0.818877	0.246595	0.446785	0.667848
PA1496		0.532697	0.649374	0.665405	0.594957	0.879569	0.183635	0.689656	0.405609	0.659961	0.450346
PA1497		0.909433	-0.246824	0.419571	-1.41883	0.901505	-0.22058	0.732989	0.502903	0.78653	-0.473281
PA1498	pykF	0.962162	-0.101464	0.875121	-0.267582	0.546623	0.702569	0.658939	-0.654204	0.000956068	2.48638
PA1499		0.931493	-0.200247	0.755521	0.568717	0.0196036	2.18627	0.213674	1.4451	4.87835e-06	3.58661
PA1500		0.699621	0.480249	0.70067	0.556035	0.0485194	1.5366	0.812528	0.293266	0.00203804	2.16736
PA1501	(gip)	0.795202	-0.436166	0.85962	0.301569	0.000382312	2.70979	0.204762	1.31313	5.20618e-06	3.30948
PA1502	gcl	0.343696	0.931516	0.836377	0.3267	8.10293e-16	4.79781	5.58e-13	4.37813	9.10762e-21	5.44819
PA1503		0.780191	-0.444853	0.809125	-0.422704	0.00200631	2.32857	1.26546e-10	4.16204	3.9485e-09	3.8479
PA1504		0.15095	0.94168	0.049072	1.46279	0.343615	0.662031	0.658625	0.33731	0.26609	0.728606
PA1505	moaA2	0.0364659	-1.17858	0.393452	-0.774475	0.0209584	-1.25821	0.175214	-0.772747	0.0100945	-1.34603
PA1506		0.657445	-0.434497	0.57261	-0.63095	0.834004	-0.203879	0.157653	0.912484	0.509931	0.49273
PA1507		0.768908	0.342182	0.8776	-0.211298	0.285615	0.847995	0.358868	0.742682	0.000985332	2.02162
PA1508		0.216181	-1.13134	0.629641	-0.650298	0.654603	0.458077	0.552089	-0.623074	0.868764	-0.195499
PA1509	tplEi	0.843831	-0.227819	0.950692	0.0840791	0.166002	0.938571	0.886712	0.129053	0.810644	0.205963
PA1510	tplE	0.546617	-0.493133	0.881439	-0.173203	0.809118	0.208697	0.572501	-0.404979	0.864088	0.140352
PA1511	vgrG2a	0.772719	-0.287337	0.892553	-0.163868	0.982047	-0.021186	0.905172	-0.103551	0.634368	0.34491
PA1512	hcpA	0.337257	1.09241	0.377505	1.20353	0.201868	1.34813	0.431087	0.966115	0.0747944	1.7501
PA1513		0.132024	1.09333	0.0510409	1.61949	2.59078e-05	2.40824	0.0570116	1.27344	0.00515625	1.71837
PA1514	(ybbT)	0.247692	0.934679	0.482399	0.783556	0.0136542	1.63458	0.0049679	1.82438	0.000347837	2.17699
PA1515	alc	0.647828	0.426555	0.577653	0.600842	0.00036027	1.91727	0.000431471	1.89612	0.000715842	1.82098
PA1516		0.000506982	2.02378	0.00144922	2.21707	3.7838e-11	3.48179	4.74295e-10	3.35533	6.25983e-09	3.14791
PA1517		0.0218199	1.32027	0.0107843	1.72368	1.36724e-11	3.19698	1.06807e-08	2.78254	6.72172e-15	3.61176
PA1518		0.762131	0.307482	0.890243	0.16904	8.31552e-06	2.27399	4.50536e-08	2.70653	2.40553e-07	2.55745
PA1519		0.815607	-0.321639	0.987531	-0.0232914	0.263633	0.952738	0.608923	-0.589319	0.147466	1.15976
PA1520		0.987224	0.0261139	0.992583	0.00817676	0.548017	0.388838	0.266572	0.594821	0.115451	0.798633
PA1521	(gda1)	0.511442	0.603043	0.549469	0.698081	0.17461	0.981339	0.46505	-0.641968	0.910783	0.111213
PA1522		0.691929	-0.40933	0.921486	-0.131454	0.139978	0.995074	0.548051	-0.503049	0.759987	-0.278445
PA1523	xdhB	0.0907698	1.20824	0.0942545	1.49326	0.000107918	2.28777	0.659442	0.37887	0.0170488	1.52047
PA1524	xdhA	0.378513	-0.71933	0.593976	-0.618409	0.845846	0.188621	0.0874286	-1.18467	0.403892	-0.625712
PA1525	alkB2	0.107438	-1.22938	0.683635	-0.497827	0.0233959	1.42428	0.837363	-0.21935	0.0105204	1.56264
PA1526		0.714261	-0.324221	0.908098	-0.133067	0.962322	0.0403413	0.55373	-0.384742	0.376961	-0.546584
PA1527		0.945528	-0.0729003	0.637938	-0.420906	0.315561	-0.544982	0.765962	0.179419	0.509478	-0.363186
PA1528	zipA	0.773569	-0.265254	0.705147	-0.406071	0.959416	0.0444576	0.795589	0.184186	0.73824	0.230559
PA1529	lig	0.992255	0.0177078	0.672358	-0.422253	0.332812	-0.584132	0.852224	-0.132455	0.248531	-0.641837
PA1530		0.731197	-0.318188	0.423517	-0.740075	0.0832176	-1.04829	0.13081	-0.925659	0.0260735	-1.3192
PA1531		0.901695	-0.15988	0.987829	-0.0188753	0.407259	0.655974	0.965161	-0.0483566	0.393245	0.658077
PA1532	dnaX	0.662012	0.344163	0.855188	0.192555	0.875625	-0.119611	0.471226	0.407341	0.82309	-0.151375
PA1533		0.983278	-0.0296585	0.938544	-0.0825396	0.0630798	-0.941527	0.921249	-0.0703221	0.465401	-0.415018
PA1534	recR	0.870967	0.181209	0.953086	-0.0756234	0.324054	-0.683679	0.406891	0.544647	0.903076	-0.101897
PA1535		0.231385	0.792748	0.255719	0.94166	0.507548	0.487239	0.16328	0.851259	0.269928	0.707565
PA1536		0.81173	-0.297608	0.844615	-0.275356	0.872361	-0.184871	0.955388	0.0650371	0.882937	-0.168754
PA1537		0.476684	-0.905085	0.383314	-1.25843	0.519013	0.736935	0.65155	-0.605597	0.964254	-0.06365
PA1538		0.463896	-0.66596	0.541377	-0.685166	0.000335823	2.01867	0.244166	0.844819	0.0472357	1.2785
PA1539		0.226411	-0.867854	0.0483129	-1.54405	0.161813	0.899398	0.262355	0.720098	0.692351	0.303234
PA1540		0.0804669	-1.38321	0.416002	-0.937534	0.661781	-0.443636	0.0575108	-1.73938	0.266656	-0.994867
PA1541		0.378696	-0.669711	0.830963	-0.264849	0.343435	-0.686825	0.080292	-1.19527	0.864037	-0.14891
PA1542		0.87443	0.203078	0.830829	0.303556	0.109425	1.12479	0.554122	0.492261	0.0673113	1.22956
PA1543	apt	0.41256	-0.618726	0.663686	-0.478672	0.80321	-0.218099	0.0303123	-1.27964	0.149331	-0.886289
PA1544	anr	0.483956	-0.641098	0.882341	-0.206324	0.671969	0.386287	0.929471	-0.0865216	0.221777	0.853114
PA1545		0.883973	-0.162527	0.919434	0.126192	0.0328023	1.23263	0.000870331	1.74246	6.6139e-05	2.01546
PA1546	hemN	0.817015	-0.618697	0.909021	0.362148	0.848438	0.433654	0.879352	-0.314361	0.660329	0.810191
PA1547		0.0115803	-1.31886	0.0523705	-1.32232	0.00198964	-1.61592	0.00266565	-1.65179	0.00420014	-1.55163
PA1548	(fixS)	0.337422	-0.724965	0.40914	-0.814825	0.299193	-0.737179	0.272408	-0.755562	0.075349	-1.17088
PA1549	(fixI)	0.338278	-0.734799	0.502513	-0.718423	0.294477	-0.733631	0.0469238	-1.19512	0.134307	-0.938932
PA1550		0.791635	-0.289518	0.995134	0.00614177	0.872361	0.156407	0.621004	-0.378549	0.736333	0.273843
PA1551	(fixG)	0.795858	-0.301682	0.830902	0.313958	0.623635	0.438968	0.498555	-0.51972	0.750154	0.276267
PA1552	ccoP1	0.584316	0.468025	0.631353	0.528896	0.180479	-0.848868	0.00788679	-1.4612	0.0015427	-1.69163
PA1552.1	ccoQ1	0.414442	0.613212	0.667206	0.475799	0.742985	-0.274586	0.261677	-0.713313	0.593897	-0.381536
PA1553	ccoO1	0.410769	0.618878	0.804246	0.308001	0.0814524	-1.04671	0.00455897	-1.5548	0.00111596	-1.7452
PA1554	ccoN1	0.635739	0.438991	0.648311	0.52672	0.287345	-0.729562	0.00985752	-1.4674	0.0177353	-1.35867
PA1555	ccoP2	0.67668	0.970226	0.482124	1.78482	0.192331	2.08232	0.45684	1.21852	0.118217	2.29656
PA1555.1	ccoQ2	0.663924	0.55675	0.304298	1.31681	0.0483174	1.61145	0.28606	0.922604	0.0176429	1.80996
PA1556	ccoO2	0.748164	0.749625	0.527403	1.57314	0.234689	1.83731	0.41871	1.24747	0.0923717	2.32718
PA1557	ccoN2	0.991993	0.0492908	0.698451	1.02685	0.498735	1.12796	0.732285	0.569759	0.207489	1.73787
PA1558		0.424409	-0.615127	0.566936	-0.579438	0.706066	0.306567	0.494984	0.475633	0.210247	0.780548
PA1561	aer	0.246257	-1.08306	0.741788	-0.536039	0.802061	-0.294456	0.000334441	-2.55012	0.0202495	-1.72847
PA1562	acnA	0.590378	0.526626	0.366219	0.973654	0.000254344	2.17843	0.0329543	1.3477	1.71527e-07	2.90841
PA1563	(ygdE)	0.674439	-0.344633	0.255287	-0.890881	0.211842	-0.730537	0.159294	-0.795562	0.291631	-0.618567
PA1564		0.30981	-0.703224	0.839688	-0.234029	0.420631	-0.571262	0.119896	-1.02108	0.410682	-0.572824
PA1565	pauB2	0.65486	0.525788	0.365326	1.05015	0.0673784	1.41038	0.350065	0.830519	0.485877	-0.803957
PA1566	pauA3	0.143633	1.30819	0.138224	1.6057	0.002963	2.2148	0.820753	-0.315663	0.3878	-1.16325
PA1567		0.833885	-0.364425	0.972611	0.0611885	0.584148	0.698019	0.979659	-0.0478388	0.959685	-0.080748
PA1568		0.213213	2.67999	NA	2.19909	0.173871	2.86961	NA	2.65368	0.0992832	3.29504
PA1569		0.767874	0.43923	0.692707	0.631942	0.382055	0.942484	0.761788	-0.473737	0.918791	-0.161768
PA1570		0.146096	-0.876059	0.102522	-1.19296	0.0962552	-0.943755	0.141395	-0.832374	0.00142946	-1.67052
PA1571		0.219031	-0.762058	0.421979	-0.694123	0.50925	0.436113	0.455955	-0.466182	1.35035e-06	2.12361
PA1572		0.399919	0.560869	0.656801	0.43561	0.202744	0.718447	0.00326117	1.38744	0.0248798	1.10258
PA1573	(yijF)	0.821863	0.244969	0.646045	0.511771	0.526994	0.49572	0.0736339	1.09219	0.6861	0.326061
PA1574	(yaiE)	0.73436	-0.308051	0.40914	-0.748621	0.0929053	-0.985839	0.00154006	-1.76252	0.0420812	-1.1507
PA1575		0.110804	-1.17875	0.363563	-0.946161	0.814217	0.236088	0.256022	-0.923211	0.579656	-0.485746
PA1576		0.252933	-0.667145	0.279432	-0.804883	0.692845	-0.268743	0.817269	0.152785	0.897963	0.0906445
PA1577		0.594868	-0.748594	0.98403	-0.0406204	0.296323	-1.48709	0.939802	0.122118	0.952826	0.0871747
PA1578		0.702145	-0.40412	0.639102	-0.570327	0.816904	0.232547	0.129275	1.01502	0.580938	0.449494
PA1578a	NA	0.886403	-0.217007	0.80028	-0.416647	0.654382	-0.531903	0.612553	-0.581756	0.893312	-0.173521
PA1579		0.787362	0.234024	0.815803	0.253103	0.668323	0.295661	0.0986593	0.830838	0.028883	1.05232
PA1580	gltA	0.0721139	1.0024	0.05954	1.30922	0.602141	0.362611	0.281311	-0.605573	0.99487	0.00556321
PA1581	sdhC	0.983263	0.0302735	0.827763	0.231702	0.698681	-0.262375	0.679965	-0.244891	0.109912	-0.789096
PA1582	sdhD	0.285239	0.703302	0.415089	0.734103	0.824559	0.181105	0.350065	0.549067	0.849523	-0.141899
PA1583	sdhA	0.674439	0.338309	0.706571	0.381754	0.715219	-0.257721	0.929471	-0.0653345	0.169597	-0.717052
PA1584	sdhB	0.357047	0.564662	0.442331	0.630895	0.960433	-0.0388744	0.877931	0.104376	0.221902	-0.624698
PA1585	sucA	0.0261239	1.03046	0.113202	1.01277	0.501883	0.388365	0.18344	0.624464	0.814784	0.14407
PA1586	sucB	0.00261768	1.4117	0.0261334	1.40168	0.103414	0.847736	0.0368782	0.99864	0.433513	0.441297
PA1587	lpd	0.138409	0.762675	0.427353	0.615106	0.776912	0.192624	0.461287	0.380663	0.675406	-0.239649
PA1588	sucC	0.0519771	0.990272	0.186845	0.947243	0.763415	-0.215073	0.628026	0.282112	0.424895	-0.438727
PA1589	sucD	0.104379	0.824477	0.17709	0.916997	0.454855	-0.427003	0.966944	-0.028202	0.0991303	-0.769256
PA1590	braB	0.730868	-0.273873	0.58959	-0.478526	0.134461	-0.773117	0.708403	-0.226328	0.17639	-0.686276
PA1591		0.00754609	-1.65347	0.0192274	-1.83506	0.000341041	-2.21129	0.00651279	-1.76237	1.46755e-05	-2.91979
PA1592		0.603911	-0.504288	0.752222	-0.42891	0.70723	0.3376	0.491864	-0.507283	0.0354003	1.30671
PA1593		0.931567	-0.113175	0.945215	0.0866384	0.785769	-0.250576	0.461287	0.515668	0.90168	-0.112101
PA1594		0.991993	-0.0234813	0.936257	-0.109452	0.564366	-0.509016	0.239947	0.815982	0.693234	0.332839
PA1595		0.84195	-0.21533	0.334648	-0.907655	0.0754162	-1.11704	0.684048	-0.302118	0.144591	-0.926557
PA1596	htpG	0.492053	0.555245	0.651147	0.510639	0.00241519	1.65174	0.919317	0.0858807	0.29603	0.65766
PA1597		0.978294	-0.042911	0.857105	-0.214786	0.0424118	1.15851	0.916148	-0.0930611	0.04769	1.10588
PA1598		0.970937	0.075488	0.569545	-0.818604	0.950255	-0.0874496	0.966944	0.05883	0.568718	-0.758709
PA1599		0.992255	-0.0246079	0.802067	-0.372669	0.715339	0.374094	0.0895308	1.23404	0.34351	0.779938
PA1600		0.932531	-0.121658	0.815803	-0.325478	0.991607	0.00926657	0.0387852	-1.73686	0.00786557	-2.43242
PA1601		0.374012	0.604915	0.560486	0.554523	0.153575	0.819865	0.0117297	-1.53432	0.00580606	-1.67274
PA1602		0.147242	1.0064	0.242553	1.05198	0.00681764	1.60834	0.17986	-1.27683	0.870888	0.165537
PA1603		0.90117	-0.17154	0.759102	0.427772	0.186882	0.991229	0.9427	-0.0830186	0.829648	0.216109
PA1604		0.00146816	-1.867	0.0588069	-1.55809	0.986172	0.0157422	0.701085	-0.298665	0.836514	-0.175828
PA1605		0.811585	0.262606	0.904161	0.150052	0.163577	0.942856	0.000583408	1.91578	6.69766e-05	2.13131
PA1606		0.767874	-0.421072	0.942916	-0.116237	0.63311	0.546806	0.00161898	2.26165	0.0580366	1.54182
PA1607		0.159784	-0.945764	0.18724	-1.14056	0.282264	-0.727789	0.660712	-0.317422	0.192299	0.797071
PA1608		0.810104	-0.229931	0.678363	-0.430696	0.478409	-0.488819	0.0639835	-1.09811	0.213971	-0.761262
PA1609	fabB	0.102984	-1.10494	0.311294	-1.00362	0.0145939	-1.48199	0.00499023	-1.61729	0.0132121	-1.44745
PA1610	fabA	9.87599e-05	-2.02997	0.000301761	-2.35691	1.50264e-06	-2.44651	2.16248e-05	-2.16981	2.8612e-05	-2.12719
PA1611		0.199125	-0.792939	0.176952	-1.03154	0.0249376	-1.19781	0.0252441	-1.18754	0.252809	-0.661023
PA1612		0.262138	-0.865198	0.0850933	-1.4714	0.0204685	-1.55408	0.0049374	-1.97436	0.00154522	-2.23288
PA1613		0.787711	-0.26802	0.957191	-0.0679339	0.373511	-0.62478	0.459912	-0.507797	0.0299047	-1.33168
PA1614	gpsA	0.558641	0.412296	0.626825	0.445334	0.246452	0.635109	0.0866511	0.838458	0.0111074	1.16303
PA1615		0.872654	0.168218	0.419571	0.722893	0.636851	0.356721	0.115873	0.895261	0.25121	0.696086
PA1616	(sixA)	0.818604	-0.251665	0.735042	-0.423512	0.702943	-0.32925	0.950923	-0.0572873	0.890303	0.122324
PA1617		0.438511	0.518565	0.596436	0.487989	0.00319915	1.38155	0.000766941	1.53192	0.00026128	1.62678
PA1618	(ybdB)	0.492578	-0.474135	0.662974	-0.416507	0.113805	-0.865504	0.719794	-0.236103	0.0236803	-1.18967
PA1619		0.160727	-0.926931	0.181443	-1.10702	0.116641	-1.00147	0.643522	-0.33973	0.0386419	-1.30455
PA1620		0.0315297	-1.98653	0.139654	-1.73053	0.494172	-0.776645	0.134667	-1.70499	0.0536278	-2.47443
PA1621		0.0874435	-0.944859	0.142798	-1.0421	0.409985	-0.518076	0.0740013	-0.981349	0.476758	-0.439123
PA1622		0.0413817	-1.15024	0.0610626	-1.31931	0.237258	-0.737769	0.181991	-0.814299	0.356468	-0.588748
PA1623		0.445404	0.484435	0.362134	0.693895	0.203441	0.665615	0.042318	0.947756	0.14754	0.716366
PA1624		0.876292	-0.164509	0.819734	0.275513	0.888391	0.122066	0.0602874	1.0395	0.75276	0.235263
PA1625		0.458451	-0.602481	0.528492	-0.660489	0.845846	0.178947	0.62183	0.361965	0.356468	0.614342
PA1626		0.987576	0.0360765	0.966698	-0.0628556	0.564366	-0.574335	0.422272	-0.735427	0.0161015	-2.28091
PA1627		0.149939	-1.02675	0.0047097	-2.09575	0.530053	-0.521989	0.0209114	-1.75671	0.0873608	-1.26897
PA1628		0.879811	0.191224	0.786066	0.366654	0.087904	1.18751	0.922459	0.110867	0.129184	1.09085
PA1629		0.871362	0.207805	0.918622	-0.141987	0.0591861	1.28723	0.713643	0.348525	0.291018	0.822232
PA1630		0.0735203	1.19575	0.571315	0.642488	0.0068816	1.62843	0.560344	0.467795	0.602668	0.435991
PA1631		0.425808	0.74103	0.703669	0.515308	0.112296	1.19762	0.33385	0.808	0.724247	0.361059
PA1632	kdpF	0.00514789	2.97149	0.00188268	3.5982	0.000140125	3.81806	2.00425e-05	4.21071	1.5262e-05	4.22375
PA1633	kdpA	2.51643e-08	3.97341	4.15895e-08	4.65329	4.72336e-13	5.04846	1.66631e-15	5.48816	1.53101e-14	5.28911
PA1634	kdpB	7.73183e-09	3.68997	1.16626e-07	4.13048	1.40541e-14	4.81451	1.17676e-14	4.80892	3.03806e-13	4.54464
PA1635	kdpC	0.000101727	3.22671	0.000701576	3.33661	2.02856e-08	4.40544	8.33507e-09	4.54283	4.97891e-08	4.316
PA1636	kdpD	0.594794	0.433099	0.825783	0.2614	0.0178739	1.27074	0.0202141	1.22246	0.0725592	0.986293
PA1637	kdpE	0.983613	-0.0363463	0.894904	0.16562	0.432185	0.598064	0.304101	0.718226	0.831843	0.194291
PA1638	(yneH)	0.982388	0.0442219	0.912451	-0.154864	0.971561	0.0416052	0.338745	0.741951	0.803	-0.255285
PA1639		0.76751	-0.258325	0.635413	-0.455822	0.504004	-0.441404	0.0480537	0.986904	0.905069	0.0871254
PA1640		0.838329	0.211724	0.751487	0.373002	0.966234	-0.0391659	0.847674	0.157132	0.133074	0.884908
PA1641		0.738804	-0.361464	0.61772	-0.590509	0.601016	0.457533	0.412121	0.624797	0.972695	-0.0341289
PA1642	selD	0.374157	-0.650688	0.502174	-0.669798	0.562509	-0.43042	0.820063	0.174111	0.69173	0.284028
PA1643	(ybbB)	0.716948	-0.305275	0.762522	-0.323428	0.99662	0.00305215	0.0472183	0.993939	0.0898343	0.873892
PA1643a	NA	0.923744	0.173989	0.98913	-0.0217635	0.103368	1.43238	0.948173	0.101965	0.0101872	2.02999
PA1644		0.136761	0.985138	0.239655	1.03155	0.28355	0.748751	0.00120419	1.77955	0.00532653	1.5648
PA1645		0.0848281	-1.33553	0.0656144	-1.7271	0.210793	-1.01721	0.348904	-0.777054	0.120539	-1.22987
PA1646		0.948307	-0.0938151	0.689501	-0.494725	0.940243	0.07715	0.505351	0.518301	0.694166	0.337118
PA1647		0.162793	-1.23364	0.689501	-0.606238	0.602141	-0.538036	0.0383697	-1.6494	0.133876	-1.22928
PA1648		0.0338833	-1.42973	0.157388	-1.28192	0.0317597	-1.50986	0.127177	-1.12689	0.0272639	-1.62293
PA1649		0.037733	-1.43111	0.0322928	-1.77904	0.0150217	-1.73333	0.0202293	-1.75685	0.0258175	-1.67119
PA1650		0.430363	-0.688407	0.448437	-0.81367	0.889015	-0.142738	0.194018	0.889907	0.67539	-0.376552
PA1651		0.000360886	-1.98549	0.00783485	-1.90932	0.00215018	-1.78749	0.000533937	-2.07809	0.000179403	-2.22592
PA1652		0.887681	-0.190847	0.419571	-0.948899	0.327508	-0.84337	0.905186	-0.12832	0.743246	-0.314162
PA1653		0.00049936	-1.96484	0.0486445	-1.49138	0.845846	-0.177307	0.0016573	-2.15729	0.0212742	-1.50828
PA1654		0.500089	-0.634314	0.879105	-0.212482	0.833124	0.21761	0.719513	-0.312782	0.329613	-0.743354
PA1655		0.883973	-0.160603	0.898806	0.154541	0.929557	0.0792453	0.940794	-0.0675062	0.0958778	-1.04775
PA1656	hsiA2	1.21739e-10	-3.52077	1.19359e-05	-3.04555	3.62711e-05	-2.38719	2.62323e-07	-2.95783	8.1276e-06	-2.54314
PA1657	hsiB2	0.00225553	-1.83662	0.0595836	-1.51543	0.0225695	-1.50666	0.00548139	-1.96192	0.000455407	-2.63697
PA1658	hsiC2	0.0662924	-1.22446	0.142798	-1.2641	0.198919	-0.912217	0.287556	-0.768301	0.00909171	-1.82567
PA1659	hsiF2	0.503572	-0.78385	0.372164	-1.16612	0.355715	-1.06429	0.406269	-1.0058	0.456271	-0.912275
PA1660	hsiG2	0.263922	-0.954205	0.54357	-0.733719	0.216341	-1.04003	0.837415	-0.213164	0.0661766	-1.63289
PA1661	hsiH2	0.0189089	-1.76094	0.00658702	-2.3659	0.00134846	-2.89814	0.147464	-1.2616	0.0212709	-2.1215
PA1662	clpV2	0.00532666	-1.59014	0.0341265	-1.56243	0.00130056	-1.91494	0.195494	-0.843402	0.0170941	-1.49166
PA1663	sfa2	0.347156	-0.923551	0.608987	-0.708723	0.856972	-0.218551	0.428411	-0.787474	0.208766	-1.23895
PA1664	orfX	0.996803	-0.0242643	NA	0.224667	0.848453	-0.52176	NA	0.218689	0.665203	0.860206
PA1665	fha2	0.525077	-0.603069	0.551073	-0.69389	0.0957119	-1.38552	0.292563	-0.935866	0.342493	-0.851916
PA1666	lip2	0.629925	-0.585094	0.786068	-0.433353	0.118151	-1.65339	0.283242	-1.20351	0.140332	-1.77583
PA1667	hsiJ2	0.273037	-0.879217	0.694096	-0.486933	0.806993	-0.250563	0.913591	-0.112549	0.904348	-0.119084
PA1668	dotU2	0.737653	-0.401848	0.557013	-0.73244	0.836325	-0.244223	0.919317	0.118565	0.943023	-0.0816192
PA1669	icmF2	0.0707329	-1.23602	0.297332	-1.02946	0.391006	-0.665871	0.242106	-0.833981	0.456255	-0.566613
PA1670	stp1	0.213935	-1.08946	0.340397	-1.0693	0.883758	-0.1687	0.930882	-0.102654	0.694634	0.377133
PA1671	stk1	0.675221	-0.581015	0.377819	-1.21714	0.220753	-1.43354	0.507208	-0.821864	0.715402	0.429326
PA1672		0.56767	0.496218	0.647121	0.506416	0.00166036	1.72725	0.0748015	1.10589	0.000102979	2.04069
PA1673		0.355402	-1.56059	0.853275	-0.528634	0.960433	0.10608	0.997853	-0.00661045	0.901947	-0.230618
PA1674	folE2	0.950382	0.0847273	0.628687	-0.550761	0.0691723	-1.15284	0.104689	-1.01986	0.441802	-0.538381
PA1675		0.92905	0.109605	0.708275	-0.421186	0.92006	0.0923822	0.685493	-0.301195	0.60509	0.369162
PA1676		0.213935	-0.897221	0.539399	-0.630869	0.795874	0.238094	0.838939	0.180889	0.0582201	1.12301
PA1677		0.909433	0.142361	0.844405	0.255304	0.751192	0.284384	0.14781	-0.956792	0.908464	0.0990667
PA1678	(ycfB)	0.983278	0.0334672	0.835822	-0.246993	0.612271	-0.376107	0.804257	-0.186065	0.336467	-0.598371
PA1679		0.0774608	-1.01583	0.362778	-0.784337	0.393129	-0.554589	0.0139649	-1.34	0.00261816	-1.60806
PA1680		0.558518	-0.663309	0.854798	-0.291003	0.916709	0.132131	0.847674	-0.225632	0.956896	0.0620331
PA1681	aroC	0.932531	0.0944713	0.855188	0.197063	0.893963	0.104442	0.64067	0.289072	0.438759	0.450749
PA1682		0.609902	-0.425484	0.378955	-0.791266	0.0828397	-1.03181	0.421478	-0.520409	0.0288029	-1.2615
PA1683		0.997483	-0.00745905	0.764406	-0.386411	0.333446	-0.724473	0.515922	0.472203	0.473797	-0.541676
PA1684		0.938092	-0.0927458	0.889729	0.157863	0.983757	-0.0179041	0.226624	0.699375	0.59547	0.358947
PA1685	masA	0.869746	-0.171236	0.985669	-0.0224082	0.505574	-0.471985	0.800837	-0.193394	0.602668	-0.368301
PA1686	alkA	0.858865	-0.202364	0.585365	-0.600293	0.87513	-0.150196	0.428044	-0.60293	0.780845	-0.241529
PA1687	speE	0.353187	0.670756	0.840026	0.245422	0.369758	-0.628689	0.033894	-1.31269	0.227697	-0.784036
PA1688		0.0646414	1.13986	0.507054	0.676752	0.638782	-0.383061	0.0312865	1.22346	0.775911	0.227829
PA1689		0.0299037	1.17662	0.324788	0.837536	0.583591	-0.391742	0.0408027	1.05853	0.584744	-0.359352
PA1690	pscU	9.13494e-08	2.93568	9.33072e-05	2.68394	0.0203864	1.57247	0.0523453	1.40035	0.230619	0.974298
PA1691	pscT	3.56037e-06	2.88931	0.00025337	2.8047	0.0736939	1.45123	0.00424942	2.0983	0.869376	-0.251263
PA1692	(pscS)	1.31967e-05	2.66125	0.000255287	2.7058	0.0113847	1.81948	0.0100559	1.88902	0.0864343	1.39908
PA1693	pscR	0.482634	0.513742	0.685149	0.421445	0.997476	-0.00248888	0.593217	-0.365676	0.636298	-0.335359
PA1694	pscQ	2.36359e-15	4.23733	1.11452e-11	4.22397	1.51676e-11	3.76709	7.14902e-05	2.59657	1.49462e-05	2.73968
PA1695	pscP	1.99954e-17	4.70365	1.43274e-13	4.74264	8.72911e-16	4.54892	3.88519e-08	3.41772	8.15905e-06	2.90848
PA1696	pscO	9.78053e-12	4.47003	1.16626e-07	4.12051	7.97649e-09	3.95929	4.48092e-06	3.39155	6.44343e-06	3.32456
PA1697	(pscN)	6.42614e-17	4.3793	9.73999e-10	3.97066	1.08574e-13	3.96984	5.51912e-08	3.04365	0.0020068	1.92346
PA1698	popN	3.78422e-24	5.17738	2.80406e-13	4.48162	1.23515e-18	4.58904	4.98955e-13	3.90818	2.70766e-09	3.31309
PA1699	pcr1	1.79739e-12	4.1318	4.33839e-09	4.07726	1.09319e-09	3.72287	7.81769e-07	3.22522	0.00422035	2.15873
PA1700	pcr2	4.56549e-08	3.29162	1.3036e-05	3.17736	4.70471e-06	2.91963	2.93202e-05	2.7802	0.00909789	1.95866
PA1701	pcr3	8.91531e-14	4.84167	4.49407e-09	4.47656	2.37849e-10	4.28488	1.75375e-09	4.17414	2.13376e-06	3.46014
PA1702	pcr4	5.62799e-10	4.43862	1.6086e-06	3.99628	4.03037e-06	3.59457	4.57385e-07	3.93064	0.000562906	2.99374
PA1703	pcrD	2.79745e-09	2.84758	5.32739e-05	2.49881	0.00324065	1.59779	1.07552e-07	2.60417	0.0269487	1.25655
PA1704	pcrR	0.174361	1.06395	0.480311	0.803516	0.826022	0.249628	0.677586	0.403527	0.864037	0.194464
PA1705	pcrG	3.04438e-15	3.89879	3.31932e-09	3.51322	2.27433e-12	3.58996	6.41608e-10	3.29935	0.000224047	2.22313
PA1706	pcrV	1.21338e-22	4.39756	2.91177e-15	4.31599	3.21167e-23	4.48199	2.76621e-18	3.9983	7.2315e-14	3.47974
PA1707	pcrH	5.35516e-24	5.01577	1.56672e-17	5.02775	2.23635e-22	4.87965	1.05627e-19	4.61492	1.26482e-14	3.99049
PA1708	popB	2.56699e-31	5.48397	8.93702e-21	5.42559	5.67389e-31	5.4433	2.22333e-26	5.00148	6.02072e-20	4.33277
PA1709	popD	7.52358e-29	5.11798	2.31515e-20	5.21105	1.07894e-27	5.01891	8.59901e-23	4.54555	1.0528e-15	3.7633
PA1710	exsC	0.000108271	2.16904	0.00658526	2.0297	0.000105825	2.17712	9.33144e-06	2.41275	0.0301549	1.32433
PA1711	exsE	3.84761e-10	3.00782	6.14789e-06	2.73719	2.25763e-09	2.92452	7.40949e-12	3.31409	7.50959e-07	2.49603
PA1712	exsB	5.55681e-12	3.47406	1.80491e-09	3.67923	1.29508e-13	3.75767	5.29183e-12	3.55619	1.56907e-09	3.15479
PA1713	exsA	3.09784e-11	3.05747	2.10063e-06	2.79357	6.79875e-07	2.38015	3.1275e-09	2.75623	2.40146e-06	2.24074
PA1714	exsD	3.35733e-09	2.65802	4.16442e-05	2.38002	5.97008e-09	2.63464	1.14808e-08	2.5811	0.000126223	1.8175
PA1715	pscB	9.72524e-12	3.11397	5.0021e-07	2.87279	4.7953e-09	2.76251	7.38817e-08	2.60268	0.00919484	1.44794
PA1716	pscC	7.10721e-15	3.48395	7.44745e-09	3.24718	6.58714e-08	2.53255	1.02184e-12	3.23599	5.57337e-05	1.96466
PA1717	pscD	9.19217e-12	3.31004	1.3036e-05	2.72058	0.00174506	1.73962	3.35466e-07	2.60325	0.0124069	1.44883
PA1718	pscE	1.2012e-09	3.51158	6.563e-06	3.16279	0.000278162	2.40244	4.46219e-06	2.93506	0.000141399	2.53525
PA1719	pscF	1.14133e-17	4.50095	1.74239e-14	4.77992	1.40651e-08	3.19795	8.77784e-11	3.6331	2.27365e-08	3.20244
PA1720	pscG	5.57399e-09	2.91477	3.91676e-05	2.59961	0.0103919	1.5385	0.000232712	2.06361	0.0802152	1.15514
PA1721	pscH	3.26113e-09	3.23387	1.35367e-05	2.97143	0.00197369	1.94524	0.00277447	1.93072	0.192299	1.01898
PA1722	pscI	1.36991e-12	3.52493	8.96521e-08	3.26263	3.55465e-06	2.52377	3.3579e-05	2.36478	0.0169241	1.55651
PA1723	pscJ	1.83257e-13	3.60314	7.82227e-08	3.28785	3.18099e-06	2.46321	5.05066e-07	2.64458	6.57687e-06	2.39952
PA1724	pscK	9.19041e-10	3.62018	2.75697e-06	3.39907	0.00104657	2.23616	2.6845e-08	3.43507	0.00249182	2.13715
PA1725	pscL	6.37214e-10	3.46711	1.22259e-05	3.09077	0.0184026	1.62535	1.71097e-05	2.61259	0.00403546	1.89159
PA1726	bglX	0.229889	-0.805232	0.155319	-1.13246	0.262008	-0.728492	0.0202754	-1.37442	0.0398816	-1.21775
PA1727	mucR	0.00514789	-1.38809	0.090077	-1.18406	0.245313	-0.674981	9.09326e-06	-2.19667	3.70906e-06	-2.26551
PA1728		0.0239823	-1.14223	0.145689	-1.02834	0.27753	0.61292	0.0128696	1.16081	0.291631	0.568343
PA1729		0.403334	-0.631943	0.658258	-0.490244	0.52223	0.469341	0.0677003	1.03491	0.219271	0.746116
PA1730		0.730648	-0.341698	0.991826	0.011544	0.0040827	1.57299	8.95116e-08	2.6269	9.93048e-12	3.22483
PA1731		0.664228	0.466975	0.807041	0.341865	0.000385835	2.13479	7.05716e-07	2.82735	1.25113e-10	3.47765
PA1732		0.749455	0.363449	0.760189	0.411036	0.000409406	2.12097	1.01578e-05	2.55979	5.72344e-06	2.59698
PA1733		0.774125	-0.279334	0.827763	0.253326	0.0668766	1.05241	0.000791646	1.70321	0.000356089	1.77292
PA1734		0.721469	-0.381763	0.827763	-0.294954	0.704846	-0.364917	0.576943	-0.498561	0.981885	-0.0250388
PA1735		0.758448	-0.364412	0.378955	-0.992517	0.671969	-0.41448	0.431848	-0.664954	0.279711	-0.888969
PA1736		0.904325	0.178129	0.696506	0.556188	0.0961746	1.27391	0.18344	1.03963	0.190897	1.02992
PA1737	(fadB)	0.482074	0.651415	0.251546	1.15669	0.00371744	1.83402	0.0272625	1.45657	0.0113993	1.61989
PA1738		0.297865	0.775647	0.125287	1.26466	0.0309311	1.31406	0.447724	0.562893	0.0274628	1.32395
PA1739		0.835911	-0.249086	0.85793	-0.239587	0.285615	0.804012	0.826853	0.215452	0.864037	0.173542
PA1740		0.824374	-0.316441	0.70152	-0.561898	0.349754	0.855652	0.77405	0.326855	0.153514	1.17502
PA1741		0.42243	-0.612203	0.534825	-0.622521	0.605876	-0.407058	0.268581	-0.761516	0.730101	0.26359
PA1742	pauD2	0.0633112	-1.02364	0.433757	-0.686025	0.997949	0.0019364	0.704394	-0.245537	0.692205	0.257954
PA1743		0.473246	0.816653	0.29026	1.2755	0.0152939	1.96216	0.0237793	1.8862	4.87835e-06	3.18414
PA1744		0.0010351	2.14373	0.00247519	2.33241	2.59078e-05	2.67438	0.205126	1.1406	8.85646e-14	4.26729
PA1745		0.0696389	-1.24593	0.382049	-0.850211	0.718412	0.315831	0.922459	0.0952984	0.0276821	1.29958
PA1746		0.0062195	-2.20145	0.227688	-1.52469	0.872361	-0.207584	0.761769	-0.324006	0.299202	-0.933592
PA1747		0.855221	-0.25016	0.945198	-0.10287	0.850104	0.221951	0.887531	-0.175162	0.263021	-1.28464
PA1748		0.948303	-0.0859718	0.899272	-0.156373	0.38929	-0.615923	0.00889808	-1.60541	0.141464	-0.93549
PA1749		0.10687	-0.944406	0.139644	-1.12059	0.140895	-0.84748	0.677563	-0.272974	0.364884	-0.541159
PA1750		0.876292	0.158543	0.616873	0.5138	0.950253	-0.053275	0.442983	-0.475428	0.859501	-0.134304
PA1751		0.12113	-0.99631	0.434372	-0.743784	0.608925	-0.400092	0.73034	0.258028	0.98546	-0.0166189
PA1752		0.962251	-0.0723252	0.888993	-0.185835	0.80656	0.235171	0.165332	0.898376	0.0654403	1.14207
PA1753		0.0915946	-0.907539	0.438759	-0.639709	0.740018	0.236673	0.109231	0.796976	0.012272	1.15579
PA1754	cysB	0.169754	0.786218	0.324743	0.784625	0.0241184	1.11285	0.0180343	1.12116	0.358261	0.509791
PA1755		0.923882	0.12337	0.649752	-0.518354	0.677066	0.351448	0.409047	-0.633714	0.662251	0.344733
PA1756	cysH	0.441154	0.584567	0.182443	1.06822	0.788013	0.237447	0.947972	0.0640366	0.143525	0.888437
PA1757	thrH	0.655023	-0.426727	0.659106	-0.516779	0.0842925	-1.12233	0.00151841	-1.96454	0.000854836	-2.04136
PA1758	pabB	0.557886	0.468884	0.70182	0.416762	0.808767	-0.210046	0.791886	-0.208327	0.476758	0.471086
PA1759		0.365395	-0.631205	0.489544	-0.654008	0.93014	0.0731347	0.989075	-0.0112233	0.941522	-0.0559259
PA1760		0.654877	-0.361757	0.79295	-0.288872	0.948635	0.0525441	0.882105	0.110458	0.741448	-0.225804
PA1761		0.920056	0.161973	0.574226	0.762096	0.103207	1.29077	0.103463	1.26134	0.830377	0.237057
PA1762		0.99689	0.010937	0.799724	0.373955	0.402845	0.736769	0.462714	0.647754	0.716364	0.369982
PA1763		0.77324	-0.422908	0.899557	0.214473	0.951222	-0.0862294	0.499604	0.691851	0.435528	0.783213
PA1764		0.645388	-0.543643	0.774352	-0.425548	0.804963	0.289535	0.879352	0.180392	0.528315	0.596704
PA1765		0.942648	0.123025	0.827763	0.338528	0.325702	0.873657	0.102648	1.27773	0.0106075	1.80495
PA1766		0.655023	0.472713	0.97532	0.0441626	0.446892	-0.632992	0.794989	-0.234382	0.879808	-0.145369
PA1767		0.545999	0.481998	0.604143	0.543057	0.890638	0.116877	0.734964	-0.241381	0.993872	0.00676036
PA1768		0.0846428	0.981753	0.0302088	1.44517	0.063206	1.0109	0.764293	0.213634	0.192299	0.734884
PA1769	(ydiA)	0.629708	-0.397913	0.855188	-0.207729	0.947905	-0.0551337	0.0339192	-1.14589	0.425085	-0.494086
PA1770	ppsA	0.965963	0.0518594	0.983034	-0.0256529	0.781665	-0.205966	0.413615	0.455097	0.703275	0.240462
PA1771	estX	0.196423	0.970484	0.721634	0.46542	0.596788	-0.476297	0.275291	0.772264	0.662251	-0.378867
PA1772	(menG)	0.96835	-0.0501124	0.932638	-0.092084	0.921059	-0.0793339	0.981258	0.0191686	0.848626	-0.135141
PA1773	cmaX	0.21312	0.772241	0.466736	0.651181	0.297449	0.638611	0.0117297	1.26846	0.192299	0.735865
PA1774	crfX	0.046395	-1.01294	0.142798	-1.01101	0.0892513	-0.874794	0.524099	-0.36346	0.0194475	-1.12218
PA1775	cmpX	0.0152117	-1.09437	0.0600233	-1.13387	0.000577316	-1.44138	0.744802	-0.187888	0.00948615	-1.11333
PA1776	sigX	0.172549	-0.801881	0.065414	-1.25954	0.05754	-0.99364	0.492794	-0.400948	0.0795147	-0.89692
PA1777	oprF	0.498891	-0.444436	0.382049	-0.682852	0.10741	-0.79891	0.37743	-0.457092	0.20982	-0.619615
PA1778	cobA	0.975279	-0.0651007	0.987829	-0.0233152	0.270117	0.990721	0.552771	-0.700415	0.967421	0.0504585
PA1779	(nasC; nasA)	0.655039	0.48606	0.38133	0.949692	0.0033458	1.88492	0.886712	-0.168472	0.168375	1.052
PA1780	nirD	0.89235	-0.336258	NA	0.166828	0.278246	1.48957	0.205553	1.68156	0.762333	0.591934
PA1781	nirB	0.887681	0.230189	0.409828	1.07069	0.0347004	1.75589	0.876922	0.224527	0.619134	0.592608
PA1782		0.735648	0.506164	0.820347	0.423672	0.466954	0.842683	0.986968	0.0282965	0.901539	0.191623
PA1783	nasA	0.97345	-0.100685	NA	0.201313	0.472162	1.0519	NA	-0.53179	0.817463	-0.516397
PA1784		0.984974	0.0420438	0.792745	-0.402718	0.608658	0.527793	0.444383	0.706069	0.080553	1.33747
PA1785	nasT	0.905074	0.221497	0.802512	-0.476726	0.837182	0.318715	0.618722	0.63775	0.854031	0.283478
PA1786	nasS	0.852841	-0.240382	0.909021	-0.160547	0.499788	0.599083	0.204186	-1.24007	0.128786	-1.54259
PA1787	acnB	0.456922	0.562147	0.346548	0.851293	0.846442	0.165177	0.0454774	-1.08458	0.373726	-0.548897
PA1788		0.169711	-1.01509	0.0569902	-1.60598	0.135538	-1.05143	0.540964	-0.47258	0.216173	-0.87777
PA1789		0.156091	-1.42557	0.802744	-0.479935	0.918704	0.14459	0.324186	-0.941031	0.929079	-0.108362
PA1790		0.852451	-0.192363	0.238386	-0.991989	0.357976	-0.619405	0.338745	-0.611561	0.0706269	-1.07365
PA1791		0.0699233	1.001	0.134653	1.08197	0.76205	-0.245641	0.18344	-0.846416	0.220883	-0.787257
PA1792	(ybbF)	0.589868	0.42402	0.759532	0.338094	0.383023	-0.570254	0.329146	-0.60088	0.8569	-0.137737
PA1793	ppiB	0.953791	0.0744198	0.659106	0.474441	0.200913	-0.783804	0.00809589	-1.3996	0.608621	-0.347813
PA1794	glnS	0.0646414	0.996449	0.0795802	1.20618	0.266137	0.639731	0.00893584	1.24427	0.0380349	1.02018
PA1795	cysS	0.280091	0.675058	0.605143	0.500016	0.894816	0.104156	0.134542	0.778313	0.692609	0.255173
PA1796	folD	0.213698	0.766597	0.3081	0.844529	0.560109	0.400325	0.835626	-0.154533	0.685356	0.272002
PA1797		0.833885	-0.232673	0.944523	-0.0894631	0.454557	0.566214	0.535128	-0.507199	0.0128466	-2.12404
PA1797a	NA	0.768908	-0.29171	0.530837	-0.636504	0.92943	0.0809117	0.750965	-0.256972	0.458167	-0.54964
PA1798	parS	0.997466	-0.00742451	0.952849	-0.0762695	0.84655	-0.180957	0.893559	0.119189	0.283145	-0.763173
PA1799	parR	0.251758	0.880289	0.260763	1.05363	0.0437779	1.32626	0.719577	0.339188	0.0126712	1.56712
PA1800	tig	0.756144	0.272415	0.994489	-0.00668728	0.303165	-0.61193	0.966891	0.0317014	0.536176	-0.377675
PA1801	clpP	0.420758	-0.515185	0.504236	-0.569038	0.285787	-0.588554	0.922483	-0.0677242	0.344402	-0.50236
PA1802	clpX	0.936658	0.0849475	0.980779	0.0270789	0.423673	0.473501	0.16151	0.69665	0.248886	0.597124
PA1803	lon	0.763935	0.247593	0.957596	0.0566727	0.111964	0.802434	0.216974	0.615373	0.30538	0.532342
PA1804	hupB	0.73436	-0.315272	0.459166	-0.709139	0.00133494	-1.65788	0.0341698	-1.13534	0.000122493	-1.88394
PA1805	ppiD	0.311749	0.613326	0.799669	0.271229	0.824951	-0.164494	0.172724	0.685384	0.96619	-0.0288697
PA1806	fabI	0.635739	-0.436051	0.98194	-0.0311325	0.186875	-0.890387	0.00670667	-1.73533	0.0266042	-1.40992
PA1807	nppD	0.257942	0.866685	0.321092	0.993566	0.767795	0.281501	0.621252	0.391698	0.87875	-0.146252
PA1808	nppC	0.0625438	1.11666	0.0508962	1.41195	0.356027	0.644208	0.605263	0.390157	0.734821	0.27725
PA1809	nppB	0.350228	0.720762	0.67539	0.49352	0.96275	-0.046454	0.985297	-0.0196658	0.210843	-0.931675
PA1810	nppA2	0.528704	0.483784	0.580956	0.551763	0.753703	0.252551	0.886712	-0.113334	0.886241	0.113702
PA1811	nppA1	0.862328	-0.170657	0.925981	0.10364	0.449183	-0.49375	0.00557259	-1.50628	0.381839	-0.531308
PA1812	mltD	0.156226	0.905717	0.208575	1.05326	0.0747174	1.03774	0.0912978	0.950242	0.0128019	1.31794
PA1813	(gloB)	0.723424	-0.332618	0.802512	-0.303696	0.937949	-0.0703784	0.275381	-0.717353	0.816704	-0.186385
PA1814	kerV	0.922512	-0.101219	0.771258	-0.295902	0.626667	0.316879	0.0774793	0.852883	0.115492	0.776631
PA1815	rnhA	0.655039	0.416435	0.794685	0.331032	0.766374	0.264939	0.0289011	1.26037	0.374614	0.601968
PA1816	dnaQ	0.97345	-0.0445271	0.726186	-0.362798	0.822376	-0.177766	0.420429	0.468253	0.891817	0.101586
PA1817		0.299553	-0.822848	0.47952	-0.775263	0.521756	-0.533911	0.591929	-0.425545	0.6861	0.329059
PA1818	cadA	0.998	0.00498343	0.945215	0.0743257	0.879569	0.117982	0.352836	0.514626	0.284482	0.584073
PA1819	(yjdE)	0.276656	-0.673538	0.430508	-0.669038	0.296343	-0.617858	0.831651	-0.150968	0.536921	-0.382082
PA1820	nhaB	0.520284	0.559509	0.463942	0.763221	0.94697	0.0674323	0.948173	0.0646938	0.863261	0.159557
PA1821		0.727431	0.315949	0.835568	0.245841	0.718412	0.277083	0.0188576	1.21639	0.0813657	0.947717
PA1822	fimL	0.962619	0.0567814	0.839688	-0.219225	0.919314	-0.0819708	0.051677	0.955567	0.557231	0.354171
PA1823	nudC	0.951556	-0.0743803	0.695611	-0.416918	0.358254	-0.591415	0.0277388	1.13119	0.60499	0.342035
PA1824		0.670865	-0.483834	0.404317	-0.978146	0.0159714	-1.96732	0.0256086	-1.96577	0.0354193	-1.82641
PA1825		0.999585	-0.000470773	0.897764	-0.168315	0.929752	-0.0869547	0.012716	1.46752	0.538383	0.470957
PA1826		0.274052	-1.04672	0.543056	-0.830472	0.545976	0.600176	0.753861	0.32177	0.525076	0.589907
PA1827		0.72079	0.423771	0.902033	-0.183311	0.603954	0.521464	0.324232	0.8359	0.374081	0.772962
PA1828		0.576081	0.492469	0.247036	1.04458	0.301763	0.722325	0.899002	0.116817	0.698996	0.307856
PA1829		0.640599	0.482609	0.179679	1.28054	0.298611	0.80061	0.621997	0.411608	0.549031	0.492798
PA1830		0.640789	0.421902	0.79295	0.33223	0.255373	-0.744588	0.00728912	-1.46159	0.0432276	-1.14349
PA1831		0.970714	0.0516162	0.983034	0.0276826	0.901263	-0.105875	0.0289011	-1.24007	0.300855	-0.6402
PA1832	(sohB)	0.676396	-0.345899	0.499912	-0.615174	0.925002	-0.0762975	0.136857	0.785	0.31517	0.569664
PA1833	(yhfP)	0.0445745	-1.10241	0.204288	-0.994541	0.536	-0.42137	0.957545	-0.0416833	0.574362	-0.358569
PA1833a	NA	0.870539	-0.238441	0.884067	0.212267	0.0254832	1.60584	0.369524	0.807508	0.00203545	2.06496
PA1835		0.407131	-0.734515	0.802067	-0.35109	0.693472	0.366754	0.771965	-0.275786	0.156769	0.981605
PA1836		0.968809	0.0709233	0.89508	0.194896	0.751192	0.340836	0.0965277	1.21814	0.173764	1.03879
PA1837		0.655023	-0.39295	0.755065	-0.359235	0.0574481	-1.15894	0.0016573	-2.00377	0.00130248	-2.03088
PA1837a	NA	0.000115534	-2.269	0.0837649	-1.38369	0.464362	-0.567447	0.954032	-0.0544234	0.509931	0.474878
PA1838	cysI	0.204335	0.741774	0.242137	0.881732	0.950253	0.049842	0.00588629	-1.45709	0.0524047	-1.03852
PA1839		0.999252	0.00382176	0.750875	-0.426375	0.11474	-1.12589	0.0757926	-1.25776	0.0342877	-1.47883
PA1840		0.474538	-0.544586	0.629214	-0.50021	0.122236	-0.946147	0.17196	-0.842907	0.0432178	-1.20319
PA1841		0.530177	-0.512674	0.576447	-0.585897	0.169848	-0.890481	0.825705	-0.179316	0.277481	-0.718513
PA1842		0.525077	0.572463	0.678363	0.514346	0.693142	0.35773	0.0252441	1.38413	0.147242	0.969767
PA1843	metH	0.29358	0.751172	0.415089	0.795892	0.139758	0.919142	0.000563203	1.7974	0.00416627	1.52785
PA1844	tse1	0.837532	-0.304279	0.810395	-0.408244	0.281533	-1.1256	0.77585	-0.338723	0.398392	-0.92279
PA1845	tsi1	0.616102	0.576338	0.694977	0.56078	0.971474	-0.0502835	0.294603	0.933263	0.574799	-0.697164
PA1846	cti	0.993514	-0.0147153	0.904761	-0.128024	0.44674	-0.476701	0.444383	-0.445162	0.0565239	-0.980627
PA1847	nfuA	0.478492	-0.477249	0.67425	-0.405226	0.601016	-0.343056	0.29574	-0.552517	0.210118	-0.648766
PA1848		0.841158	0.287928	0.444771	-1.00761	0.645463	-0.556247	0.831528	-0.274885	0.952107	0.0753519
PA1849		0.983278	-0.0911779	NA	1.01482	0.300871	1.69948	NA	0.872838	0.12628	2.25879
PA1850		0.633601	-0.43046	0.991826	-0.0108566	0.709114	0.307694	0.134981	-1.10937	0.30048	0.677875
PA1851		0.61606	-0.467567	0.518589	-0.675514	0.675942	0.354987	0.527199	-0.512085	0.739045	0.277442
PA1852		7.13292e-05	-2.25255	0.00844506	-2.02066	0.00651339	-1.64494	9.27098e-06	-2.45908	0.00786557	-1.5644
PA1853		0.247899	-0.863481	0.141595	-1.28753	0.416524	-0.618492	0.617729	-0.38112	0.134074	-0.994368
PA1854		2.36853e-06	-3.96803	0.00213987	-2.93249	0.000193317	-4.45996	0.00259184	-3.37235	0.0295546	-2.03622
PA1855		2.72921e-05	-3.62143	1.31076e-05	-4.50424	0.00235179	-2.95378	0.00410669	-3.30735	0.00257524	-4.22623
PA1856		4.81739e-11	-3.05492	1.60043e-07	-2.97456	2.96214e-10	-3.13506	4.50576e-11	-3.75786	1.13174e-08	-2.97375
PA1857	(yedI)	0.889585	-0.141617	0.991065	-0.0121817	0.534805	-0.438627	0.858939	-0.138804	0.996562	-0.00364143
PA1858	str	0.844715	0.240334	0.85962	0.234797	0.908514	0.128177	0.720319	-0.372528	0.906734	-0.129113
PA1859		0.554236	0.569433	0.902033	0.169295	0.823666	0.241922	0.781277	-0.295079	0.852852	-0.204705
PA1860		0.0422693	-1.32575	0.150194	-1.257	0.761111	0.276219	0.112347	0.988874	0.0395519	1.22549
PA1861	modC	0.45098	0.578209	0.70182	0.422687	0.0352887	1.2049	0.568235	0.412764	0.13597	0.906476
PA1862	modB	0.838329	0.208671	0.798438	0.306598	0.224097	0.757704	0.563504	-0.408086	0.774733	0.219698
PA1863	modA	0.207251	0.799143	0.416886	0.720219	0.00137571	1.60249	0.606967	0.360262	0.0937447	0.948226
PA1864		0.900098	0.194475	0.607206	0.705156	0.000172988	2.51944	0.370981	0.834009	0.0237927	1.70294
PA1865		0.424725	0.639452	0.662308	0.505197	0.688619	0.343385	0.000358134	1.93603	0.131764	0.951696
PA1866		0.949144	-0.0825646	0.618603	-0.530629	0.602249	-0.410772	0.258666	0.70143	0.367583	0.583655
PA1866a	NA	0.942791	-0.111016	0.957191	0.0782084	0.918715	0.116128	0.818199	0.231107	0.487799	-0.666373
PA1867	xphA	0.0704141	1.42642	0.503933	0.831794	0.416413	0.806652	0.0002792	2.48359	0.256124	1.04531
PA1868	xqhA	0.0151154	1.54526	0.305516	1.02625	0.479683	0.594611	7.70217e-07	2.73869	0.00272716	1.80544
PA1869		0.00113916	-2.25852	0.000579073	-2.85453	3.04794e-06	-3.95703	0.0468881	-1.54076	0.000666649	-2.75036
PA1870		0.97202	-0.0692539	0.991657	0.0143712	0.00211343	2.03205	2.42782e-15	4.40918	1.24108e-24	5.52294
PA1871	lasA	0.00085853	-2.05725	0.00241339	-2.20675	0.816904	-0.223042	0.0296018	1.27879	0.0816183	1.06566
PA1872		0.635832	-0.426729	0.84148	-0.24111	0.978311	0.0262844	0.73034	0.263803	0.535389	0.438712
PA1873		0.896322	0.275708	NA	-0.78253	0.518774	0.92697	0.989176	0.02695	0.386723	1.15334
PA1874		0.512155	-0.519918	0.502513	-0.652326	0.583947	0.411734	0.107543	0.924378	0.11094	0.91934
PA1875	(opmL)	0.937454	0.117603	0.260763	-1.17104	0.425614	0.674764	0.184233	0.981983	0.187833	0.979367
PA1876		0.0347511	-1.35344	0.0468681	-1.5777	0.471047	-0.564586	0.37866	0.602809	0.480462	0.507422
PA1877		0.935488	0.168107	0.8776	-0.286156	0.355139	1.03691	0.0424854	1.86606	0.11561	1.53421
PA1878		0.806574	0.364215	0.53605	0.859948	0.994223	0.00829188	0.948109	-0.104957	0.169618	1.27284
PA1879		0.537718	-0.817475	0.66723	-0.711218	0.881224	-0.226188	0.704079	0.468658	0.904938	-0.180093
PA1880		0.866692	-0.195997	0.960453	-0.0620093	0.0614682	1.1534	0.526928	0.465071	0.0167669	1.37873
PA1881		0.842414	-0.294122	0.921857	0.156118	0.305852	0.941162	0.881243	-0.207498	0.342027	0.888677
PA1882		0.396404	-0.737315	0.226073	-1.20676	0.321993	-0.780454	0.115729	-1.1226	0.000122493	-2.73111
PA1883		0.0514802	-2.25358	0.52494	-1.0124	0.87139	-0.25528	0.781265	-0.414174	0.497866	-0.99728
PA1884		0.347431	-0.856908	0.421338	-0.908056	0.44674	-0.733396	0.885941	-0.162982	0.791836	-0.286924
PA1885		0.336595	-0.817874	0.587411	-0.640877	0.685065	0.375721	0.651916	0.386656	0.557307	0.488661
PA1886	polB	0.56767	-0.413891	0.420912	-0.663371	0.711015	-0.260834	0.95258	0.0449901	0.568972	-0.356254
PA1887		0.089422	1.71461	0.0318889	2.42253	8.54097e-07	3.88885	0.200952	1.39429	0.0901782	1.72279
PA1888		0.303373	1.12762	0.138973	1.80074	2.69479e-08	4.102	0.119663	1.46659	0.00403058	2.3639
PA1889		0.717744	-0.369484	0.674253	-0.504643	0.625747	0.408651	0.0183886	1.39186	0.0300943	1.29689
PA1890		0.653658	-0.398793	0.844405	-0.23147	0.464287	-0.531216	0.0354663	-1.35261	0.81709	-0.187293
PA1891		0.129756	-2.66907	NA	-2.49803	0.386119	-1.78514	NA	-0.510116	0.621243	-1.04079
PA1892		0.00406408	-3.50474	0.0459006	-2.51677	0.446645	-0.992239	0.606312	-0.696314	0.673096	-0.585956
PA1893		0.00206542	-2.47147	0.00576877	-2.578	0.0253862	-2.13001	0.0920765	-1.70079	0.281428	-1.06167
PA1894		0.00127895	-2.88267	0.00304069	-3.06058	0.105858	-1.63206	0.144984	-1.57177	0.321705	-1.05776
PA1895		0.0688381	-1.93504	0.0538079	-2.37173	0.33947	-1.18741	0.666865	-0.562796	0.622752	-0.659495
PA1896		0.00758313	-3.22857	0.0286282	-2.89964	0.0964073	-2.3904	0.45033	-1.04414	0.812493	-0.352661
PA1897		0.0854141	-2.28419	NA	-2.38786	0.594373	-0.856422	0.311271	-1.76029	0.68458	-0.666029
PA1898	qscR	0.827903	-0.637291	0.983433	-0.0786517	0.345807	1.74444	0.303358	1.76037	0.322608	1.71553
PA1899	phzA2	0.406898	-1.9161	NA	-0.887447	0.843589	0.462178	NA	0.778153	0.357684	1.48628
PA1900	phzB2	0.795343	-0.472327	0.804719	-0.513848	0.971561	0.0656768	0.158704	1.51104	0.696542	0.565798
PA1901	phzC2	0.295641	-0.722243	0.155674	-1.12783	0.506332	-0.47976	0.722264	-0.260628	0.604879	-0.369144
PA1902	phzD2	0.765435	-0.52367	0.97362	0.0607581	0.823526	0.363522	0.632673	0.656245	0.129683	1.5585
PA1903	phzE2	0.328437	-0.961875	0.187629	-1.43243	0.802646	0.29485	0.421478	0.721619	0.537502	0.590845
PA1904	phzF2	0.886403	0.246956	0.944024	-0.128649	0.504103	0.804717	0.0962892	1.57893	0.250639	1.21087
PA1905	phzG2	0.592234	0.808543	0.902611	0.247769	0.698885	0.617844	0.565169	0.831199	0.181058	1.55425
PA1906		0.904106	0.187659	0.771258	0.444298	0.736482	-0.43246	0.274081	0.971783	0.9313	0.109995
PA1907		0.109879	1.58164	0.36091	1.26642	0.735426	0.517447	0.0180866	2.17757	0.0212403	2.12963
PA1908		0.211161	1.31237	0.58959	0.854666	0.926639	-0.15634	0.182255	1.37439	0.19039	1.36089
PA1909		0.0664992	1.68275	0.215639	1.48448	0.240783	1.25455	0.00165191	2.60792	0.014821	2.15991
PA1910	femA	0.00391099	1.98796	0.0267291	1.90943	0.148057	1.2407	3.27765e-05	2.75391	5.95086e-08	3.35344
PA1911	femR	2.58148e-10	3.85381	1.79075e-07	3.77427	1.40699e-07	3.39016	1.34893e-15	4.83423	9.68233e-18	5.10511
PA1912	femI	4.03817e-05	2.38768	0.000500675	2.4321	0.051933	1.42534	2.08525e-08	3.21619	3.59655e-10	3.48672
PA1913		0.133733	-1.21694	0.441136	-0.91715	9.95836e-05	-3.41557	0.000593135	-4.56096	0.000519829	-3.95998
PA1914	(hvn)	0.932531	-0.226562	NA	-0.656033	0.176646	1.68519	0.989075	-0.034261	0.0902713	2.01654
PA1915		0.653245	-0.40311	0.822897	-0.276814	0.574743	0.420952	0.804398	-0.194869	0.55836	0.404169
PA1916		0.982818	-0.0694889	NA	-0.267672	0.735426	-0.689155	0.0629828	1.97413	0.77472	0.492529
PA1917		0.762831	0.828579	NA	1.51584	0.432421	1.60083	NA	1.92003	0.536921	1.38934
PA1918		0.74385	0.51731	0.274555	1.44648	0.549325	0.780318	0.353118	1.07531	0.425085	0.96701
PA1919	nrdG	0.199426	2.7065	0.17909	3.52455	0.0965681	3.12179	0.162168	2.59078	0.170754	2.56342
PA1920	nrdD	0.0915295	2.56686	0.0582109	3.53088	0.0160848	3.30567	0.0313655	2.90258	0.0372108	2.82395
PA1921		0.00428584	2.18312	0.00413074	2.49969	3.73572e-10	4.1263	4.71916e-16	5.17727	7.11402e-20	5.69916
PA1922	(feuA; cirA)	1.84487e-22	5.49309	6.65427e-18	5.56614	4.67796e-35	6.87983	1.84346e-57	8.73554	1.1106e-47	7.94434
PA1923		2.1016e-23	4.95583	4.89139e-17	4.97678	3.50854e-31	5.74567	2.94963e-57	7.70381	7.72973e-45	6.82376
PA1924		3.59309e-06	4.34118	8.10223e-07	4.95591	4.4184e-09	5.35311	2.74931e-16	7.11908	2.07387e-13	6.45281
PA1925		8.74422e-09	4.98414	4.06717e-10	5.72917	4.15226e-13	6.16481	5.48658e-22	7.90529	4.66266e-17	6.96715
PA1926	(ycaO)	0.0942911	0.975483	0.655364	0.462618	0.454279	0.502301	3.59216e-05	1.95192	0.0437938	1.06846
PA1927	metE	0.000483802	2.02034	0.0035345	2.14924	6.88531e-14	3.91287	2.94963e-57	7.92727	2.35736e-42	6.81273
PA1928	rimJ	0.702145	-0.504881	0.892913	0.211571	0.539058	0.645994	0.991087	-0.0153267	0.393523	0.815598
PA1929		0.68781	-0.559393	0.202096	-1.60522	0.803285	-0.356176	0.542093	0.650593	0.548673	-0.800818
PA1930		0.0128003	-1.74977	0.647121	-0.590898	0.0900104	1.19283	0.0012426	1.97212	0.0199833	1.49907
PA1931		0.447892	-0.699176	0.79295	-0.351894	0.741348	0.328927	9.07255e-05	2.21656	6.78349e-07	2.65702
PA1932		0.626221	-0.552563	0.332713	-1.08445	0.635574	0.47947	0.00185601	2.00898	1.30194e-07	3.00287
PA1933	(yagR)	0.265915	-0.90615	0.355298	-0.944776	0.657136	0.400291	0.0126964	1.52287	2.92374e-08	2.88506
PA1934		5.10095e-06	2.11504	3.26486e-05	2.34561	0.0267055	1.22347	2.0966e-29	4.77064	1.84161e-23	4.25872
PA1937		0.948303	-0.112198	0.696084	-0.563034	0.499751	0.668626	0.135974	1.21181	0.11573	1.26188
PA1938		0.470284	-0.651549	0.450792	-0.801859	0.888715	-0.14712	0.897468	0.132296	0.855646	0.178214
PA1939		0.564463	-0.468423	0.897111	-0.15421	0.95105	-0.0541936	0.328145	-0.607082	0.425085	-0.514796
PA1940		0.815782	0.298846	0.699649	0.519976	0.782335	0.311855	0.948173	0.080248	0.943022	-0.0856448
PA1941		0.277571	0.833672	0.19712	1.17749	0.103368	1.09011	0.665069	0.356685	0.0605393	1.19725
PA1942		0.00180416	2.01007	0.000120591	2.91638	0.000463787	2.19563	0.0779262	1.22542	1.65156e-08	3.26012
PA1943		0.500674	-0.586278	0.98913	0.0165036	0.716632	-0.330292	0.442576	-0.610721	0.147602	-1.10581
PA1944		0.57195	0.413374	0.482399	0.59407	0.00551498	1.3242	8.75317e-07	2.11728	6.69349e-10	2.55583
PA1945		0.891355	0.165957	0.99966	0.000753034	0.590818	0.469299	0.00938667	1.564	0.00368959	1.68873
PA1946	rbsB	0.970334	-0.0562973	0.872397	0.195387	0.0616973	1.12021	0.827132	0.177443	0.750302	0.246487
PA1947	rbsA	0.741079	0.370972	0.836775	0.294466	0.0158312	1.57719	0.164605	0.982811	0.289056	0.792226
PA1948	rbsC	0.765151	0.292677	0.741788	0.377225	0.247094	0.753879	0.332875	0.645208	0.119844	0.942781
PA1949	rbsR	0.815607	0.226915	0.968534	-0.0436711	0.315061	0.635362	0.481363	0.451889	0.477331	0.46192
PA1950	rbsK	0.0543622	-1.03049	0.159279	-1.02014	0.790796	-0.202685	0.789773	0.18079	0.879126	-0.111194
PA1951	fapF	0.000772231	-2.29986	0.0267156	-1.90043	0.0204411	-1.80696	0.00794377	-2.41282	0.0536278	-1.5983
PA1952	fapE	0.717744	1.11829	NA	-1.36167	0.631841	1.35382	NA	2.11216	0.364704	2.10227
PA1953	fapD	0.765435	-0.827681	NA	-2.02819	0.785769	0.640829	NA	0.961912	0.864965	0.431215
PA1954	fapC	0.714369	0.63902	NA	0.64341	0.420631	1.09626	0.790104	-0.570396	0.509931	0.955157
PA1955	fapB	0.917138	0.39743	NA	1.19234	0.757522	0.907249	NA	1.66134	0.472862	1.65478
PA1956	fapA	0.97345	-0.101264	NA	-0.281905	0.69838	-0.812921	NA	-0.647469	0.998306	-0.00453581
PA1957	(nadR)	0.525077	-0.631801	0.40914	-0.950693	0.116641	-1.27433	0.68537	-0.378353	0.739045	-0.32316
PA1958		0.992255	0.0240005	0.957596	-0.0774837	0.444912	-0.665913	0.41871	-0.666659	0.557307	-0.50944
PA1959	bacA	0.306514	0.782535	0.601711	0.603044	0.926639	0.0910993	0.252804	0.774229	0.0893457	1.07292
PA1960		0.870967	0.214104	0.825778	-0.322413	0.852772	-0.211167	0.952593	-0.0683284	0.782755	-0.293577
PA1961		0.603215	0.514149	0.987829	0.0203524	0.400388	0.698615	0.374716	0.717459	0.153533	1.04021
PA1962	azoR2	0.13386	1.58576	0.614893	0.872629	0.014848	2.27055	0.37872	1.05188	0.623951	0.678014
PA1963		0.0167263	-1.32221	0.136388	-1.14356	0.112762	-0.946143	0.267452	-0.685197	0.106395	-0.956952
PA1964	(ybiT)	0.751862	-0.279769	0.7284	-0.37324	0.464085	-0.476858	0.0727325	-0.950024	0.036912	-1.08055
PA1965		0.174097	-1.07046	0.164427	-1.3323	0.212131	-0.988396	0.894655	0.133402	0.168143	-1.0991
PA1966		0.919006	-0.161472	0.240045	-1.33638	0.0958561	-1.46527	0.231185	-1.10465	0.0241273	-2.18484
PA1967		0.815607	0.301235	0.611739	0.671152	0.350695	0.793676	0.66297	-0.424663	0.956962	0.0571828
PA1968		0.374482	-0.725847	0.199025	-1.157	0.960433	-0.0520912	0.638322	-0.412065	0.181058	0.88962
PA1969		0.675708	-0.373677	0.69192	-0.438527	0.00909003	-1.46642	0.461287	-0.482859	0.62493	-0.345264
PA1970		0.897217	-0.137563	0.819748	-0.265541	0.872361	0.135827	0.552771	0.386606	2.13195e-05	1.97682
PA1971	braZ	0.811585	0.26352	0.885109	0.182099	0.53978	-0.528638	0.638249	-0.402632	0.571004	-0.483201
PA1972		0.935334	-0.143048	0.561035	-0.817681	0.5528	-0.699584	0.908105	0.152469	0.673096	-0.517639
PA1973	pqqF	0.972368	0.0507335	0.783194	-0.32466	0.927522	-0.080656	0.639939	0.329007	0.748595	0.242569
PA1974		0.940683	0.151506	0.879144	0.252922	0.676397	0.576705	2.96348e-14	4.93622	0.680676	0.584861
PA1975		0.927438	0.17156	0.961801	0.078879	0.343435	1.0006	8.44411e-10	4.07505	0.351969	1.00297
PA1976	ercS'	0.217723	0.975476	0.835258	0.289959	0.364042	0.788015	1.97596e-13	3.9271	0.344757	0.825723
PA1977		0.804173	-0.490241	NA	-0.289473	0.597296	-1.0114	0.36344	1.15419	0.677237	-0.839285
PA1978	erbR	0.717048	0.507754	0.655665	0.676283	0.5492	0.715704	0.150058	1.37425	0.320432	1.0484
PA1979	eraS	0.63187	0.757031	0.781259	-0.600938	0.535529	0.91154	4.61847e-10	4.85271	0.609626	0.80876
PA1980	eraR	0.910418	-0.289478	0.815803	-0.568318	0.354507	1.31807	2.2011e-05	3.95339	0.525806	1.02924
PA1981		0.975279	0.0882239	0.830963	-0.464626	0.329924	1.2442	5.55155e-07	4.08112	0.0564136	2.03082
PA1982	exaA	0.63187	0.639117	0.571378	0.849881	0.0319181	1.83962	8.09065e-16	5.38707	0.0629785	1.64998
PA1983	exaB	0.10687	2.09917	0.187629	1.99663	0.000179071	3.90189	4.80954e-16	7.24569	0.000108765	4.04783
PA1984	exaC	0.0676443	-1.09115	0.305656	-0.885482	0.206105	-0.801923	2.62358e-06	2.2023	0.0619863	-1.13215
PA1985	pqqA	0.308195	-0.900399	0.760189	-0.416383	0.846194	-0.221215	0.00104041	2.00039	4.45048e-06	2.59475
PA1986	pqqB	0.69062	0.43764	0.409828	0.86084	0.00816575	1.7096	5.2817e-09	3.21612	2.43574e-07	2.8903
PA1987	pqqC	0.875938	-0.189806	0.901567	-0.158443	0.170127	0.934175	8.23898e-05	2.14014	0.000247314	2.00449
PA1988	pqqD	0.492273	0.777683	0.843891	0.328359	0.487583	0.764969	2.24874e-05	2.98617	0.00249901	2.28776
PA1989	pqqE	0.968809	-0.0596572	0.991975	0.0104816	0.157783	0.922793	2.43725e-11	3.18763	0.000345686	1.89986
PA1990	pqqH	0.661564	-0.403126	0.578319	-0.57077	0.337727	0.653087	1.67028e-10	2.95452	0.00245931	1.58773
PA1991		0.349191	-0.70441	0.500463	-0.682767	0.485177	-0.5336	0.781024	0.222231	0.689129	-0.315219
PA1992	ercS	0.69959	-0.374937	0.682529	-0.465275	0.925002	-0.0916758	0.0114227	1.42715	0.998746	0.00159918
PA1993	(yhhS)	0.789905	-0.282877	0.787047	-0.350447	0.169576	-0.96835	0.108828	-1.12353	0.394645	-0.63392
PA1994		0.424409	-0.663382	0.418928	-0.829426	0.598196	-0.452466	0.220778	-0.896525	0.312086	-0.757001
PA1995		0.40327	-0.633212	0.65591	-0.47994	0.356395	-0.663603	0.456447	-0.541208	0.557307	0.417042
PA1996	ppiC1	0.938092	-0.118366	0.940745	-0.107696	0.823203	-0.251116	0.243178	-1.08606	0.496128	-0.657594
[truncated: 3,573 more rows]
