# Supplementary material for: Pseudomonas aeruginosa transcriptome adaptations from colonization to biofilm infection of skin wounds
Source: Sci Rep. 2021 Oct 19;11:20632. doi: 10.1038/s41598-021-00073-4 (PMC8526614; doi:10.1038/s41598-021-00073-4)
Supplement: Supplementary file 2 — Dataset S2. [file 41598_2021_73_MOESM2_ESM.xlsx]

## Sheet: Title page
Pseudomonas aeruginosa transcriptome adaptations from colonization to chronic infection of skin wounds
D’Arpa, Karna, Chen, and Leung
Supplementary Dataset File S2. Differential expression of 60 P. aeruginosa genes from PA2134 to PA2193 that started being overexpressed at 24 hrs post-infection.

## Sheet: PA2134 to PA2193_DEGs
Locus Tag	Name	log2FoldChange	padj	Product.Name	Interpro.Annotations
PA2134	PA2134	4.89965	1.97e-17	hypothetical protein	Domain of unknown function DUF4142 | Ferritin-related
PA2135	PA2135	3.71158	2.23e-11	probable transporter	Cation/H+ exchanger
PA2136	PA2136	3.01966	4.31e-05	hypothetical protein	NA
PA2137	PA2137	2.13461	0.000703692	hypothetical protein	CheY-like superfamily | Signal transduction response regulator, receiver domain
PA2138	ligD	2.44157	2.61e-09	Multifunctional non-homologous end joining protein LigD	DNA ligase, ATP-dependent, C-terminal | DNA ligase D | DNA ligase, ATP-dependent, central | DNA ligase D, polymerase domain | DNA ligase D, 3'-phosphoesterase domain | Nucleic acid-binding, OB-fold | DNA ligase D, ligase domain | LigD polymerase domain, PaeLigD-type
PA2140	PA2140	4.44281	2.87e-13	probable metallothionein	Metallothionein, family 14, prokaryote | Metallothionein domain
PA2141	PA2141	4.28014	5.34e-13	hypothetical protein	CinA, C-terminal
PA2142	(yhxC)	3.981	3.42e-12	probable short-chain dehydrogenase	NAD(P)-binding domain | Short-chain dehydrogenase/reductase SDR | Short-chain dehydrogenase/reductase, conserved site | NAD(P)-binding domain | Short-chain dehydrogenase/reductase SDR | Short-chain dehydrogenase/reductase, conserved site
PA2143	PA2143	5.73619	4.72e-26	hypothetical protein	Protein of unknown function DUF2513 | Winged helix-turn-helix DNA-binding domain
PA2144	glgP	4.7338	8.18e-24	glycogen phosphorylase	Glycogen/starch/alpha-glucan phosphorylase | Glycosyl transferase, family 35 | Phosphorylase pyridoxal-phosphate attachment site
PA2145	PA2145	2.82172	6.42e-06	hypothetical protein	NA
PA2146	(yciG)	7.21402	6.7e-42	conserved hypothetical protein	Stress-induced protein, KGG, repeat
PA2147	katE	4.20976	8.79e-16	catalase HPII	Catalase haem-binding site | Catalase, mono-functional, haem-containing | Catalase, mono-functional, haem-containing, clade 2 | Catalase core domain | Catalase-like domain | Catalase active site | Class I glutamine amidotransferase-like | Catalase immune-responsive domain | DJ-1/PfpI
PA2148	PA2148	4.67356	2.61e-16	conserved hypothetical protein	MgtC/SapB/SrpB/YhiD family
PA2149	PA2149	3.3822	1.7e-08	hypothetical protein	NA
PA2150	PA2150	3.54061	3.61e-13	conserved hypothetical protein	Non-homologous end joining protein Ku, prokaryotic type | SPOC-like, C-terminal domain | Ku70/Ku80 beta-barrel domain
PA2151	PA2151	4.8315	1.28e-26	conserved hypothetical protein	Glycosyl hydrolase, family 13, catalytic domain | Alpha-1,4-glucan:maltose-1-phosphate maltosyltransferase | Immunoglobulin-like fold | Glycoside hydrolase superfamily | Alpha-1,4-glucan:maltose-1-phosphate maltosyltransferase, domain N/S
PA2152	PA2152	3.87302	1.88e-20	probable trehalose synthase	Maltogenic Amylase, C-terminal | Trehalose synthase/alpha-amylase, N-terminal | Protein kinase-like domain | Glycosyl hydrolase, family 13, catalytic domain | Trehalose synthase/probable maltokinase, C-terminal domain | Glycoside hydrolase superfamily
PA2153	glgB	4.18136	1.24e-20	1,4-alpha-glucan branching enzyme	Glycoside hydrolase superfamily | 1,4-alpha-glucan-branching enzyme, GlgB | Glycoside hydrolase, family 13, N-terminal | Immunoglobulin E-set | Immunoglobulin-like fold | Glycosyl hydrolase, family 13, catalytic domain | Alpha-amylase/branching enzyme, C-terminal all beta
PA2154	(ybhN)	2.56682	3.52e-05	conserved hypothetical protein	Lysylphosphatidylglycerol synthetase/glycosyltransferase AglD
PA2155	(ybhO)	4.4432	9.75e-15	probable phospholipase	Phospholipase D-like domain | Cardiolipin synthase B | Phospholipase D/Transphosphatidylase
PA2156	(ybhP)	3.98364	1.19e-08	conserved hypothetical protein	Endonuclease/exonuclease/phosphatase
PA2157	PA2157	4.49909	3.7e-13	hypothetical protein	Protein of unknown function DUF72
PA2158	PA2158	3.79318	1.02e-05	probable alcohol dehydrogenase (Zn-dependent)	Alcohol dehydrogenase, zinc-type, conserved site | Alcohol dehydrogenase, C-terminal | NAD(P)-binding domain | Polyketide synthase, enoylreductase domain | GroES-like | Alcohol dehydrogenase, N-terminal
PA2159	PA2159	5.36102	1.47e-18	conserved hypothetical protein	Aldolase-type TIM barrel | CBS domain
PA2160	(glgX)	3.8092	3.97e-12	probable glycosyl hydrolase	Glycoside hydrolase superfamily | Immunoglobulin-like fold | Immunoglobulin E-set | Glycogen debranching enzyme, GlgX type | Glycosyl hydrolase, family 13, catalytic domain | Glycoside hydrolase, family 13, N-terminal
PA2161	PA2161	3.02157	1.28e-06	hypothetical protein	Protein of unknown function DUF2934
PA2162	PA2162	3.86614	4.06e-13	probable glycosyl hydrolase	Glycosyl hydrolase, family 13, catalytic domain | Glycoside hydrolase superfamily | Maltooligosyl trehalose synthase
PA2163	PA2163	4.14427	3.82e-15	hypothetical protein	Glycoside hydrolase, family 77 | Glycoside hydrolase superfamily
PA2164	PA2164	4.20393	2.55e-15	probable glycosyl hydrolase	Malto-oligosyltrehalose trehalohydrolase | Immunoglobulin-like fold | Glycoside hydrolase, family 13, N-terminal | Glycosyl hydrolase, C-terminal (DUF3459) | Glycosyl hydrolase, family 13, catalytic domain | Immunoglobulin E-set | Glycoside hydrolase superfamily
PA2165	(glgA)	4.3125	8.55e-15	probable glycogen synthase	Starch synthase, catalytic domain | Glycosyl transferase, family 1 | Bacterial/plant glycogen synthase
PA2166	PA2166	3.74762	2.64e-21	hypothetical protein	Protein of unknown function DUF3509
PA2167	PA2167	3.97896	3.64e-16	hypothetical protein	Protein of unknown function DUF3182
PA2168	PA2168	3.15031	1.57e-07	hypothetical protein	Alpha/Beta hydrolase fold | Peptidase S9, serine active site | Peptidase S9, prolyl oligopeptidase, catalytic domain
PA2169	PA2169	5.16095	8.18e-24	hypothetical protein	Ferritin-related | Ferritin-like superfamily | Domain of unknown function DUF2383 | Conserved hypothetical protein CHP02284 | Uncharacterised conserved protein UCP029477
PA2170	PA2170	4.41356	1.26e-12	hypothetical protein	Cardiolipin synthase N-terminal
PA2171	PA2171	5.2687	4.93e-27	hypothetical protein	Haemerythrin-like
PA2172	PA2172	4.61968	2.75e-18	hypothetical protein	Peptidase M42, domain 2 | Peptidase M42
PA2173	PA2173	4.34266	1.11e-16	hypothetical protein	Protein of unknown function DUF2892 | Protein of unknown function DUF2892
PA2174	PA2174	2.37577	1.16e-05	hypothetical protein	NA
PA2175	PA2175	3.50311	9.59e-10	hypothetical protein	NA
PA2176	PA2176	3.37741	9.52e-11	hypothetical protein	NA
PA2177	PA2177	2.17589	1.69e-06	probable sensor/response regulator hybrid	Histidine kinase-like ATPase, C-terminal domain | Signal transduction response regulator, receiver domain | PAC motif | PAS domain | Signal transduction histidine kinase, dimerisation/phosphoacceptor domain | Signal transduction histidine kinase-related protein, C-terminal | PAS-associated, C-terminal | Histidine kinase domain | CheY-like superfamily
PA2178	PA2178	3.24633	0.000575466	hypothetical protein	Protein of unknown function DUF1282
PA2179	PA2179	3.515	1.82e-09	hypothetical protein	Methyltransferase small domain | S-adenosyl-L-methionine-dependent methyltransferase | DNA methylase, N-6 adenine-specific, conserved site
PA2180	PA2180	4.16528	1.1e-11	hypothetical protein	Haem oxygenase-like, multi-helical | PqqC-like protein
PA2181	PA2181	4.52045	1.82e-12	hypothetical protein	Putative glutamate--cysteine ligase YbdK | Glutamate--cysteine ligase, GCS2
PA2182	PA2182	1.94374	0.000976837	hypothetical protein	NA
PA2183	PA2183	3.32673	1.69e-06	hypothetical protein	Domain of unknown function DUF2061, membrane
PA2184	(yciE)	4.45246	9.85e-13	conserved hypothetical protein	Ferritin-like superfamily | Domain of unknown function DUF892 | Ferritin-related
PA2185	katN	2.55591	9.35e-08	non-heme catalase KatN	Manganese catalase | Ferritin-like superfamily | Ferritin-related
PA2187	PA2187	4.14297	3.53e-12	hypothetical protein	Low affinity iron permease, Fet4
PA2188	PA2188	2.33704	0.00054282	probable alcohol dehydrogenase (Zn-dependent)	Alcohol dehydrogenase, zinc-type, conserved site | Alcohol dehydrogenase GroES-associated | Polyketide synthase, enoylreductase domain | Alcohol dehydrogenase, N-terminal | GroES-like | Alcohol dehydrogenase, C-terminal | NAD(P)-binding domain
PA2189	PA2189	3.51263	4.95e-08	hypothetical protein	ClpP/crotonase-like domain | Clp protease proteolytic subunit /Translocation-enhancing protein TepA
PA2190	PA2190	5.7976	3.18e-23	conserved hypothetical protein	Stress-induced protein, KGG, repeat
PA2191	exoY	-0.912825	0.0558128	adenylate cyclase ExoY	Anthrax toxin, edema factor, central | Anthrax toxin, edema factor, C-terminal
PA2192	PA2192	3.81236	2.05e-12	conserved hypothetical protein	CBS domain | Aldolase-type TIM barrel
PA2193	hcnA	1.81131	0.0144011	hydrogen cyanide synthase HcnA	2Fe-2S ferredoxin-type iron-sulfur binding domain | Beta-grasp domain
