# Supplementary material for: Pseudomonas aeruginosa transcriptome adaptations from colonization to biofilm infection of skin wounds
Source: Sci Rep. 2021 Oct 19;11:20632. doi: 10.1038/s41598-021-00073-4 (PMC8526614; doi:10.1038/s41598-021-00073-4)
Supplement: Supplementary file 3 — Dataset S3. [file 41598_2021_73_MOESM3_ESM.xlsx]

## Sheet: Title page
Pseudomonas aeruginosa transcriptome adaptations from colonization to chronic infection of skin wounds
D’Arpa, Karna, Chen, and Leung
Supplementary Dataset File S3. Differential expression of P. aeruginosa genes from colonization (H2&H6) to chronic biofilm infection (D5&D9). The “Name” column shows synonyms in parentheses.

## Sheet: D5&D9_vs_H2&H6
Locus Tag	Name	log2FoldChange	padj	Product.Name	Interpro.Annotations
PA0001	dnaA	-0.36961	0.471408	chromosomal replication initiator protein DnaA	Chromosomal replication initiator protein DnaA | Chromosomal replication initiator, DnaA C-terminal | P-loop containing nucleoside triphosphate hydrolase | Chromosomal replication control, initiator DnaA | Chromosomal replication control, initiator DnaA-like | Chromosomal replication control, initiator DnaA, conserved site | Trp repressor/replication initiator | AAA+ ATPase domain | DnaA N-termin…
PA0002	dnaN	-0.0750891	0.900846	DNA polymerase III, beta chain	DNA polymerase III, beta chain, central | DNA polymerase III, beta chain | DNA polymerase III, beta chain, N-terminal | DNA polymerase III, beta chain, C-terminal
PA0003	recF	-0.311217	0.574716	RecF protein	RecF/RecN/SMC, N-terminal | DNA-binding, RecF | DNA-binding, RecF, conserved site | P-loop containing nucleoside triphosphate hydrolase
PA0004	gyrB	-0.554354	0.247972	DNA gyrase subunit B	Ribosomal protein S5 domain 2-type fold | TOPRIM domain | DNA gyrase, subunit B | Histidine kinase-like ATPase, C-terminal domain | DNA topoisomerase, type IIA, conserved site | DNA topoisomerase, type IIA, subunit B, domain 2 | Ribosomal protein S5 domain 2-type fold, subgroup | DNA topoisomerase, type IIA-like domain | DNA gyrase subunit B, TOPRIM domain | DNA topoisomerase, type IIA | DNA topo…
PA0005	lptA	-0.762168	0.134896	lysophosphatidic acid acyltransferase, LptA	Phospholipid/glycerol acyltransferase
PA0006	(yaeD)	-0.405349	0.481505	conserved hypothetical protein	HAD-like domain | Histidinol-phosphate phosphatase | HAD-superfamily hydrolase,subfamily IIIA | D,D-heptose 1,7-bisphosphate phosphatase
PA0007	PA0007	0.358458	0.500874	hypothetical protein	Cytochrome c-like domain
PA0008	glyS	-1.02993	0.0370867	glycyl-tRNA synthetase beta chain	Glycine-tRNA synthetase, heterodimeric | DALR anticodon binding | Glycine-tRNA ligase, beta subunit | Aminoacyl-tRNA synthetase, class Ia, anticodon-binding
PA0009	glyQ	-0.702034	0.166401	glycyl-tRNA synthetase alpha chain	Glycine-tRNA ligase, alpha subunit | Glycine-tRNA synthetase, heterodimeric
PA0010	tag	0.623389	0.290416	DNA-3-methyladenine glycosidase I	DNA glycosylase | Methyladenine glycosylase | DNA-3-methyladenine glycosylase I
PA0011	htrB1	0.023308	0.969446	acyltransferase HtrB1	Bacterial lipid A biosynthesis acyltransferase
PA0012	PA0012	-0.0819727	0.908738	hypothetical protein	PilZ domain
PA0013	(yhhQ)	-0.537785	0.385473	conserved hypothetical protein	Queuosine precursor transporter
PA0014	PA0014	-0.0906434	0.92392	hypothetical protein	NA
PA0015	PA0015	-0.331097	0.612867	hypothetical protein	Tetratricopeptide repeat | Tetratricopeptide-like helical domain | Tetratricopeptide repeat-containing domain
PA0016	trkA	-1.37018	0.00152187	potassium uptake protein TrkA	Regulator of K+ conductance, C-terminal | Potassium uptake protein TrkA | NAD(P)-binding domain | Regulator of K+ conductance, N-terminal
PA0017	(sun; fmu)	-1.13229	0.0283174	conserved hypothetical protein	SAM-dependent methyltransferase RsmB/NOP2-type | Bacterial Fmu (Sun)/eukaryotic nucleolar NOL1/Nop2p, conserved site | NusB/RsmB/TIM44 | S-adenosyl-L-methionine-dependent methyltransferase | RNA (C5-cytosine) methyltransferase | rRNA small subunit methyltransferase B
PA0018	fmt	-0.756009	0.14866	methionyl-tRNA formyltransferase	Phosphoribosylglycinamide formyltransferase, active site | Formyl transferase, N-terminal | Methionyl-tRNA formyltransferase | Formyl transferase, C-terminal | Formyl transferase, C-terminal-like
PA0019	def	-0.448354	0.434253	polypeptide deformylase	Peptide deformylase
PA0020	tsaP	0.425472	0.423604	T4P secretin-associated protein TsaP	LysM domain
PA0021	(smf)	0.830709	0.154307	conserved hypothetical protein	Winged helix-turn-helix DNA-binding domain | DNA recombination-mediator protein A
PA0022	(yrdC)	-1.01162	0.0960841	conserved hypothetical protein	YrdC-like domain | DHBP synthase RibB-like alpha/beta domain | Threonylcarbamoyl-AMP synthase
PA0023	qor	-0.290958	0.655321	quinone oxidoreductase	Alcohol dehydrogenase, N-terminal | Quinone oxidoreductase/zeta-crystallin, conserved site | Alcohol dehydrogenase, C-terminal | Polyketide synthase, enoylreductase domain | GroES-like | NAD(P)-binding domain
PA0024	hemF	-0.613884	0.334232	coproporphyrinogen III oxidase, aerobic	Coproporphyrinogen III oxidase, aerobic | Coproporphyrinogen III oxidase, conserved site
PA0025	aroE	-0.621657	0.290416	shikimate dehydrogenase	Shikimate dehydrogenase family | Shikimate dehydrogenase | Shikimate dehydrogenase substrate binding, N-terminal | Quinate/shikimate 5-dehydrogenase/glutamyl-tRNA reductase | NAD(P)-binding domain
PA0026	plcB	0.774429	0.108308	phospholipase C, PlcB	Phospholipase C/P1 nuclease domain | Zinc-dependent phospholipase C
PA0027	PA0027	1.76282	2.41336e-05	hypothetical protein	Peptidyl-prolyl cis-trans isomerase, PpiC-type
PA0028	PA0028	1.85798	0.000203578	hypothetical protein	NA
PA0029	PA0029	0.301454	0.750412	probable sulfate transporter	STAS domain | SLC26A/SulP transporter domain
PA0030	cosX	0.153681	0.867029	CosX	Choline ABC transporter, substrate-binding protein | ABC-type glycine betaine transport system, substrate-binding domain
PA0031	betC	0.82291	0.223352	choline sulfatase	Alkaline-phosphatase-like, core domain | Choline-sulfatase | Sulfatase, N-terminal | Sulfatase, conserved site | Alkaline phosphatase-like, alpha/beta/alpha | Choline sulfatase enzyme C-terminal domain
PA0032	PA0032	-0.621695	0.312919	probable transcriptional regulator	Winged helix-turn-helix DNA-binding domain | LysR, substrate-binding | Transcription regulator HTH, LysR | Transcription factor, choline sulphate-utilisation, putative
PA0032a	NA	-0.0402552	0.956223	NA	NA
PA0033	hptC	-0.355606	0.726767	Histidine phosphotransfer protein HptC	Signal transduction histidine kinase, phosphotransfer (Hpt) domain
PA0034	PA0034	-0.286067	0.754513	probable two-component response regulator	Winged helix-turn-helix DNA-binding domain | Transcription regulator LuxR, C-terminal | Signal transduction response regulator, receiver domain | CheY-like superfamily | Signal transduction response regulator, C-terminal effector
PA0035	trpA	-1.04165	0.0332248	tryptophan synthase alpha chain	Tryptophan synthase, alpha chain | Tryptophan synthase, alpha chain, active site | Ribulose-phosphate binding barrel | Aldolase-type TIM barrel
PA0036	trpB	-1.17548	0.0177301	tryptophan synthase beta chain	Tryptophan synthase, beta chain | Tryptophan synthase beta chain/beta chain-like | Tryptophan synthase, beta chain, conserved site | Tryptophan synthase beta subunit-like PLP-dependent enzyme
PA0037	trpI	-0.556441	0.394076	transcriptional regulator TrpI	Winged helix-turn-helix DNA-binding domain | Transcription regulator HTH, LysR | LysR, substrate-binding
PA0038	PA0038	2.7643	7.23923e-12	hypothetical protein	Dodecin | Dodecin-like
PA0039	PA0039	0.910303	0.0205444	hypothetical protein	Protein of unknown function DUF1161
PA0040	PA0040	-0.241036	0.733009	conserved hypothetical protein	Haemolysin activator HlyB, C-terminal | Polypeptide-transport-associated, ShlB-type | Two partner secretion pathway transporter | ShlB, POTRA domain | POTRA domain
PA0041	PA0041	-0.290833	0.591086	probable hemagglutinin	Filamentous haemagglutinin, 20-residue x2 repeat | Pectin lyase fold | Filamentous haemagglutinin, N-terminal | Hemagglutinin repeat | Filamentous haemagglutinin repeat | Pectin lyase fold/virulence factor | CDI toxin, Bp1026b-like | Domain of unknown function DUF637, haemagglutinin putative
PA0041a	NA	-0.730408	0.287133	NA	NA
PA0042	PA0042	-0.24777	0.714742	hypothetical protein	NA
PA0043	PA0043	-0.987365	0.104907	hypothetical protein	MgtC/SapB/SrpB/YhiD family | Domain of unknown function DUF4010
PA0044	exoT	-0.992708	0.0193399	exoenzyme T	Virulence factor YopE uncharacterised domain | Yersinia virulence determinant YopE | ADP ribosyltransferase
PA0045	PA0045	-1.48897	0.00544151	hypothetical protein	TolB, N-terminal | Curli production assembly/transport component CsgG
PA0046	PA0046	-1.44456	0.00480968	hypothetical protein	Uncharacterised conserved protein withTPR-like repeats
PA0047	PA0047	-1.05223	0.0684479	hypothetical protein	Protein of unknown function DUF799
PA0048	PA0048	-0.188654	0.865806	probable transcriptional regulator	Winged helix-turn-helix DNA-binding domain | Cro/C1-type helix-turn-helix domain | Lambda repressor-like, DNA-binding domain
PA0049	PA0049	-0.407041	0.634252	hypothetical protein	Peptidase C15, pyroglutamyl peptidase I-like
PA0050	PA0050	0.789587	0.189253	hypothetical protein	NA
PA0051	phzH	0.334194	0.714615	potential phenazine-modifying enzyme	Rossmann-like alpha/beta/alpha sandwich fold | Asparagine synthase | Glutamine amidotransferase type 2 domain | Asparagine synthase, N-terminal domain | Nucleophile aminohydrolases, N-terminal | Asparagine synthase, glutamine-hydrolyzing
PA0052	PA0052	0.303879	0.777393	hypothetical protein	RmlC-like jelly roll fold | RmlC-like cupin domain
PA0054	(yjiI)	-0.524985	0.440487	conserved hypothetical protein	RNA 2'-phosphotransferase KptA, putative | Phosphotransferase KptA/Tpt1
PA0055	PA0055	-0.763553	0.224586	hypothetical protein	DinB/YfiT-like putative metalloenzymes | Domain of unknown function DUF1993
PA0056	PA0056	-1.0839	0.166886	probable transcriptional regulator	Transcription regulator HTH, LysR | Winged helix-turn-helix DNA-binding domain | LysR, substrate-binding
PA0057	PA0057	-0.128805	0.892464	hypothetical protein	Metallo-beta-lactamase
PA0058	dsbM	0.244151	0.790134	DsbM	Thioredoxin-like fold | DSBA-like thioredoxin domain
PA0059	osmC	3.13621	1.93258e-11	osmotically inducible protein OsmC	OsmC/Ohr family | Peroxiredoxin OsmC | K homology domain-like, alpha/beta
PA0060	PA0060	2.04072	3.74067e-06	conserved hypothetical protein	Protein of unknown function DUF1161
PA0061	PA0061	0.877426	0.080135	hypothetical protein	NA
PA0062	PA0062	1.59941	0.000270531	hypothetical protein	NA
PA0063	PA0063	-0.169364	0.814398	hypothetical protein	Predicted aminopeptidase
PA0064	PA0064	-0.886787	0.112996	hypothetical protein	NA
PA0065	PA0065	-0.715277	0.189481	hypothetical protein	Phosphoglycolate phosphatase, domain 2 | HAD-like domain
PA0066	(yrdA)	0.00575956	0.992286	conserved hypothetical protein	Hexapeptide repeat | Trimeric LpxA-like
PA0067	prlC	-0.815315	0.0596663	oligopeptidase A	Peptidyl-dipeptidase DCP | Peptidase M3A/M3B catalytic domain | Neurolysin/Thimet oligopeptidase, N-terminal
PA0068	PA0068	-0.166018	0.785797	hypothetical protein	Conserved hypothetical protein CHP02443
PA0069	PA0069	0.0415396	0.956223	conserved hypothetical protein	Aldolase-type TIM barrel | Radical SAM | Elongator protein 3/MiaB/NifB
PA0070	tagQ1	-1.86999	1.25052e-05	TagQ1	NA
PA0071	tagR1	-0.200245	0.756347	TagR1	Sulfatase-modifying factor enzyme | C-type lectin fold
PA0072	tagS1	-0.945792	0.0521949	TagS1	NA
PA0073	tagT1	-0.453061	0.454799	TagT1	AAA+ ATPase domain | ABC transporter-like | ABC transporter, conserved site | P-loop containing nucleoside triphosphate hydrolase
PA0074	ppkA	-0.871568	0.0856985	serine/threonine protein kinase PpkA	Protein kinase-like domain | Protein kinase, ATP binding site | von Willebrand factor, type A | Protein kinase domain | Serine/threonine-protein kinase, active site
PA0075	pppA	-0.720271	0.217632	PppA	PPM-type phosphatase domain
PA0076	tagF1	-0.643482	0.217334	TagF1	Type VI secretion system-associated, BMAA0400
PA0077	icmF1	-0.871825	0.0538817	IcmF1	Type VI secretion system IcmF, C-terminal | Type VI secretion system, IcmF | ImcF-related | ImcF-related, N-terminal domain | P-loop containing nucleoside triphosphate hydrolase
PA0078	tssL1	-0.805937	0.140799	TssL1	Type IV / VI secretion system, DotU | OmpA-like domain | Type VI secretion system peptidoglycan-associated domain
PA0079	tssK1	-0.639179	0.217497	TssK1	Type VI secretion protein, VC_A0114
PA0080	tssJ1	-0.493845	0.431976	TssJ1	Type VI secretion system, lipoprotein SciN
PA0081	fha1	-0.185997	0.770991	Fha1	Forkhead-associated (FHA) domain | SMAD/FHA domain | Type VI secretion system, FHA domain-containing protein
PA0082	tssA1	0.181132	0.776504	TssA1	ImpA, N-terminal | Type VI secretion system-associated, ImpA
PA0083	tssB1	-0.531535	0.323362	TssB1	Type VI secretion system, VipA, VC_A0107 or Hcp2
PA0084	tssC1	-0.519251	0.322107	TssC1	Type VI secretion protein, EvpB/VC_A0108, tail sheath
PA0085	hcp1	-0.884186	0.0751061	Hcp1	Type VI secretion system effector, Hcp
PA0086	tagJ1	-0.42757	0.458181	TagJ1	Predicted virulence protein, SciE type | Tetratricopeptide-like helical domain
PA0087	tssE1	-0.495549	0.403073	TssE1	GpW/Gp25/anti-adapter protein IraD | Type VI secretion system, lysozyme-related protein
PA0088	tssF1	-0.727498	0.253153	TssF1	Type VI secretion system, TssF-like
PA0089	tssG1	-0.236805	0.738445	TssG1	Type VI secretion, TssG-like
PA0090	clpV1	-0.536646	0.364462	ClpV1	Clp, N-terminal | AAA+ ATPase domain | Clp ATPase, C-terminal | ClpA/B, conserved site 1 | ATPase, AAA-type, core | Type VI secretion system, ATPase ClpV1 | P-loop containing nucleoside triphosphate hydrolase | ClpA/B family
PA0091	vgrG1	-0.451973	0.451645	VgrG1	Type VI secretion system, RhsGE-associated Vgr protein | Type VI secretion system, RhsGE-associated Vgr family subset | Gp5 N-terminal
PA0092	tsi6	-0.574077	0.428206	Tsi6	NA
PA0093	tse6	-0.383106	0.522384	Tse6	Bacterial toxin 46 | PAAR motif
PA0094	eagT6	-0.821697	0.109168	EagT6	Protein DcrB | Mog1/PsbP, alpha/beta/alpha sandwich
PA0095	(vgr)	1.12655	0.00409771	conserved hypothetical protein	Gp5, C-terminal | Type VI secretion system, RhsGE-associated Vgr family subset | Gp5 N-terminal | Type VI secretion system, RhsGE-associated Vgr protein
PA0096	PA0096	0.527427	0.450781	hypothetical protein	NA
PA0097	PA0097	0.501907	0.481091	hypothetical protein	Domain of unknown function DUF2169
PA0098	PA0098	0.704607	0.228265	hypothetical protein	Thiolase-like
PA0099	PA0099	0.268174	0.717751	hypothetical protein	Tox-GHH2 domain | Domain of unknown function DUF4150
PA0100	PA0100	0.331385	0.567344	hypothetical protein	Six-bladed beta-propeller, TolB-like
PA0101	PA0101	0.337577	0.593221	hypothetical protein	Armadillo-type fold | Conserved hypothetical protein CHP02270 | Armadillo-like helical
PA0102	PA0102	0.791411	0.084973	probable carbonic anhydrase	Carbonic anhydrase, prokaryotic-like, conserved site | Carbonic anhydrase
PA0103	PA0103	1.19865	0.0479969	probable sulfate transporter	SLC26A/SulP transporter domain
PA0103a	NA	-2.22069	2.67215e-05	NA	NA
PA0105	coxB	1.28672	0.0242075	cytochrome c oxidase, subunit II	Cytochrome c-like domain | Cytochrome C oxidase subunit II, transmembrane domain | Cupredoxin | Cytochrome c oxidase subunit II-like C-terminal | Copper centre Cu(A) | Cytochrome c oxidase, subunit II
PA0106	coxA	1.45789	0.0194794	cytochrome c oxidase, subunit I	Cytochrome c oxidase-like, subunit I domain | Cytochrome c oxidase subunit I | Cytochrome c oxidase, subunit I, copper-binding site | Cytochrome c oxidase, subunit I bacterial type | Cytochrome c oxidase subunit I domain
PA0107	PA0107	1.19578	0.125225	conserved hypothetical protein	Cytochrome c oxidase assembly protein CtaG/Cox11 | Cytochrome c oxidase assembly protein CtaG/Cox11, domain
PA0108	coIII	1.5838	0.0178064	cytochrome c oxidase, subunit III	Cytochrome c oxidase-like subunit III | Cytochrome c oxidase subunit III domain | Cytochrome c oxidase, subunit III, 4-helical bundle
PA0109	PA0109	0.228849	0.786376	hypothetical protein	Protein of unknown function DUF2909
PA0110	PA0110	1.51304	0.0212876	hypothetical protein	Surfeit locus 1/Shy1
PA0111	PA0111	2.08388	0.00169225	hypothetical protein	NA
PA0112	PA0112	1.14189	0.149372	hypothetical protein	COX15/CtaA family
PA0113	PA0113	0.983621	0.167567	probable cytochrome c oxidase assembly factor	Protohaem IX farnesyltransferase | UbiA prenyltransferase conserved site | UbiA prenyltransferase family
PA0114	senC	0.34717	0.65842	SenC	Copper chaperone SCO1/SenC | Thioredoxin-like fold | Thioredoxin domain
PA0115	(elaA)	-0.519162	0.401375	conserved hypothetical protein	GNAT domain | Acyl-CoA N-acyltransferase
PA0116	PA0116	0.743321	0.108308	hypothetical protein	Helix-turn-helix, HxlR type | Winged helix-turn-helix DNA-binding domain
PA0117	PA0117	1.53746	0.000781001	probable short chain dehydrogenase	Short-chain dehydrogenase/reductase SDR | NAD(P)-binding domain
PA0118	PA0118	1.03117	0.0598608	hypothetical protein	Thioredoxin-like fold | DSBA-like thioredoxin domain | HCCA isomerase/glutathione S-transferase kappa
PA0119	PA0119	-0.161319	0.852081	probable dicarboxylate transporter	Sodium:dicarboxylate symporter | C4-dicarboxylate transport protein | Sodium:dicarboxylate symporter, conserved site
PA0120	PA0120	-0.17183	0.813507	probable transcriptional regulator	Transcription regulator FadR/GntR, C-terminal | Transcription regulator HTH, GntR | GntR, C-terminal | Winged helix-turn-helix DNA-binding domain
PA0121	PA0121	-0.0983124	0.904874	hypothetical protein	Transcription regulator HTH, GntR | GntR, C-terminal | Transcription regulator FadR/GntR, C-terminal | Winged helix-turn-helix DNA-binding domain
PA0122	rahU	0.91192	0.108435	rahU	Hemolysin, aegerolysin type
PA0123	PA0123	-0.0375181	0.959221	probable transcriptional regulator	LysR, substrate-binding | Transcription regulator HTH, LysR | Winged helix-turn-helix DNA-binding domain
PA0124	PA0124	0.161817	0.825807	hypothetical protein	Toxin-antitoxin system, RelE/ParE toxin family
PA0125	PA0125	-0.570452	0.351441	hypothetical protein	Arc-type ribbon-helix-helix | Ribbon-helix-helix protein, CopG | STAT transcription factor, protein interaction
PA0126	PA0126	-2.39841	3.29958e-05	hypothetical protein	NA
PA0127	PA0127	-0.111933	0.879806	hypothetical protein	Water stress and hypersensitive response domain | Late embryogenesis abundant protein, LEA-14 | Immunoglobulin-like fold
PA0128	(phnA)	-0.610733	0.211461	conserved hypothetical protein	PhnA protein, C-terminal | PhnA protein | PhnA protein, N-terminal
PA0129	bauD	-1.09117	0.0581861	Amino acid permease	GABA permease | Amino acid permease/ SLC12A domain | Amino acid permease, conserved site | Amino acid/polyamine transporter I
PA0130	bauC	-1.26878	0.0130158	3-Oxopropanoate dehydrogenase	Aldehyde dehydrogenase, cysteine active site | Aldehyde/histidinol dehydrogenase | Aldehyde dehydrogenase N-terminal domain | Aldehyde dehydrogenase domain | Methylmalonate-semialdehyde dehydrogenase
PA0131	bauB	-1.08493	0.0626152	BauB	RmlC-like cupin domain | Cupin 2, conserved barrel | RmlC-like jelly roll fold
PA0132	bauA	-1.51654	0.00347822	Beta-alanine:pyruvate transaminase	Aminotransferase class-III | Pyridoxal phosphate-dependent transferase, subdomain 2 | Pyridoxal phosphate-dependent transferase | Pyridoxal phosphate-dependent transferase, major region, subdomain 1
PA0133	bauR	-0.00309495	0.995736	BauR	LysR, substrate-binding | Transcription regulator HTH, LysR | Winged helix-turn-helix DNA-binding domain
PA0134	(gda2)	1.32408	0.0154755	probable guanine deaminase	Guanine deaminase | Amidohydrolase-related | Metal-dependent hydrolase, composite domain | Metal-dependent hydrolase
PA0135	PA0135	0.345743	0.785366	hypothetical protein	NA
PA0136	PA0136	0.824606	0.134977	probable ATP-binding component of ABC transporter	P-loop containing nucleoside triphosphate hydrolase | ABC transporter-like | ABC transporter, conserved site | AAA+ ATPase domain
PA0137	PA0137	0.229248	0.821692	probable permease of ABC transporter	ABC transporter, FecCD/TroCD-like | ABC transporter, permease
PA0138	PA0138	0.829321	0.255169	probable permease of ABC transporter	ABC transporter, FecCD/TroCD-like | ABC transporter, permease
PA0139	ahpC	-2.90623	1.77865e-15	alkyl hydroperoxide reductase subunit C	Peroxiredoxin, AhpC-type | Alkyl hydroperoxide reductase subunit C/ Thiol specific antioxidant | Alkyl hydroperoxide reductase subunit C | Thioredoxin domain | Thioredoxin-like fold | Peroxiredoxin, C-terminal
PA0140	ahpF	-3.68943	5.31804e-12	alkyl hydroperoxide reductase subunit F	FAD/NAD(P)-binding domain | Pyridine nucleotide-disulphide oxidoreductase, class-II | Alkyl hydroperoxide reductase subunit F | Thioredoxin-like fold | Pyridine nucleotide-disulphide oxidoreductase, class-II, active site | Glutaredoxin
PA0141	PA0141	0.316921	0.724691	conserved hypothetical protein	P-loop containing nucleoside triphosphate hydrolase | Polyphosphate kinase 2 | Polyphosphate kinase-2-related | Polyphosphate kinase 2, PA0141
PA0142	PA0142	-0.767267	0.111489	hypothetical protein	Metal-dependent hydrolase, composite domain | Metal-dependent hydrolase | Amidohydrolase-related
PA0143	nuh	0.358728	0.537812	purine nucleosidase Nuh	Inosine/uridine-preferring nucleoside hydrolase domain | Inosine/uridine-preferring nucleoside hydrolase, conserved site
PA0144	PA0144	-0.348917	0.704756	hypothetical protein	Nucleoside 2-deoxyribosyltransferase | Twin-arginine translocation pathway, signal sequence
PA0145	PA0145	-0.158111	0.852737	hypothetical protein	Nucleoside 2-deoxyribosyltransferase
PA0146	PA0146	-0.308037	0.738869	conserved hypothetical protein	ABC transporter substrate-binding protein PnrA-like | Periplasmic binding protein-like I
PA0147	PA0147	0.522837	0.374552	probable oxidoreductase	Non-haem dioxygenase N-terminal domain | Oxoglutarate/iron-dependent dioxygenase | Isopenicillin N synthase-like
PA0148	(add)	-0.352717	0.511009	adenine deaminase	Adenosine/adenine deaminase | Adenosine/AMP deaminase domain | Metal-dependent hydrolase | Adenine deaminase type 2
PA0149	PA0149	0.584239	0.340949	probable sigma-70 factor, ECF subfamily	Winged helix-turn-helix DNA-binding domain | RNA polymerase sigma factor, region 2 | RNA polymerase sigma factor 70, region 4 type 2 | RNA polymerase sigma-70 region 2 | RNA polymerase sigma-70 like domain | RNA polymerase sigma factor, region 3/4
PA0150	PA0150	-0.292681	0.713594	anti-sigma factor	Protein FecR, C-terminal | Fe(2+)-dicitrate sensor, transmembrane component | FecR, N-terminal | FecR protein
PA0151	PA0151	0.148274	0.852737	probable TonB-dependent receptor	TonB-dependent receptor, plug domain | TonB-dependent siderophore receptor | TonB-dependent receptor, beta-barrel | TonB-dependent receptor, conserved site | Secretin/TonB, short N-terminal domain
PA0152	pcaQ	-0.316187	0.706364	transcriptional regulator PcaQ	Transcription regulator HTH, LysR | Winged helix-turn-helix DNA-binding domain | Pca transcription factor PcaQ | LysR, substrate-binding
PA0153	pcaH	-0.0863326	0.940547	protocatechuate 3,4-dioxygenase, beta subunit	Protocatechuate 3,4-dioxygenase beta subunit, N-terminal | Intradiol ring-cleavage dioxygenase, core | Protocatechuate 3,4-dioxygenase, beta subunit | Intradiol ring-cleavage dioxygenase, C-terminal
PA0154	pcaG	0.177107	0.862867	protocatechuate 3,4-dioxygenase, alpha subunit	Intradiol ring-cleavage dioxygenase, core | Protocatechuate 3,4-dioxygenase, alpha subunit | Intradiol ring-cleavage dioxygenase, C-terminal
PA0155	pcaR	-0.944425	0.133584	transcriptional regulator PcaR	Transcription regulator IclR, C-terminal | Beta-ketoadipate transcriptional regulator, PcaR/PcaU/PobR | Transcription regulator IclR, N-terminal | GAF domain-like | Winged helix-turn-helix DNA-binding domain
PA0156	triA	1.3478	0.0023826	Resistance-Nodulation-Cell Division (RND) triclosan efflux membrane fusion protein, TriA	RND efflux pump, membrane fusion protein | RND efflux pump, membrane fusion protein, barrel-sandwich domain
PA0157	triB	0.850869	0.0674455	Resistance-Nodulation-Cell Division (RND) triclosan efflux membrane fusion protein, TriB	RND efflux pump, membrane fusion protein, barrel-sandwich domain | RND efflux pump, membrane fusion protein
PA0158	triC	0.830821	0.0445133	Resistance-Nodulation-Cell Division (RND) triclosan efflux transporter, TriC	Multidrug efflux transporter AcrB TolC docking domain, DN/DC subdomains | Acriflavin resistance protein
PA0159	PA0159	-0.0306936	0.965454	probable transcriptional regulator	Winged helix-turn-helix DNA-binding domain | Transcription regulator HTH, LysR | LysR, substrate-binding
PA0160	PA0160	1.49506	0.0364961	hypothetical protein	NA
PA0162	opdC	-1.08365	0.0509322	histidine porin OpdC	Outer membrane porin, bacterial
PA0163	PA0163	-0.237015	0.750036	probable transcriptional regulator	Homeobox domain-like | AraC-type arabinose-binding/dimerisation domain | RmlC-like cupin domain | DNA binding HTH domain, AraC-type | RmlC-like jelly roll fold
PA0164	PA0164	0.517737	0.406895	probable gamma-glutamyltranspeptidase	Gamma-glutamyltranspeptidase | Nucleophile aminohydrolases, N-terminal
PA0165	PA0165	-1.41331	0.0119957	hypothetical protein	Nucleoside-specific channel-forming protein, Tsx-like
PA0166	PA0166	-0.480542	0.626854	probable transporter	Xanthine/uracil permease | Uric acid permease UacT-like | Xanthine/uracil/vitamin C permease
PA0167	PA0167	-0.294813	0.598851	probable transcriptional regulator	DNA-binding HTH domain, TetR-type | Tetracycline transcriptional regulator, TetR-related, C-terminal | Transcription regulator YcdC, C-terminal | Homeobox domain-like
PA0168	(yigZ)	0.0570362	0.943975	conserved hypothetical protein	Impact, N-terminal | EF-G domain III/V-like | Uncharacterised domain UPF0029, Impact, C-terminal | Uncharacterised protein family UPF0029, Impact, conserved site | Ribosomal protein S5 domain 2-type fold
PA0169	siaD	-1.42211	0.00584522	SiaD	GGDEF domain | Nucleotide cyclase
PA0170	PA0170	-0.649612	0.349357	hypothetical protein	Domain of unknown function DUF1987
PA0171	PA0171	-1.11879	0.0407287	hypothetical protein	NA
PA0172	siaA	-1.2782	0.0446897	SiaA	HAMP domain | PPM-type phosphatase domain
PA0173	PA0173	0.458878	0.651525	probable methylesterase	Signal transduction response regulator, receiver domain | Signal transduction response regulator, chemotaxis, protein-glutamate methylesterase | CheY-like superfamily | Signal transduction response regulator, chemotaxis, CheB
PA0174	PA0174	0.345826	0.758604	conserved hypothetical protein	Cytotoxic necrotizing factor-like, catalytic | Chemoreceptor glutamine deamidase CheD
PA0175	(cheR2)	-0.894325	0.246716	probable chemotaxis protein methyltransferase	MCP methyltransferase, CheR-type | Chemotaxis receptor methyltransferase CheR, N-terminal | Chemotaxis protein methyltransferase CheR | S-adenosyl-L-methionine-dependent methyltransferase | MCP methyltransferase, CheR-type, SAM-binding domain, C-terminal
PA0176	aer2	-0.864675	0.21492	aerotaxis transducer Aer2	Chemotaxis methyl-accepting receptor | PAS domain | Methyl-accepting chemotaxis protein (MCP) signalling domain | HAMP domain
PA0177	PA0177	-1.08786	0.1274	probable purine-binding chemotaxis protein	CheW-like domain
PA0178	PA0178	-0.655695	0.351843	probable two-component sensor	Signal transduction histidine kinase, phosphotransfer (Hpt) domain | CheW-like domain | Histidine kinase CheA-like, homodimeric domain | Signal transduction histidine kinase, dimerisation/phosphoacceptor domain | Signal transduction histidine kinase-related protein, C-terminal | Histidine kinase domain | Histidine kinase-like ATPase, C-terminal domain
PA0179	PA0179	-0.411871	0.57427	probable two-component response regulator	Signal transduction response regulator, receiver domain | CheY-like superfamily
PA0180	cttP	0.0952187	0.897382	chemotactic transducer for trichloroethylene [positive chemotaxis], CttP	Methyl-accepting chemotaxis protein (MCP) signalling domain | Chemotaxis methyl-accepting receptor
PA0181	PA0181	-0.419632	0.511084	probable transcriptional regulator	LysR, substrate-binding | Transcription regulator HTH, LysR | Winged helix-turn-helix DNA-binding domain
PA0182	(yjgI)	0.5564	0.439241	probable short-chain dehydrogenase	Short-chain dehydrogenase/reductase SDR | NAD(P)-binding domain
PA0183	atsA	-0.932813	0.136612	arylsulfatase	Sulfatase, conserved site | Alkaline-phosphatase-like, core domain | Alkaline phosphatase-like, alpha/beta/alpha | Sulfatase, N-terminal
PA0184	(atsC)	-1.14111	0.158832	probable ATP-binding component of ABC transporter	AAA+ ATPase domain | ABC transporter-like | P-loop containing nucleoside triphosphate hydrolase | ABC transporter, conserved site
PA0185	(atsB)	-0.575064	0.449635	probable permease of ABC transporter	ABC transporter type 1, transmembrane domain MetI-like
PA0186	(atsR)	-1.35413	0.0445249	probable binding protein component of ABC transporter	SsuA/THI5-like
PA0187	PA0187	1.5486	0.0120043	hypothetical protein	TauD/TfdA-like domain
PA0188	PA0188	0.90819	0.228835	hypothetical protein	Membrane transport protein
PA0189	(opdI)	0.528189	0.591937	probable porin	Outer membrane porin, bacterial
PA0190	PA0190	-0.0479529	0.961159	probable acid phosphatase	Phosphatidic acid phosphatase type 2/haloperoxidase | Acid phosphatase, class A, bacterial | Nonspecific acid phosphatase, class A
PA0191	PA0191	-2.11319	0.000130284	probable transcriptional regulator	Transcription regulator HTH, LysR | LysR, substrate-binding | Winged helix-turn-helix DNA-binding domain
PA0192	PA0192	-0.984621	0.197237	probable TonB-dependent receptor	TonB-dependent receptor, conserved site | TonB-dependent receptor, beta-barrel | TonB-dependent receptor, plug domain
PA0193	PA0193	-1.07505	0.189053	hypothetical protein	TauD/TfdA-like domain
PA0194	PA0194	-1.15596	0.160523	hypothetical protein	TauD/TfdA-like domain
PA0195	pntAA	-0.973134	0.0648151	putative NAD(P) transhydrogenase, subunit alpha part 1	Alanine dehydrogenase/pyridine nucleotide transhydrogenase, N-terminal | Alanine dehydrogenase/pyridine nucleotide transhydrogenase, NAD(H)-binding domain | NAD(P)-binding domain
PA0195.1	pntAB	-0.790224	0.19162	putative NAD(P) transhydrogenase, subunit alpha part 2	NAD(P) transhydrogenase, alpha subunit, C-terminal
PA0196	pntB	-0.999678	0.0353614	pyridine nucleotide transhydrogenase, beta subunit	NADP transhydrogenase beta-like domain | DHS-like NAD/FAD-binding domain | NADP transhydrogenase, beta subunit
PA0197	tonB2	-0.299737	0.802164	TonB2	Gram-negative bacterial TonB protein | TonB, C-terminal
PA0198	exbB1	-0.175507	0.860045	transport protein ExbB	MotA/TolQ/ExbB proton channel
PA0199	exbD1	-0.712356	0.43413	transport protein ExbD	Biopolymer transport protein ExbD/TolR
PA0200	PA0200	0.736165	0.317631	hypothetical protein	Protein of unknown function DUF3079
PA0201	PA0201	-1.94607	1.7977e-05	hypothetical protein	Putative hydrolase RBBP9/YdeN | Alpha/Beta hydrolase fold
PA0202	PA0202	0.260843	0.82042	probable amidase	Amidase signature domain
PA0203	PA0203	-0.894707	0.390327	probable binding protein component of ABC transporter	Bacterial periplasmic spermidine/putrescine-binding protein
PA0204	PA0204	0.170468	0.892464	probable permease of ABC transporter	ABC transporter type 1, transmembrane domain MetI-like
PA0205	PA0205	0.903624	0.427732	probable permease of ABC transporter	ABC transporter type 1, transmembrane domain MetI-like
PA0206	PA0206	0.381018	0.677991	probable ATP-binding component of ABC transporter	AAA+ ATPase domain | P-loop containing nucleoside triphosphate hydrolase | Spermidine/putrescine ABC transporter, ATP-binding subunit | ABC transporter, conserved site | Transport-associated OB, type 2 | ABC transporter-like | Molybdate/tungstate binding, C-terminal | ABC transporter, spermidine/putrescine import ATP-binding protein, PotA
PA0207	PA0207	0.0570128	0.936221	probable transcriptional regulator	Winged helix-turn-helix DNA-binding domain | Transcription regulator HTH, LysR | LysR, substrate-binding
PA0208	mdcA	-0.386545	0.559538	malonate decarboxylase alpha subunit	Acetyl-S-ACP:malonate ACP transferase
PA0209	(mdcB)	0.361946	0.637601	conserved hypothetical protein	Triphosphoribosyl-dephospho-CoA synthase | Triphosphoribosyl-dephospho-CoA protein
PA0210	mdcC	0.311526	0.790134	malonate decarboxylase delta subunit	Malonate decarboxylase/citrate lyase acyl carrier protein | Malonate decarboxylase delta subunit
PA0211	mdcD	-0.536648	0.466576	malonate decarboxylase beta subunit	Acetyl-CoA carboxylase | Acetyl-coenzyme A carboxyltransferase, N-terminal | Biotin-independent malonate decarboxylase, beta subunit | ClpP/crotonase-like domain
PA0212	mdcE	-0.279193	0.759961	malonate decarboxylase gamma subunit	ClpP/crotonase-like domain | Biotin-dependent malonate decarboxylase, gamma subunit
PA0213	(mdcG)	0.682982	0.365883	hypothetical protein	Phosphoribosyl-dephospho-CoA transferase
PA0214	(mdcH)	0.452274	0.571043	probable acyl transferase	Polyketide synthase, acyl transferase domain | Malonate decarboxylase, McdH subunit | Acyl transferase/acyl hydrolase/lysophospholipase | Acyl transferase | Malonyl-CoA ACP transacylase, ACP-binding | Malonyl CoA-acyl carrier protein transacylase
PA0215	(madL)	0.868496	0.186251	malonate transporter MadL	Malonate transporter MadL subunit
PA0216	(madM)	1.02502	0.0731907	malonate transporter MadM	Malonate/sodium symporter MadM subunit | Malonate/sodium symporter MadM subunit, N-terminal
PA0217	(mdcR)	-0.353095	0.637507	probable transcriptional regulator	Transcription regulator HTH, LysR | Winged helix-turn-helix DNA-binding domain | LysR, substrate-binding
PA0218	PA0218	-0.523468	0.418971	probable transcriptional regulator	Transcription regulator HTH, LysR | Winged helix-turn-helix DNA-binding domain | LysR, substrate-binding
PA0219	PA0219	0.530566	0.519919	probable aldehyde dehydrogenase	Aldehyde dehydrogenase, cysteine active site | Aldehyde dehydrogenase, glutamic acid active site | Aldehyde dehydrogenase domain | Aldehyde dehydrogenase N-terminal domain | Aldehyde/histidinol dehydrogenase
PA0220	PA0220	0.425329	0.689014	amino acid APC family transporter	Amino acid/polyamine transporter I
PA0221	PA0221	0.268506	0.803662	probable aminotransferase	Pyridoxal phosphate-dependent transferase | Aminotransferase class-III | Pyridoxal phosphate-dependent transferase, subdomain 2 | Pyridoxal phosphate-dependent transferase, major region, subdomain 1
PA0222	PA0222	0.672218	0.410346	hypothetical protein	NA
PA0223	PA0223	0.203392	0.78494	probable dihydrodipicolinate synthetase	DapA-like | Aldolase-type TIM barrel
PA0224	PA0224	-0.473067	0.58007	probable aldolase	Class II aldolase/adducin N-terminal
PA0225	PA0225	-0.281212	0.753662	probable transcriptional regulator	RmlC-like jelly roll fold | RmlC-like cupin domain | Cro/C1-type helix-turn-helix domain | Cupin 2, conserved barrel | Lambda repressor-like, DNA-binding domain
PA0226	PA0226	0.216927	0.814398	probable CoA transferase, subunit A	Coenzyme A transferase family I
PA0227	(pcaJ)	0.100814	0.90965	probable CoA transferase, subunit B	Coenzyme A transferase family I
PA0228	pcaF	-0.607925	0.39325	beta-ketoadipyl CoA thiolase PcaF	Thiolase-like | Thiolase | Beta-ketoadipyl CoA thiolase | Thiolase, acyl-enzyme intermediate active site | Thiolase, N-terminal | Thiolase, active site | Thiolase, C-terminal | Thiolase, conserved site
PA0229	pcaT	2.01163	3.67469e-05	dicarboxylic acid transporter PcaT	Major facilitator superfamily domain | Major facilitator superfamily | Major facilitator, sugar transporter-like | Citrate-proton symport | Sugar transporter, conserved site
PA0230	pcaB	0.919357	0.0323444	3-carboxy-cis,cis-muconate cycloisomerase	L-Aspartase-like | 3-carboxy-cis,cis-muconate cycloisomerase | Adenylosuccinate lyase C-terminal | Fumarate lyase, conserved site | Fumarase/histidase, N-terminal | Fumarate lyase family | Fumarate lyase, N-terminal
PA0231	pcaD	0.614909	0.275149	beta-ketoadipate enol-lactone hydrolase	3-oxoadipate enol-lactonase 1/2 | Alpha/Beta hydrolase fold | Alpha/beta hydrolase fold-1
PA0232	pcaC	0.470392	0.511084	gamma-carboxymuconolactone decarboxylase	AhpD-like | Carboxymuconolactone decarboxylase-like | 4-carboxymuconolactone decarboxylase
PA0233	PA0233	0.321654	0.602167	probable transcriptional regulator	Transcription regulator HTH, LysR | Winged helix-turn-helix DNA-binding domain | LysR, substrate-binding
PA0234	PA0234	-0.033346	0.973148	hypothetical protein	Nucleoside-specific channel-forming protein, Tsx-like
PA0235	pcaK	0.0746333	0.94852	4-hydroxybenzoate transporter PcaK	Major facilitator superfamily | Major facilitator superfamily, aromatic acid:H+ symporter family | Major facilitator superfamily domain | Sugar transporter, conserved site
PA0236	PA0236	-0.850623	0.160311	probable transcriptional regulator	GAF domain-like | Transcription regulator IclR, N-terminal | Winged helix-turn-helix DNA-binding domain | Transcription regulator IclR, C-terminal
PA0237	PA0237	0.0591374	0.961159	probable oxidoreductase	Oxidoreductase, N-terminal | NAD(P)-binding domain | Oxidoreductase, C-terminal
PA0238	PA0238	-0.281542	0.790134	hypothetical protein	Xylose isomerase-like, TIM barrel domain
PA0239	PA0239	-0.153469	0.842394	hypothetical protein	EamA domain
PA0240	(opdF)	1.056	0.258359	probable porin	Outer membrane porin, bacterial
PA0241	PA0241	0.522847	0.611239	probable major facilitator superfamily (MFS) transporter	Major facilitator superfamily | Major facilitator superfamily domain
PA0242	PA0242	0.5298	0.444553	hypothetical protein	Xylose isomerase-like, TIM barrel domain | Glyoxalase/fosfomycin resistance/dioxygenase domain | Glyoxalase/Bleomycin resistance protein/Dihydroxybiphenyl dioxygenase
PA0243	PA0243	-0.755548	0.245318	probable transcriptional regulator	DNA-binding HTH domain, TetR-type | Tetracycline transcriptional regulator, TetR-related, C-terminal | Homeobox domain-like
PA0244	PA0244	-0.0857169	0.935432	hypothetical protein	Shikimate dehydrogenase family | NAD(P)-binding domain | Shikimate dehydrogenase substrate binding, N-terminal
PA0245	aroQ2	-0.811009	0.339456	3-dehydroquinate dehydratase	Dehydroquinase, class II | Dehydroquinase, class II, conserved site
PA0246	PA0246	-0.175347	0.795891	probable major facilitator superfamily (MFS) transporter	Major facilitator superfamily | Major facilitator superfamily domain | Drug resistance transporter EmrB/QacA subfamily
PA0247	pobA	-0.862807	0.335247	p-hydroxybenzoate hydroxylase	FAD-binding domain | FAD/NAD(P)-binding domain | 4-hydroxybenzoate 3-monooxygenase
PA0248	(pobR)	-0.611234	0.23785	probable transcriptional regulator	DNA binding HTH domain, AraC-type | AraC-type arabinose-binding/dimerisation domain | Transcription regulator HTH, AraC- type | RmlC-like cupin domain | Homeobox domain-like
PA0249	PA0249	-2.5339	5.04192e-09	probable acetyltransferase	GNAT domain | Acyl-CoA N-acyltransferase
PA0250	PA0250	-2.89783	2.62562e-11	conserved hypothetical protein	CBS domain
PA0251	PA0251	-1.20445	0.141955	hypothetical protein	Suppressor of fused-like domain
PA0252	PA0252	-2.43393	8.29452e-08	hypothetical protein	NA
PA0253	hudR	-0.595086	0.368885	HudR	Winged helix-turn-helix DNA-binding domain | MarR-type HTH domain | Transcriptional regulator MarR-type, conserved site
PA0254	hudA	0.583847	0.405315	HudA	UbiD decarboxylyase family | UbiD-like decarboxylase/ferulic acid decarboxylase 1 | FMN-binding split barrel
PA0255	PA0255	-0.366767	0.576927	conserved hypothetical protein	Protein of unknown function DUF1275
PA0256	PA0256	0.365671	0.523344	hypothetical protein	NA
PA0257	PA0257	-0.222989	0.751097	hypothetical protein	Ribonuclease H-like domain | Integrase, catalytic core
PA0258	PA0258	0.158492	0.852737	hypothetical protein	NA
PA0259	tli3	-0.0818835	0.912763	Tli3	Protein of unknown function DUF2875
PA0260	tle3	-0.548903	0.306826	Tle3	Alpha/Beta hydrolase fold | Protein of unknown function DUF3274
PA0261	PA0261	-0.567171	0.421676	hypothetical protein	NA
PA0262	vgrG2b	0.202741	0.750036	VgrG2b	Type VI secretion system, RhsGE-associated Vgr protein | Putative type VI secretion system, Rhs element associated Vgr domain | Type VI secretion system, RhsGE-associated Vgr family subset | Gp5 N-terminal | Domain of unknown function DUF2345, Vgr C-terminal
PA0263	hcpC	0.023989	0.98337	secreted protein Hcp	Type VI secretion system effector, Hcp
PA0265	davD	0.846494	0.0580997	glutaric semialdehyde dehydrogenase	Aldehyde/histidinol dehydrogenase | Aldehyde dehydrogenase domain | Aldehyde dehydrogenase, glutamic acid active site | Aldehyde dehydrogenase N-terminal domain | Succinate semialdehyde dehydrogenase | Aldehyde dehydrogenase, cysteine active site
PA0266	davT	0.697162	0.11581	delta-aminovalerate aminotransferase	Pyridoxal phosphate-dependent transferase | Aminotransferase class-III | 4-aminobutyrate aminotransferase, bacterial | Pyridoxal phosphate-dependent transferase, subdomain 2 | Pyridoxal phosphate-dependent transferase, major region, subdomain 1
PA0267	PA0267	0.162059	0.832864	hypothetical protein	Signal transduction response regulator, receiver domain | CheY-like superfamily | Metal-dependent hydrolase HDOD
PA0268	PA0268	0.441235	0.515324	probable transcriptional regulator	Transcription regulator HTH, GntR | Pyridoxal phosphate-dependent transferase, major region, subdomain 1 | Pyridoxal phosphate-dependent transferase, subdomain 2 | Aminotransferase, class I/classII | Pyridoxal phosphate-dependent transferase | Winged helix-turn-helix DNA-binding domain
PA0269	PA0269	1.26053	0.00864383	conserved hypothetical protein	Carboxymuconolactone decarboxylase-like | AhpD-like | Alkylhydroperoxidase AhpD core
PA0270	PA0270	1.57151	0.000454633	hypothetical protein	RmlC-like jelly roll fold | RmlC-like cupin domain | Cupin 2, conserved barrel
PA0271	PA0271	1.62993	0.00261524	hypothetical protein	Dimeric alpha-beta barrel | Antibiotic biosynthesis monooxygenase domain
PA0272	PA0272	-1.09759	0.063685	probable transcriptional regulator	LysR, substrate-binding | Transcription regulator HTH, LysR | Winged helix-turn-helix DNA-binding domain
PA0273	PA0273	-0.233728	0.852737	probable major facilitator superfamily (MFS) transporter	Major facilitator superfamily | Major facilitator superfamily domain
PA0274	PA0274	0.167109	0.876832	hypothetical protein	NA
PA0275	PA0275	0.304406	0.631233	probable transcriptional regulator	Winged helix-turn-helix DNA-binding domain | Cyclic nucleotide-binding domain | RmlC-like jelly roll fold | Cyclic nucleotide-binding-like | Crp-type HTH domain
PA0276	PA0276	2.0097	0.000236222	hypothetical protein	Protein of unknown function DUF962
PA0277	PA0277	-1.70787	0.00120495	conserved hypothetical protein	Peptidase M48
PA0278	PA0278	-0.236389	0.804449	hypothetical protein	Transmembrane protein TauE-like
PA0279	(ydfF)	0.869701	0.123074	probable transcriptional regulator	Winged helix-turn-helix DNA-binding domain | HTH ArsR-type DNA-binding domain
PA0280	cysA	-2.5462	2.17491e-08	sulfate transport protein CysA	Sulphate transport system permease protein 1 | P-loop containing nucleoside triphosphate hydrolase | ABC transporter-like | AAA+ ATPase domain | ABC transporter, sulphate/thiosulphate import, ATP-binding protein CysA, C-terminal | Molybdate/tungstate binding, C-terminal | TOBE-like domain | ABC transporter, conserved site
PA0281	cysW	-3.52682	2.64848e-11	sulfate transport protein CysW	Sulphate ABC transporter permease protein 2 | ABC transporter type 1, transmembrane domain MetI-like | Sulphate ABC transporter, permease protein CysW
PA0282	cysT	-2.89301	1.05963e-07	sulfate transport protein CysT	Sulphate ABC transporter permease protein 2 | ABC transporter type 1, transmembrane domain MetI-like | Sulphate ABC transporter, permease protein CysT
PA0283	sbp	-3.80423	1.05955e-18	sulfate-binding protein precursor	Sulphate/thiosulphate-binding site | Thiosulphate/Sulfate-binding protein
PA0284	PA0284	-3.7158	9.84743e-13	hypothetical protein	Protein of unknown function DUF2292
PA0285	PA0285	-1.77351	6.98657e-05	conserved hypothetical protein	GGDEF domain | PAS fold | PAS domain | EAL domain | Nucleotide cyclase | PAC motif | PAS fold-3 | PAS-associated, C-terminal
PA0286	desA	0.253219	0.617655	delta-9 fatty acid desaturase, DesA	Fatty acid desaturase domain | Acyl-CoA desaturase | Transposase IS204/IS1001/IS1096/IS1165, DDE domain
PA0287	gpuP	-0.164211	0.883038	3-guanidinopropionate transport protein	Sodium/solute symporter | Sodium/solute symporter, conserved site
PA0288	gpuA	-0.501205	0.609193	3-guanidinopropionase	Ureohydrolase | Agmatinase-related | Ureohydrolase, manganese-binding site
PA0289	gpuR	0.749286	0.117769	transcriptional activator GpuR	Winged helix-turn-helix DNA-binding domain | Transcription regulator HTH, LysR | LysR, substrate-binding
PA0290	PA0290	2.18174	1.28493e-08	hypothetical protein	GGDEF domain | Nucleotide cyclase | PAS domain | PAC motif | PAS-associated, C-terminal | PAS fold-3
PA0291	oprE	-1.53779	0.00140476	Anaerobically-induced outer membrane porin OprE precursor	Outer membrane porin, bacterial
PA0292	aguA	-0.602033	0.239939	agmatine deiminase	Peptidyl-arginine deiminase, Porphyromonas-type | Agmatine deiminase
PA0293	aguB	-1.29413	0.0520799	N-carbamoylputrescine amidohydrolase	N-carbamoylputrescine amidase | Carbon-nitrogen hydrolase
PA0294	aguR	0.113953	0.876431	transcriptional regulator AguR	DNA-binding HTH domain, TetR-type | Homeobox domain-like
PA0295	PA0295	0.568136	0.438256	probable periplasmic polyamine binding protein	Bacterial periplasmic spermidine/putrescine-binding protein
PA0296	spuI	-0.516912	0.390974	Glutamylpolyamine synthetase	Glutamine synthetase, glycine-rich site | Glutamine synthetase, beta-Grasp domain | Glutamine synthetase, catalytic domain | Glutamine synthetase/guanido kinase, catalytic domain
PA0297	spuA	-0.303585	0.560306	probable glutamine amidotransferase	Class I glutamine amidotransferase-like | Peptidase C26 | Glutamine amidotransferase
PA0298	spuB	0.0598053	0.921263	Glutamylpolyamine synthetase	Glutamine synthetase, glycine-rich site | Glutamine synthetase, catalytic domain | Glutamine synthetase, beta-Grasp domain | Glutamine synthetase/guanido kinase, catalytic domain
PA0299	spuC	0.239964	0.677991	Polyamine:pyruvate transaminase	Aminotransferase class-III | Pyridoxal phosphate-dependent transferase, subdomain 2 | Pyridoxal phosphate-dependent transferase | Pyridoxal phosphate-dependent transferase, major region, subdomain 1
PA0300	spuD	-0.222469	0.729325	polyamine transport protein	Bacterial periplasmic spermidine/putrescine-binding protein
PA0301	spuE	-0.224043	0.72655	polyamine transport protein	Bacterial periplasmic spermidine/putrescine-binding protein
PA0302	spuF	-0.126882	0.847554	polyamine transport protein PotG	AAA+ ATPase domain | ABC transporter, conserved site | Transport-associated OB, type 2 | ABC transporter-like | Spermidine/putrescine ABC transporter, ATP-binding subunit | P-loop containing nucleoside triphosphate hydrolase | Molybdate/tungstate binding, C-terminal
PA0303	spuG	-0.381739	0.49231	polyamine transport protein PotH	ABC transporter type 1, transmembrane domain MetI-like
PA0304	spuH	0.0821995	0.894379	polyamine transport protein PotI	ABC transporter type 1, transmembrane domain MetI-like
PA0305	hacB	-0.226632	0.777128	acylhomoserine lactone acylase B	Nucleophile aminohydrolases, N-terminal | Penicillin amidase type, domain1 | Penicillin/GL-7-ACA/AHL acylase | Penicillin/GL-7-ACA/AHL/aculeacin-A acylase
PA0306	PA0306	0.0353595	0.966469	probable transcriptional regulator	DNA binding HTH domain, AraC-type | HTH-type transcriptional regulator AraC-type, N-terminal | Homeobox domain-like
PA0306a	NA	-0.481982	0.470467	NA	NA
PA0307	PA0307	0.0540532	0.936298	hypothetical protein	Thioredoxin-like fold
PA0308	PA0308	0.139349	0.846374	hypothetical protein	Serine aminopeptidase, S33 | Alpha/beta hydrolase fold-1 | Alpha/Beta hydrolase fold
PA0309	PA0309	0.115038	0.86983	hypothetical protein	NA
PA0310	PA0310	-0.255736	0.692856	hypothetical protein	Oxoglutarate/iron-dependent dioxygenase | Prolyl 4-hydroxylase, alpha subunit
PA0311	PA0311	-0.0150187	0.989697	hypothetical protein	NA
PA0312	PA0312	0.414054	0.410861	conserved hypothetical protein	Domain of unknown function DUF523
PA0313	(yecS)	-0.7486	0.201065	L-cysteine transporter of ABC system YecS	Amino acid ABC transporter, permease protein, 3-TM domain | ABC transporter type 1, transmembrane domain MetI-like
PA0314	(fliY)	-0.453056	0.46399	L-cysteine transporter of ABC system FliY	Solute-binding protein family 3/N-terminal domain of MltF | Solute-binding protein family 3, conserved site
PA0315	PA0315	-0.174994	0.770665	hypothetical protein	Domain of unknown function DUF4399
PA0316	serA	0.24199	0.661518	D-3-phosphoglycerate dehydrogenase	D-isomer specific 2-hydroxyacid dehydrogenase, NAD-binding domain conserved site | NAD(P)-binding domain | D-isomer specific 2-hydroxyacid dehydrogenase, NAD-binding domain | ACT domain | D-isomer specific 2-hydroxyacid dehydrogenase, catalytic domain | D-isomer specific 2-hydroxyacid dehydrogenase, NAD-binding domain conserved site 1
PA0317	PA0317	-0.517514	0.275149	hypothetical protein	CO dehydrogenase flavoprotein-like, FAD-binding, subdomain 2 | FAD-binding, type 2 | Vanillyl-alcohol oxidase, C-terminal subdomain 2 | FAD-linked oxidase-like, C-terminal | FAD-binding, type 2, subdomain 1 | FAD-linked oxidase, C-terminal | FAD linked oxidase, N-terminal
PA0318	(hpcE)	-0.115594	0.848293	conserved hypothetical protein	Fumarylacetoacetase, C-terminal-related
PA0319	PA0319	-0.666171	0.156471	hypothetical protein	WD40/YVTN repeat-like-containing domain | NHL repeat, subgroup | SdiA-regulated | Six-bladed beta-propeller, TolB-like
PA0320	carO	-0.814078	0.209933	calcium-regulated OB-fold protein CarO	Bacterial OB-fold
PA0321	PA0321	-0.0699173	0.946498	acetylpolyamine amidohydrolase	Histone deacetylase domain | Histone deacetylase superfamily
PA0322	PA0322	0.527128	0.499433	probable transporter	Amino acid permease/ SLC12A domain | Amino acid/polyamine transporter I
PA0323	PA0323	-0.192612	0.843117	probable binding protein component of ABC transporter	Bacterial periplasmic spermidine/putrescine-binding protein
PA0324	PA0324	-0.0196111	0.988259	probable permease of ABC transporter	ABC transporter type 1, transmembrane domain MetI-like
PA0325	PA0325	-0.315419	0.761602	probable permease of ABC transporter	ABC transporter type 1, transmembrane domain MetI-like
PA0326	PA0326	0.0559451	0.959154	probable ATP-binding component of ABC transporter	Molybdate/tungstate binding, C-terminal | Spermidine/putrescine ABC transporter, ATP-binding subunit | ABC transporter-like | ABC transporter, conserved site | Transport-associated OB, type 2 | AAA+ ATPase domain | P-loop containing nucleoside triphosphate hydrolase
PA0327	carP	-0.582253	0.406699	calcium-regulated beta-propeller protein CarP	SdiA-regulated | Six-bladed beta-propeller, TolB-like
PA0328	aaaA	1.05246	0.0438525	arginine-specific autotransporter of Pseudomonas aeruginosa, AaaA	Peptidase M28 | Outer membrane autotransporter barrel | Autotransporter beta-domain
PA0329	PA0329	0.896217	0.107097	conserved hypothetical protein	Domain of unknown function DUF1508
PA0330	rpiA	-0.757984	0.0910504	ribose 5-phosphate isomerase	Ribose 5-phosphate isomerase, type A | Ribose-5-phosphate isomerase, type A, subgroup
PA0331	ilvA1	-0.343957	0.573341	threonine dehydratase, biosynthetic	Tryptophan synthase beta subunit-like PLP-dependent enzyme | Serine/threonine dehydratase, pyridoxal-phosphate-binding site | Threonine dehydratase, biosynthetic | ACT-like domain
PA0332	PA0332	0.632998	0.180409	hypothetical protein	Protein of unknown function DUF2269, transmembrane
PA0333	PA0333	0.0326257	0.965776	hypothetical protein	NAD-dependent epimerase/dehydratase | DoxX-like family | NAD(P)-binding domain
PA0334	PA0334	-0.296252	0.670694	probable major facilitator superfamily (MFS) transporter	Major facilitator superfamily domain | Tetracycline resistance protein TetA/multidrug resistance protein MdtG | Major facilitator superfamily
PA0335	PA0335	-0.588082	0.289418	hypothetical protein	HAD-superfamily hydrolase, subfamily IB, SerB1-like | HAD-like domain
PA0336	ygdP	-0.10575	0.85586	Nudix hydrolase YgdP	NUDIX hydrolase | NUDIX hydrolase domain | NUDIX hydrolase, conserved site | RNA pyrophosphohydrolase RppH | NUDIX hydrolase domain-like
PA0337	ptsP	0.287168	0.57802	phosphoenolpyruvate-protein phosphotransferase PtsP	GAF domain-like | PEP-utilising enzyme, conserved site | PEP-utilising enzyme, mobile domain | Phosphotransferase system, enzyme I N-terminal | Pyruvate/Phosphoenolpyruvate kinase-like domain | GAF domain | Phosphotransferase system, enzyme I-like | PEP-utilising enzyme, C-terminal
PA0338	PA0338	-0.332405	0.565043	hypothetical protein	GGDEF domain | PAS domain | PAS-associated, C-terminal | PAS fold-3 | Nucleotide cyclase
PA0339	PA0339	0.30814	0.631723	hypothetical protein	Transport and Golgi organisation protein 2
PA0340	PA0340	-0.843878	0.127744	conserved hypothetical protein	Transmembrane protein TauE-like
PA0341	lgt	-0.466214	0.39892	prolipoprotein diacylglyceryl transferase	Prolipoprotein diacylglyceryl transferase
PA0342	thyA	-0.367752	0.526035	thymidylate synthase	Thymidylate synthase | Thymidylate synthase/dCMP hydroxymethylase domain | Thymidylate synthase, active site
PA0343	PA0343	-0.118184	0.872068	hypothetical protein	S-adenosyl-L-methionine-dependent methyltransferase | Methyltransferase FkbM
PA0344	PA0344	0.342528	0.5749	hypothetical protein	GTP binding domain | P-loop containing nucleoside triphosphate hydrolase | Protein of unknown function DUF3482
PA0345	PA0345	0.499336	0.466179	hypothetical protein	Protein of unknown function DUF2868
PA0346	PA0346	1.24515	0.000947898	hypothetical protein	NA
PA0347	glpQ	0.892281	0.215756	glycerophosphoryl diester phosphodiesterase, periplasmic	PLC-like phosphodiesterase, TIM beta/alpha-barrel domain | Glycerophosphodiester phosphodiesterase domain
PA0348	PA0348	0.878684	0.102459	hypothetical protein	NA
PA0349	PA0349	0.285549	0.73548	hypothetical protein	NA
PA0350	folA	-0.474628	0.503764	dihydrofolate reductase	Dihydrofolate reductase-like domain | Dihydrofolate reductase | Dihydrofolate reductase domain | Dihydrofolate reductase conserved site
PA0351	PA0351	-0.686129	0.239939	conserved hypothetical protein	Phosphodiesterase MJ0936/Vps29 | Metallo-dependent phosphatase-like | Phosphodiesterase YfcE, conserved site | Calcineurin-like phosphoesterase domain, lpxH type
PA0352	(yicE)	-1.06552	0.0408239	probable transporter	Xanthine/uracil permease | Xanthine/uracil/vitamin C permease | Uric acid permease UacT-like
PA0353	ilvD	-0.495916	0.4191	dihydroxy-acid dehydratase	Dihydroxy-acid/6-phosphogluconate dehydratase, conserved site | Dihydroxy-acid/6-phosphogluconate dehydratase | Dihydroxy-acid dehydratase | Aconitase/3-isopropylmalate dehydratase, swivel
PA0354	PA0354	0.265051	0.697203	conserved hypothetical protein	S-adenosylmethionine-dependent methyltransferase | PUA-like domain | S-adenosyl-L-methionine-dependent methyltransferase | PUA domain
PA0355	pfpI	2.70876	1.75046e-07	protease PfpI	Peptidase C56, PfpI | DJ-1/PfpI | Class I glutamine amidotransferase-like
PA0356	PA0356	-0.866341	0.11042	hypothetical protein	Metal-dependent hydrolase HDOD
PA0357	mutM	-0.768005	0.184298	formamidopyrimidine-DNA glycosylase	Formamidopyrimidine-DNA glycosylase | DNA glycosylase/AP lyase, H2TH DNA-binding | Formamidopyrimidine-DNA glycosylase, catalytic domain | DNA glycosylase/AP lyase, zinc finger domain, DNA-binding site | Zinc finger, FPG/IleRS-type | Ribosomal protein S13-like, H2TH | Zinc finger, DNA glycosylase/AP lyase-type
PA0358	PA0358	-0.641339	0.28555	hypothetical protein	Phospholipid/glycerol acyltransferase
PA0359	PA0359	0.519465	0.281991	hypothetical protein	NA
PA0360	PA0360	0.151947	0.808843	hypothetical protein	Sel1-like repeat
PA0361	PA0361	-0.134345	0.847222	probable gamma-glutamyltranspeptidase precursor	Nucleophile aminohydrolases, N-terminal | Gamma-glutamyltranspeptidase
PA0362	fdx1	-0.766437	0.132253	ferredoxin [4Fe-4S]	4Fe-4S ferredoxin-type, iron-sulphur binding domain | 4Fe-4S ferredoxin, iron-sulphur binding, conserved site
PA0363	coaD	-1.42058	0.000954455	phosphopantetheine adenylyltransferase	Rossmann-like alpha/beta/alpha sandwich fold | Phosphopantetheine adenylyltransferase | Cytidyltransferase-like domain | Citrate lyase ligase, C-terminal
PA0364	PA0364	0.257574	0.736836	probable oxidoreductase	FAD/NAD(P)-binding domain | Glucose-methanol-choline oxidoreductase, N-terminal | Glucose-methanol-choline oxidoreductase, C-terminal
PA0365	PA0365	0.162291	0.85384	hypothetical protein	Twin-arginine translocation pathway, signal sequence
PA0366	PA0366	1.37039	0.0136465	probable aldehyde dehydrogenase	Aldehyde/histidinol dehydrogenase | Aldehyde dehydrogenase domain | Aldehyde dehydrogenase NAD(P)-dependent | Aldehyde dehydrogenase, glutamic acid active site | Aldehyde dehydrogenase N-terminal domain
PA0367	PA0367	0.196103	0.783933	probable transcriptional regulator	DNA-binding HTH domain, TetR-type | Homeobox domain-like | Bacterial transcriptional repressor TetR
PA0367a	NA	0.267061	0.708041	NA	NA
PA0368	PA0368	-0.271412	0.654734	conserved hypothetical protein	Alpha/Beta hydrolase fold | AB hydrolase 4, conserved site | Alpha/beta hydrolase fold-1 | AB hydrolase 4 family
PA0370	(yhhF)	-0.387815	0.553378	conserved hypothetical protein	S-adenosyl-L-methionine-dependent methyltransferase | RNA methyltransferase, RsmD
PA0371	PA0371	-0.633772	0.187217	hypothetical protein	Metalloenzyme, LuxS/M16 peptidase-like | Peptidase M16, N-terminal | Peptidase M16, C-terminal
PA0372	PA0372	-0.324032	0.53795	probable zinc protease	Peptidase M16, C-terminal | Peptidase M16, N-terminal | Metalloenzyme, LuxS/M16 peptidase-like
PA0373	ftsY	-0.178665	0.766903	signal recognition particle receptor FtsY	Signal recognition particle, SRP54 subunit, GTPase domain | Signal recognition particle, SRP54 subunit, helical bundle | Signal-recognition particle receptor FtsY | P-loop containing nucleoside triphosphate hydrolase | AAA+ ATPase domain
PA0374	ftsE	-0.295898	0.572879	cell division protein FtsE	AAA+ ATPase domain | ABC transporter-like | Cell division protein FtsE, ATP-binding | P-loop containing nucleoside triphosphate hydrolase
PA0375	ftsX	0.118129	0.856768	cell division protein FtsX	Cell division protein FtsX
PA0376	rpoH	1.53288	0.000681047	sigma factor RpoH	RNA polymerase sigma-70 like domain | RNA polymerase sigma-70 | RNA polymerase sigma factor RpoH, proteobacteria | RNA polymerase sigma factor, region 2 | RNA polymerase sigma-70 region 2 | Winged helix-turn-helix DNA-binding domain | RNA polymerase sigma factor, region 3/4 | RNA polymerase sigma-70 region 1.2 | RNA polymerase sigma-70 region 4
PA0377	PA0377	0.223331	0.732763	hypothetical protein	NA
PA0378	(mgtA)	-0.909452	0.11195	probable transglycosylase	Glycosyl transferase, family 51 | Biosynthetic peptidoglycan transglycosylase | Lysozyme-like domain
PA0379	(ygdD)	-0.081987	0.905894	conserved hypothetical protein	Protein of unknown function DUF423
PA0380	PA0380	-1.02288	0.0549733	conserved hypothetical protein	ThiamineS/Molybdopterin converting factor subunit 1 | Beta-grasp domain | ThiS, thiamine-biosynthesis | Molybdopterin synthase/thiamin biosynthesis sulphur carrier, beta-grasp
PA0381	thiG	-0.517838	0.253204	thiamine biosynthesis protein, thiazole moiety	Aldolase-type TIM barrel | Thiazole synthase | Thiazole synthase ThiG
PA0382	micA	-0.702467	0.277071	DNA mismatch repair protein MicA	tRNA (guanine-N-7) methyltransferase, Trmb type | S-adenosyl-L-methionine-dependent methyltransferase
PA0383	PA0383	-1.029	0.108407	conserved hypothetical protein	Protein of unknown function DUF1329
PA0384	PA0384	0.301633	0.697542	hypothetical protein	NA
PA0385	PA0385	-0.807014	0.182434	hypothetical protein	Protein of unknown function DUF3392
PA0386	(yggW)	-0.832808	0.107207	probable oxidase	Anaerobic coproporphyrinogen-III oxidase | Elongator protein 3/MiaB/NifB | Radical SAM | Aldolase-type TIM barrel | HemN, C-terminal | Coproporphyrinogen III oxidase, oxygen-independent related
PA0387	(yggV)	0.470097	0.350127	conserved hypothetical protein	Ham1-like protein | Inosine triphosphate pyrophosphatase-like | dITP/XTP pyrophosphatase
PA0388	PA0388	1.10596	0.025833	hypothetical protein	Domain of unknown function DUF4426
PA0389	PA0389	-0.63138	0.307372	hypothetical protein	S-adenosyl-L-methionine-dependent methyltransferase | Methionine biosynthesis MetW
PA0390	metX	-0.858686	0.0532007	homoserine O-acetyltransferase	Homoserine/serine acetyltransferase MetX-like | Alpha/Beta hydrolase fold | Alpha/beta hydrolase fold-1
PA0391	PA0391	0.942032	0.0551873	hypothetical protein	P-loop containing nucleoside triphosphate hydrolase | Dynamin superfamily
PA0392	(yggT)	-0.88938	0.0653502	conserved hypothetical protein	CCB3/YggT
PA0393	proC	-0.499558	0.336578	pyrroline-5-carboxylate reductase	Pyrroline-5-carboxylate reductase, catalytic, N-terminal | Pyrroline-5-carboxylate reductase, dimerisation domain | Pyrroline-5-carboxylate reductase | NAD(P)-binding domain | 6-phosphogluconate dehydrogenase C-terminal domain-like
PA0394	(yggS)	-0.945724	0.0550878	conserved hypothetical protein	Pyridoxal phosphate homeostasis protein | PLP-binding barrel | Alanine racemase, N-terminal
PA0395	pilT	0.65657	0.209258	twitching motility protein PilT	AAA+ ATPase domain | Type II secretion system protein E | Pilus retraction protein PilT | P-loop containing nucleoside triphosphate hydrolase
PA0396	pilU	1.52769	0.000433585	twitching motility protein PilU	Type II secretion system protein E | P-loop containing nucleoside triphosphate hydrolase | Pilus retraction protein PilT
PA0397	(czcD)	0.501198	0.438286	probable cation efflux system protein	Cation efflux protein | Cation efflux protein, cytoplasmic domain
PA0398	PA0398	-0.0868071	0.898825	hypothetical protein	TM2 domain
PA0399	PA0399	0.102686	0.863602	cystathionine beta-synthase	Cysteine synthase/cystathionine beta-synthase, pyridoxal-phosphate attachment site | CBS domain | Tryptophan synthase beta subunit-like PLP-dependent enzyme
PA0400	(metC; metB)	0.474257	0.380831	probable cystathionine gamma-lyase	Cys/Met metabolism, pyridoxal phosphate-dependent enzyme | Pyridoxal phosphate-dependent transferase | Pyridoxal phosphate-dependent transferase, major region, subdomain 1 | Pyridoxal phosphate-dependent transferase, subdomain 2
PA0401	(pyrC'; pyrX)	-0.794654	0.0994419	noncatalytic dihydroorotase-like protein	Metal-dependent hydrolase, composite domain | Metal-dependent hydrolase | Dihydroorotase | Amidohydrolase-related
PA0402	pyrB	-0.662998	0.255169	aspartate carbamoyltransferase	Aspartate/ornithine carbamoyltransferase | Aspartate/ornithine carbamoyltransferase, carbamoyl-P binding | Aspartate carbamoyltransferase | Aspartate/ornithine carbamoyltransferase, Asp/Orn-binding domain
PA0403	pyrR	-0.690908	0.19162	transcriptional regulator PyrR	Phosphoribosyltransferase domain | Bifunctional protein PyrR | Phosphoribosyltransferase-like
PA0404	(yqgF)	0.0187213	0.977631	conserved hypothetical protein	YqgF/RNase H-like domain | Ribonuclease H-like domain | Putative pre-16S rRNA nuclease
PA0405	algH	-0.311677	0.625101	AlgH	Protein of unknown function UPF0301
PA0406	tonB3	-0.273555	0.624033	TonB3	TonB, C-terminal
PA0407	gshB	-0.865157	0.0674455	glutathione synthetase	ATP-grasp fold | ATP-grasp fold, subdomain 1 | Pre-ATP-grasp domain | Prokaryotic glutathione synthetase, N-terminal | Glutathione synthetase, prokaryotic | Prokaryotic glutathione synthetase, ATP-binding
PA0408	pilG	0.514658	0.301511	twitching motility protein PilG	Signal transduction response regulator, receiver domain | CheY-like superfamily
PA0409	pilH	0.40182	0.472592	twitching motility protein PilH	CheY-like superfamily | Signal transduction response regulator, receiver domain
PA0410	pilI	0.537903	0.341623	twitching motility protein PilI	CheW-like domain
PA0411	pilJ	0.267995	0.662179	twitching motility protein PilJ	Methyl-accepting chemotaxis protein (MCP) signalling domain | Chemotaxis methyl-accepting receptor | NarX-like, N-terminal | HAMP domain
PA0412	pilK	0.455092	0.433936	methyltransferase PilK	Chemotaxis receptor methyltransferase CheR, N-terminal | MCP methyltransferase, CheR-type, SAM-binding domain, C-terminal | MCP methyltransferase, CheR-type | S-adenosyl-L-methionine-dependent methyltransferase
PA0413	chpA	0.271561	0.656984	component of chemotactic signal transduction system	Signal transduction histidine kinase, phosphotransfer (Hpt) domain | Histidine kinase-like ATPase, C-terminal domain | CheY-like superfamily | CheW-like domain | Signal transduction response regulator, receiver domain | Histidine kinase CheA-like, homodimeric domain | Histidine kinase domain | Signal transduction histidine kinase-related protein, C-terminal
PA0414	chpB	0.325815	0.568359	probable methylesterase	Signal transduction response regulator, chemotaxis, protein-glutamate methylesterase | Signal transduction response regulator, chemotaxis, CheB | CheY-like superfamily
PA0415	chpC	0.275641	0.621988	probable chemotaxis protein	CheW-like domain
PA0416	chpD	-0.12708	0.855594	probable transcriptional regulator	AraC-type arabinose-binding/dimerisation domain | DNA binding HTH domain, AraC-type | HTH domain AraC-type, conserved site | Homeobox domain-like
PA0417	chpE	-0.974098	0.0855616	probable chemotaxis protein	Amino acid exporter protein, LeuE-type
PA0418	PA0418	-0.95373	0.0917463	hypothetical protein	NA
PA0419	(yggJ)	-0.840094	0.12332	conserved hypothetical protein	Alpha/beta knot methyltransferases | PUA-like domain | Ribosomal RNA small subunit methyltransferase E | tRNA (guanine-N1-)-methyltransferase, N-terminal
PA0420	bioA	-0.785291	0.12858	adenosylmethionine-8-amino-7-oxononanoate aminotransferase	Aminotransferase class-III | Pyridoxal phosphate-dependent transferase, subdomain 2 | Pyridoxal phosphate-dependent transferase, major region, subdomain 1 | Adenosylmethionine--8-amino-7-oxononanoate aminotransferase BioA | Pyridoxal phosphate-dependent transferase
PA0421	PA0421	-0.787372	0.124731	hypothetical protein	Flavin amine oxidase | FAD/NAD(P)-binding domain | Amine oxidase
PA0422	PA0422	-0.615006	0.275421	conserved hypothetical protein	Di-haem cytochrome, transmembrane | Cytochrome b561, bacterial/Ni-hydrogenase
PA0423	pasP	-0.218305	0.727808	PasP	Lipid/polyisoprenoid-binding, YceI-like | Uncharacterised protein family UPF0312/YceI
PA0424	mexR	-0.76613	0.217672	multidrug resistance operon repressor MexR	MarR-type HTH domain | Winged helix-turn-helix DNA-binding domain
PA0425	mexA	-0.743853	0.163641	Resistance-Nodulation-Cell Division (RND) multidrug efflux membrane fusion protein MexA precursor	RND efflux pump, membrane fusion protein, barrel-sandwich domain | RND efflux pump, membrane fusion protein
PA0426	mexB	-0.599331	0.219431	Resistance-Nodulation-Cell Division (RND) multidrug efflux transporter MexB	Multidrug efflux transporter AcrB TolC docking domain, DN/DC subdomains | Hydrophobe/amphiphile efflux-1 HAE1 | Acriflavin resistance protein
PA0427	oprM	-0.834519	0.0679982	Major intrinsic multiple antibiotic resistance efflux outer membrane protein OprM precursor	Outer membrane efflux protein | RND efflux system, outer membrane lipoprotein, NodT
PA0428	(rhlE)	-0.967277	0.0343394	probable ATP-dependent RNA helicase	Helicase superfamily 1/2, ATP-binding domain | P-loop containing nucleoside triphosphate hydrolase | RNA helicase, DEAD-box type, Q motif | Helicase, C-terminal | ATP-dependent RNA helicase RhlE | ATP-dependent RNA helicase DEAD-box, conserved site | DEAD/DEAH box helicase domain
PA0429	PA0429	-0.10839	0.850283	hypothetical protein	Nucleotide-diphospho-sugar transferases
PA0430	metF	-0.578306	0.228835	5,10-methylenetetrahydrofolate reductase	5,10-methylenetetrahydrofolate reductase | Methylenetetrahydrofolate reductase | FAD-linked oxidoreductase-like
PA0431	PA0431	-0.312102	0.614448	hypothetical protein	HD/PDEase domain
PA0432	sahH	-0.493137	0.385239	S-adenosyl-L-homocysteine hydrolase	Adenosylhomocysteinase-like | S-adenosyl-L-homocysteine hydrolase, NAD binding domain | S-adenosyl-L-homocysteine hydrolase, conserved site | NAD(P)-binding domain | Adenosylhomocysteinase
PA0433	PA0433	0.707104	0.159591	hypothetical protein	Protein of unknown function DUF2946
PA0434	PA0434	0.99106	0.0808239	hypothetical protein	TonB-dependent receptor, plug domain | TonB-dependent siderophore receptor | TonB-dependent receptor, beta-barrel | TonB-dependent receptor, conserved site
PA0435	PA0435	1.18697	0.02709	hypothetical protein	PepSY-associated TM protein
PA0436	PA0436	0.017022	0.981535	probable transcriptional regulator	DNA-binding HTH domain, TetR-type | Homeobox domain-like | Transcription regulator YcdC, C-terminal | Tetracycline transcriptional regulator, TetR-related, C-terminal
PA0437	codA	-1.60222	0.000525871	cytosine deaminase	Amidohydrolase 3 | Metal-dependent hydrolase, composite domain | Metal-dependent hydrolase
PA0438	codB	-1.57361	0.00316519	cytosine permease	Purine-cytosine permease
PA0439	(dypB; yeiA)	0.252032	0.815764	probable oxidoreductase	4Fe-4S ferredoxin, iron-sulphur binding, conserved site | Dihydroorotate dehydrogenase domain | Aldolase-type TIM barrel | 4Fe-4S ferredoxin-type, iron-sulphur binding domain
PA0440	(dypA)	-0.0766968	0.948549	probable oxidoreductase	FAD/NAD(P)-binding domain | Alpha-helical ferredoxin | Pyridine nucleotide-disulphide oxidoreductase, class-II | Dihydroprymidine dehydrogenase domain II
PA0441	dht	0.93391	0.233696	dihydropyrimidinase	Metal-dependent hydrolase, composite domain | Hydantoinase/dihydropyrimidinase | Amidohydrolase-related | Metal-dependent hydrolase
PA0442	PA0442	1.43241	0.20448	hypothetical protein	NA
PA0443	PA0443	0.585746	0.491072	probable transporter	Purine-cytosine permease
PA0444	(hyuC)	-0.00734588	0.992286	N-carbamoyl-beta-alanine amidohydrolase	Amidase, carbamoylase-type | Peptidase M20 | Peptidase M20, dimerisation domain
PA0445	PA0445	-0.237963	0.750036	probable transposase	Transposase, IS111A/IS1328/IS1533, N-terminal | Transposase, IS116/IS110/IS902
PA0446	PA0446	1.42082	0.0130988	conserved hypothetical protein	CoA-transferase family III | CoA-transferase family III domain
PA0447	gcdH	1.29566	0.029436	glutaryl-CoA dehydrogenase	Acyl-CoA dehydrogenase, conserved site | Acyl-CoA dehydrogenase/oxidase, N-terminal | Acyl-CoA dehydrogenase/oxidase, N-terminal and middle domain | Acyl-CoA oxidase/dehydrogenase, central domain | Acyl-CoA dehydrogenase/oxidase C-terminal
PA0448	gcdR	-1.34929	0.0115221	transcriptional regulator, GcdR	LysR, substrate-binding | Transcription regulator HTH, LysR | Winged helix-turn-helix DNA-binding domain
PA0449	PA0449	-2.86983	2.69182e-14	hypothetical protein	Thioesterase domain | HotDog domain | Hotdog acyl-CoA thioesterase (ACOT)-type domain
PA0450	PA0450	-1.45118	0.0483195	probable phosphate transporter	Phosphate transporter
PA0451	PA0451	2.03508	1.90663e-05	conserved hypothetical protein	ClpP/crotonase-like domain | NfeD-like, C-terminal domain
PA0451a	NA	1.31366	0.012755	NA	NA
PA0452	(slp)	1.30054	0.00949413	probable stomatin-like protein	Stomatin family | Band 7 domain
PA0454	(yccS)	-0.391896	0.543705	conserved hypothetical protein	Tetratricopeptide-like helical domain | Integral membrane protein YccS, N-terminal | Integral membrane protein, YccS/YhfK | Integral membrane protein, YccS
PA0455	dbpA	-1.20904	0.0264988	RNA helicase DbpA	DEAD/DEAH box helicase domain | RNA helicase, DEAD-box type, Q motif | Helicase superfamily 1/2, ATP-binding domain | P-loop containing nucleoside triphosphate hydrolase | Helicase, C-terminal | ATP-dependent RNA helicase DEAD-box, conserved site | DEAD box helicase DbpA/CsdA, RNA-binding domain
PA0456	PA0456	-0.426755	0.508089	probable cold-shock protein	Cold shock, CspA | Cold-shock protein, DNA-binding | Cold-shock conserved site | Cold shock domain | Nucleic acid-binding, OB-fold
PA0457	PA0457	0.157505	0.836408	hypothetical protein	Aspartic peptidase domain
PA0457.1	PA0457.1	-0.541137	0.429705	hypothetical membrane protein	Protein of unknown function DUF1232
PA0458	(yieO)	-0.383076	0.501295	probable major facilitator superfamily (MFS) transporter	Major facilitator superfamily domain | Drug resistance transporter EmrB/QacA subfamily | Major facilitator superfamily
PA0459	(clpC)	1.73942	0.00749174	probable ClpA/B protease ATP binding subunit	ClpA/B, conserved site 2 | ClpA/B family | Clp ATPase, C-terminal | Clp, N-terminal | P-loop containing nucleoside triphosphate hydrolase | ATPase, AAA-type, core | AAA+ ATPase domain
PA0460	PA0460	1.51882	6.85368e-06	hypothetical protein	Protein of unknown function DUF2780, VcgC/VcgE
PA0461	(yihG)	-0.455182	0.42206	conserved hypothetical protein	Phospholipid/glycerol acyltransferase
PA0462	PA0462	1.09943	0.00348174	hypothetical protein	Aspartic peptidase domain
PA0463	creB	0.05757	0.935315	two-component response regulator CreB	Signal transduction response regulator, receiver domain | OmpR/PhoB-type DNA-binding domain | Signal transduction response regulator, C-terminal effector | Winged helix-turn-helix DNA-binding domain | CheY-like superfamily
PA0464	creC	-0.406754	0.53687	two-component sensor CreC	Signal transduction histidine kinase, dimerisation/phosphoacceptor domain | HAMP domain | Histidine kinase-like ATPase, C-terminal domain | Histidine kinase domain | Periplasmic sensor domain-like
PA0465	creD	-2.10499	0.000703692	inner membrane protein CreD	Uncharacterised protein family, inner membrane CreD
PA0466	PA0466	-1.174	0.096337	hypothetical protein	NA
PA0467	PA0467	-0.273645	0.693666	conserved hypothetical protein	Glutathione S-transferase, N-terminal | Glutathione S-transferase, C-terminal-like | Uncharacterized GST-like protein YibF | Thioredoxin-like fold
PA0468	PA0468	0.262913	0.724518	hypothetical protein	Six-bladed beta-propeller, TolB-like | Streptogramin lyase | WD40/YVTN repeat-like-containing domain
PA0469	PA0469	0.212917	0.695992	hypothetical protein	PPM-type phosphatase domain
PA0470	fiuA	0.61741	0.275527	Ferrichrome receptor FiuA	TonB-dependent receptor, beta-barrel | Secretin/TonB, short N-terminal domain | TonB-dependent siderophore receptor | TonB-dependent receptor, plug domain
PA0471	fiuR	0.627081	0.256547	FiuR	Fe(2+)-dicitrate sensor, transmembrane component | FecR protein | FecR, N-terminal
PA0472	fiuI	0.233367	0.715377	FiuI	Winged helix-turn-helix DNA-binding domain | RNA polymerase sigma-70 like domain | RNA polymerase sigma-70 region 2 | RNA polymerase sigma factor, region 2 | RNA polymerase sigma factor, region 3/4 | RNA polymerase sigma factor 70, region 4 type 2
PA0473	(psfA)	0.202313	0.760934	probable glutathione S-transferase	Glutathione S-transferase, C-terminal-like | Glutathione S-transferase, N-terminal | Thioredoxin-like fold
PA0474	PA0474	0.357977	0.777545	hypothetical protein	HotDog domain | Thioesterase domain
PA0475	PA0475	0.507483	0.50917	probable transcriptional regulator	DNA-binding HTH domain, TetR-type | Homeobox domain-like | Tetracycline transcriptional regulator, TetR-related, C-terminal
PA0476	PA0476	0.709852	0.204416	probable permease	Purine-cytosine permease
PA0477	PA0477	-0.549718	0.406895	probable transcriptional regulator	LysR, substrate-binding | Winged helix-turn-helix DNA-binding domain | Transcription regulator HTH, LysR
PA0478	PA0478	1.01724	0.0751061	probable N-acetyltransferase	GNAT domain | Acyl-CoA N-acyltransferase
PA0479	PA0479	0.12478	0.876091	probable transcriptional regulator	LysR, substrate-binding | Winged helix-turn-helix DNA-binding domain | Transcription regulator HTH, LysR
PA0480	PA0480	0.322753	0.732763	probable hydrolase	Alpha/Beta hydrolase fold | Alpha/beta hydrolase fold-1 | 3-oxoadipate enol-lactonase 1/2
PA0481	PA0481	0.371897	0.600946	hypothetical protein	NA
PA0482	glcB	0.453982	0.454482	malate synthase G	Malate synthase-like | Malate synthase G | Malate synthase
PA0483	PA0483	0.348609	0.709751	probable acetyltransferase	GNAT domain | Acyl-CoA N-acyltransferase
PA0484	PA0484	1.78367	0.000140342	conserved hypothetical protein	Glycine cleavage system transcriptional repressor | ACT domain
PA0485	(rarD)	-0.614117	0.216813	conserved hypothetical protein	EamA domain | RarD protein
PA0486	(yihE)	-0.140388	0.858021	conserved hypothetical protein	Protein kinase-like domain | Aminoglycoside phosphotransferase | SrkA/RdoA protein kinase
PA0487	(modR; modE)	-1.03906	0.0523409	probable molybdenum transport regulator	Transcription regulator HTH, LysR | Molybdate-dependent transcriptional regulator ModE | Winged helix-turn-helix DNA-binding domain | Molybdate/tungstate binding, C-terminal | Molybdenum-pterin binding | Molybdenum-binding protein ModE, N-terminal | Transport-associated OB, type 1
PA0488	(yfiM)	-0.388498	0.668653	conserved hypothetical protein	Uncharacterised conserved protein UCP034456
PA0489	PA0489	0.581092	0.365883	probable phosphoribosyl transferase	Phosphoribosyltransferase-like | Phosphoribosyltransferase domain
PA0490	PA0490	1.65618	0.000818049	hypothetical protein	NA
PA0491	PA0491	-0.372812	0.576927	probable transcriptional regulator	Winged helix-turn-helix DNA-binding domain | Transcription regulator HTH, LysR | LysR, substrate-binding
PA0492	(ycsF)	-0.561983	0.352213	conserved hypothetical protein	Uncharacterised protein family UPF0271, LamB/YcsF | Glycoside hydrolase/deacetylase, beta/alpha-barrel
PA0493	PA0493	-1.25116	0.0722378	probable biotin-requiring enzyme	Biotin/lipoyl attachment | Single hybrid motif | Acetyl-CoA biotin carboxyl carrier
PA0494	PA0494	-0.755604	0.255169	probable acyl-CoA carboxylase subunit	Pre-ATP-grasp domain | Carbamoyl-phosphate synthetase large subunit-like, ATP-binding domain | Biotin carboxylase, C-terminal | Rudiment single hybrid motif | Biotin carboxylase-like, N-terminal domain | ATP-grasp fold, subdomain 1 | ATP-grasp fold | Biotin carboxylation domain
PA0495	PA0495	-0.532216	0.433998	hypothetical protein	Carboxyltransferase domain, subdomain C and D | Cyclophilin-like domain | Arginine repressor C-terminal-like domain
PA0496	(ybgK)	-0.91332	0.103954	conserved hypothetical protein	Carboxyltransferase domain, subdomain A and B | Cyclophilin-like domain
PA0497	PA0497	0.360242	0.659734	hypothetical protein	Adhesion domain | Fimbrial-type adhesion domain
PA0498	PA0498	0.461231	0.522384	hypothetical protein	Fimbrial-type adhesion domain | Adhesion domain
PA0499	PA0499	0.434065	0.623346	probable pili assembly chaperone	Immunoglobulin-like fold | Pili assembly chaperone, C-terminal | Pili assembly chaperone, N-terminal | Pili assembly chaperone, bacterial | PapD-like
PA0500	bioB	-0.214858	0.694694	biotin synthase	Biotin synthase | Biotin and thiamin synthesis-associated domain | Aldolase-type TIM barrel | Radical SAM | Biotin synthase/Biotin biosynthesis bifunctional protein BioAB | Elongator protein 3/MiaB/NifB
PA0501	bioF	-0.0906179	0.898927	8-amino-7-oxononanoate synthase	Pyridoxal phosphate-dependent transferase, major region, subdomain 1 | Pyridoxal phosphate-dependent transferase, subdomain 2 | Aminotransferase, class-II, pyridoxal-phosphate binding site | 8-amino-7-oxononanoate synthase, Archaea/Proteobacteria type | Aminotransferase, class I/classII | Pyridoxal phosphate-dependent transferase | 8-amino-7-oxononanoate synthase, Proteobacteria
PA0502	(bioH)	-0.15591	0.813989	probable biotin biosynthesis protein bioH	Alpha/Beta hydrolase fold | Alpha/beta hydrolase fold-1
PA0503	(bioC)	-0.162881	0.821155	probable biotin synthesis protein BioC	Methyltransferase type 11 | Malonyl-[acyl-carrier protein] O-methyltransferase BioC | S-adenosyl-L-methionine-dependent methyltransferase
PA0504	bioD	-0.82358	0.175562	dethiobiotin synthase	Dethiobiotin synthase BioD | P-loop containing nucleoside triphosphate hydrolase
PA0505	PA0505	0.869423	0.0544338	hypothetical protein	NA
PA0506	PA0506	-0.416811	0.48013	probable acyl-CoA dehydrogenase	Acyl-CoA oxidase/dehydrogenase, central domain | Acyl-CoA dehydrogenase, N-terminal, bacteria | Acyl-CoA dehydrogenase/oxidase, N-terminal and middle domain | Acyl-CoA dehydrogenase/oxidase, N-terminal | Acyl-CoA dehydrogenase/oxidase C-terminal | Acetyl-CoA dehydrogenase-like C-terminal domain
PA0507	PA0507	-0.314067	0.653263	probable acyl-CoA dehydrogenase	Acetyl-CoA dehydrogenase-like C-terminal domain | Acyl-CoA oxidase/dehydrogenase, central domain | Acyl-CoA dehydrogenase/oxidase C-terminal | Acyl-CoA dehydrogenase, N-terminal, bacteria | Acyl-CoA dehydrogenase/oxidase, N-terminal and middle domain | Acyl-CoA dehydrogenase/oxidase, N-terminal
PA0508	PA0508	-0.144568	0.83411	probable acyl-CoA dehydrogenase	Acyl-CoA dehydrogenase/oxidase C-terminal | Acyl-CoA dehydrogenase/oxidase, N-terminal and middle domain | Acetyl-CoA dehydrogenase-like C-terminal domain | Acyl-CoA oxidase/dehydrogenase, central domain | Acyl-CoA dehydrogenase/oxidase, N-terminal | Acyl-CoA dehydrogenase, N-terminal, bacteria
PA0509	nirN	0.115701	0.907194	NirN	Cytochrome cd1-nitrite reductase-like, haem d1 domain | Cytochrome c-like domain
PA0510	nirE	0.362393	0.69472	NirE	Tetrapyrrole methylase, subdomain 1 | Tetrapyrrole methylase, subdomain 2 | Uroporphiryn-III C-methyltransferase, conserved site | Tetrapyrrole methylase | Uroporphyrin-III C-methyltransferase
PA0511	nirJ	0.139966	0.921559	heme d1 biosynthesis protein NirJ	Heme D1 biosynthesis, radical SAM protein NirJ | Radical SAM | Main SPASM domain-containing | Elongator protein 3/MiaB/NifB | Aldolase-type TIM barrel
PA0512	nirH	0.338111	0.720596	NirH	Winged helix-turn-helix DNA-binding domain
PA0513	nirG	0.445592	0.733298	NirG	Winged helix-turn-helix DNA-binding domain
PA0514	nirL	0.371452	0.684673	heme d1 biosynthesis protein NirL	NA
PA0515	(nirD)	0.402223	0.772898	probable transcriptional regulator	Transcription regulator AsnC-type | Winged helix-turn-helix DNA-binding domain | AsnC-type HTH domain
PA0516	nirF	0.379498	0.775501	heme d1 biosynthesis protein NirF	Cytochrome cd1-nitrite reductase-like, haem d1 domain
PA0517	nirC	0.296618	0.834092	probable c-type cytochrome precursor	Cytochrome c-like domain
PA0518	nirM	0.0784049	0.957948	cytochrome c-551 precursor	Cytochrome c-like domain | Cytochrome c, class ID
PA0519	nirS	0.26395	0.852737	nitrite reductase precursor	Cytochrome c-like domain | Cytochrome cd1-nitrite reductase-like, haem d1 domain
PA0520	nirQ	1.30291	0.0559728	regulatory protein NirQ	ATPase, dynein-related, AAA domain | P-loop containing nucleoside triphosphate hydrolase | CbbQ/NirQ/NorQ, C-terminal
PA0521	(nirO)	0.819693	0.275149	probable cytochrome c oxidase subunit	Cytochrome c oxidase-like subunit III | Cytochrome c oxidase, subunit III, 4-helical bundle
PA0522	(nirP)	0.0966605	0.918992	hypothetical protein	Cytochrome C oxidase subunit IV, prokaryotes
PA0523	norC	0.0929031	0.952796	nitric-oxide reductase subunit C	Cytochrome c-like domain
PA0524	norB	0.249587	0.867029	nitric-oxide reductase subunit B	Cytochrome c oxidase, subunit I, copper-binding site | Cytochrome c oxidase-like, subunit I domain | Cytochrome c oxidase subunit I
PA0525	(norD)	0.646156	0.622648	probable dinitrification protein NorD	von Willebrand factor, type A
PA0526	PA0526	1.21249	0.0674655	hypothetical protein	NA
PA0527	dnr	-0.496248	0.53063	transcriptional regulator Dnr	Cyclic nucleotide-binding domain | Crp-type HTH domain | Winged helix-turn-helix DNA-binding domain | RmlC-like jelly roll fold | Cyclic nucleotide-binding-like
PA0528	PA0528	-0.920607	0.275302	probable transcriptional regulator	Transcription regulator HTH, LysR | LysR, substrate-binding | Winged helix-turn-helix DNA-binding domain
PA0529	PA0529	-0.0527145	0.948821	conserved hypothetical protein	Molybdenum cofactor sulfurase, C-terminal | Pyruvate kinase-like, insert domain | 3-alpha domain
PA0530	PA0530	-0.0834926	0.908745	probable class III pyridoxal phosphate-dependent aminotransferase	Aminotransferase class-III | Pyridoxal phosphate-dependent transferase, major region, subdomain 1 | Pyridoxal phosphate-dependent transferase, subdomain 2 | Pyridoxal phosphate-dependent transferase
PA0531	PA0531	0.516379	0.455587	probable glutamine amidotransferase	Class I glutamine amidotransferase-like | Glutamine amidotransferase
PA0532	PA0532	1.51734	0.0304094	hypothetical protein	NA
PA0533	PA0533	0.478644	0.406699	probable transcriptional regulator	PAS domain | Transcription regulator LuxR, C-terminal | Winged helix-turn-helix DNA-binding domain | Signal transduction response regulator, C-terminal effector
PA0534	pauB1	4.54786	1.15375e-38	FAD-dependent oxidoreductase	FAD dependent oxidoreductase | FAD/NAD(P)-binding domain
PA0535	PA0535	1.87998	5.6236e-06	probable transcriptional regulator	Cro/C1-type helix-turn-helix domain | RmlC-like jelly roll fold | Cupin 2, conserved barrel | RmlC-like cupin domain | Lambda repressor-like, DNA-binding domain
PA0536	PA0536	0.081917	0.900846	hypothetical protein	TPM domain
PA0537	PA0537	0.203041	0.768454	conserved hypothetical protein	LemA | LemA-like domain
PA0538	dsbB	-0.0351564	0.958896	disulfide bond formation protein	Disulphide bond formation protein DsbB/BdbC | Disulphide bond formation protein DsbB | Disulphide bond formation protein DsbB-like domain
PA0539	PA0539	-0.142293	0.878122	hypothetical protein	EamA domain
PA0540	PA0540	0.363125	0.661763	hypothetical protein	Membrane associated eicosanoid/glutathione metabolism-like domain | Membrane-associated, eicosanoid/glutathione metabolism (MAPEG) protein
PA0541	PA0541	-0.257312	0.666183	hypothetical protein	Cytochrome c, class II | Cytochrome c prime | Cytochrome c/b562
PA0542	(yqjC)	-0.748002	0.117687	conserved hypothetical protein	Protein of unknown function DUF1090
PA0543	PA0543	3.06183	2.35747e-15	hypothetical protein	Esterase, PHB depolymerase | Alpha/Beta hydrolase fold
PA0544	PA0544	-0.927815	0.0961384	hypothetical protein	Calcineurin-like phosphoesterase domain, ApaH type | Metallo-dependent phosphatase-like
PA0545	PA0545	0.915479	0.104654	hypothetical protein	Phenol hydroxylase reductase | Oxidoreductase FAD/NAD(P)-binding | Ferredoxin reductase-type FAD-binding domain | Ferric reductase transmembrane component-like domain | FAD-binding 8 | Riboflavin synthase-like beta-barrel
PA0546	metK	-0.599745	0.215619	methionine adenosyltransferase	S-adenosylmethionine synthetase, conserved site | S-adenosylmethionine synthetase, central domain | S-adenosylmethionine synthetase, C-terminal | S-adenosylmethionine synthetase, N-terminal | S-adenosylmethionine synthetase superfamily | S-adenosylmethionine synthetase
PA0547	PA0547	-0.107956	0.869353	probable transcriptional regulator	S-adenosyl-L-methionine-dependent methyltransferase | Winged helix-turn-helix DNA-binding domain | HTH ArsR-type DNA-binding domain
PA0548	tktA	-0.647759	0.173306	transketolase	Transketolase-like, pyrimidine-binding domain | Thiamin diphosphate-binding fold | Transketolase, N-terminal | Transketolase, bacterial-like | Transketolase, C-terminal domain | Transketolase C-terminal/Pyruvate-ferredoxin oxidoreductase domain II | Transketolase binding site
PA0549	PA0549	-0.50123	0.438238	hypothetical protein	NA
PA0550	(ygbM)	-0.274608	0.758604	conserved hypothetical protein	Xylose isomerase-like, TIM barrel domain | Hydroxypyruvate isomerase-like
PA0551	epd	-0.279104	0.58347	D-erythrose 4-phosphate dehydrogenase	D-erythrose-4-phosphate dehydrogenase | Glyceraldehyde 3-phosphate dehydrogenase, catalytic domain | Glyceraldehyde 3-phosphate dehydrogenase, NAD(P) binding domain | Glyceraldehyde/Erythrose phosphate dehydrogenase family | NAD(P)-binding domain
PA0552	pgk	-0.302697	0.595408	phosphoglycerate kinase	Phosphoglycerate kinase | Phosphoglycerate kinase, N-terminal | Phosphoglycerate kinase, conserved site
PA0553	PA0553	1.95359	1.11699e-06	hypothetical protein	NA
PA0554	PA0554	0.944654	0.0264271	hypothetical protein	C-type lysozyme inhibitor
PA0555	fda	0.0418298	0.945514	fructose-1,6-bisphosphate aldolase	Fructose-bisphosphate aldolase, class-II | Fructose-bisphosphate aldolase, class II, Calvin cycle subtype | Aldolase-type TIM barrel
PA0556	PA0556	-0.305912	0.659734	hypothetical protein	NA
PA0557	PA0557	1.12772	0.135743	hypothetical protein	NTF2-like domain | Polyketide cyclase SnoaL-like domain
PA0558	PA0558	0.979409	0.0415653	conserved hypothetical protein	S-adenosyl-L-methionine-dependent methyltransferase | Methyltransferase type 11
PA0559	(yhiN)	-1.46395	0.00868892	conserved hypothetical protein	FAD/NAD(P)-binding domain | HI0933 insert-like domain | Conserved hypothetical protein CHP00275, flavoprotein HI0933-like
PA0560	(ygjP)	-0.181033	0.79321	conserved hypothetical protein	Protein of unknown function DUF45
PA0561	PA0561	-0.131583	0.843709	hypothetical protein	NA
PA0562	PA0562	-0.773948	0.164233	probable hydrolase	HAD-like domain | HAD hydrolase, subfamily IA | Phosphoglycolate phosphatase, domain 2
PA0563	PA0563	-1.43594	0.000578253	conserved hypothetical protein	Protein of unknown function DUF805
PA0564	PA0564	-0.482067	0.498265	probable transcriptional regulator	Homeobox domain-like | RmlC-like cupin domain | DNA binding HTH domain, AraC-type | Transcription regulator HTH, AraC- type | HTH domain AraC-type, conserved site | AraC-type arabinose-binding/dimerisation domain
PA0565	PA0565	-1.57975	0.00561705	conserved hypothetical protein	AhpD-like | Carboxymuconolactone decarboxylase-like | Alkylhydroperoxidase AhpD core
PA0566	PA0566	-0.263595	0.699012	hypothetical protein	NA
PA0567	(yqaE)	1.47322	0.00108129	conserved hypothetical protein	Proteolipid membrane potential modulator
PA0568	PA0568	-0.237885	0.776374	hypothetical protein	NA
PA0569	PA0569	-0.298249	0.688948	hypothetical protein	NA
PA0570	PA0570	-0.281288	0.73548	hypothetical protein	Knr4/Smi1-like domain
PA0571	PA0571	-0.466332	0.469049	hypothetical protein	Domain of unknown function DUF4375
PA0572	PA0572	1.72261	0.000588372	hypothetical protein	Peptidase family M60 domain
PA0573	PA0573	-0.0881504	0.933472	hypothetical protein	Nuclease-related domain, NERD
PA0574	PA0574	-1.24692	0.0127008	hypothetical protein	Fido domain | Winged helix-turn-helix DNA-binding domain | Domain of unknown function DUF4172
PA0575	PA0575	-0.355267	0.56562	conserved hypothetical protein	PAS domain | GGDEF domain | EAL domain | Solute-binding protein family 3/N-terminal domain of MltF | PAC motif | Nucleotide cyclase | PAS-associated, C-terminal | PAS fold-3
PA0576	rpoD	-0.428775	0.405315	sigma factor RpoD	RNA polymerase sigma-70 region 3 | Winged helix-turn-helix DNA-binding domain | RNA polymerase sigma factor, region 2 | RNA polymerase sigma-70 | RNA polymerase sigma factor, region 3/4 | RNA polymerase sigma-70 region 4 | RNA polymerase sigma-70 like domain | RNA polymerase sigma factor 70, non-essential domain | RNA polymerase sigma-70 region 1.2 | RNA polymerase sigma factor RpoD, C-terminal |…
PA0577	dnaG	-0.690566	0.170987	DNA primase	DNA primase, DnaG | Zinc finger, CHC2-type | DNA primase, catalytic core, N-terminal | DNA helicase DnaB, N-terminal/DNA primase DnaG, C-terminal | DNA primase DnaG, DnaB-binding domain | TOPRIM domain | Bacterial DnaG primase, TOPRIM domain | DNA primase DnaG, bacteria | DNA primase, DnaB-helicase binding domain
PA0578	PA0578	-0.760372	0.115955	conserved hypothetical protein	Aspartyl/glutamyl-tRNA(Asn/Gln) amidotransferase subunit B, C-terminal | Aspartyl/glutamyl-tRNA amidotransferase subunit B-related | Uncharacterised domain YOR215C, mitochondrial
PA0579	rpsU	-1.697	0.000445859	30S ribosomal protein S21	Ribosomal protein S21, conserved site | Ribosomal protein S21
PA0580	gcp	-0.695145	0.25006	O-sialoglycoprotein endopeptidase	tRNA N6-adenosine threonylcarbamoyltransferase, TsaD | Gcp-like domain | Kae1/TsaD family
PA0581	(ygiH)	-0.614751	0.257493	conserved hypothetical protein	Glycerol-3-phosphate acyltransferase, PlsY
PA0582	folB	-0.0944043	0.903662	dihydroneopterin aldolase	Dihydroneopterin aldolase | Dihydroneopterin aldolase/epimerase domain
PA0583	PA0583	-0.480743	0.511009	hypothetical protein	7,8-Dihydro-6-hydroxymethylpterin-pyrophosphokinase, HPPK
PA0584	cca	-0.28789	0.637507	tRNA nucleotidyl transferase	tRNA nucleotidyltransferase, proteobacteria | Poly A polymerase, head domain | tRNA nucleotidyltransferase/poly(A) polymerase, RNA and SrmB- binding domain | HD domain | HD/PDEase domain
PA0585	PA0585	0.135862	0.878389	hypothetical protein	Domain of unknown function DUF4136
PA0586	(ycgB)	0.926574	0.163427	conserved hypothetical protein	Sporulation stage V, protein R
PA0587	(yeaH)	0.94274	0.1613	conserved hypothetical protein	von Willebrand factor, type A | Uncharacterised protein family UPF0229
PA0588	(yeaG)	1.37446	0.0203981	conserved hypothetical protein	PrkA AAA domain | Serine-protein kinase, PrkA | P-loop containing nucleoside triphosphate hydrolase | PrkA C-terminal domain
PA0589	(glpE)	-0.301263	0.645365	conserved hypothetical protein	Thiosulfate sulfurtransferase, bacterial | Rhodanese-like domain
PA0590	apaH	-0.361301	0.506883	bis(5'-nucleosyl)-tetraphosphatase	Bis(5'-nucleosyl)-tetraphosphatase (symmetrical) | Metallo-dependent phosphatase-like | Calcineurin-like phosphoesterase domain, ApaH type
PA0591	(apaG)	0.018454	0.97888	conserved hypothetical protein	ApaG domain | Uncharacterised protein family ApaG
PA0592	ksgA	-0.89712	0.0868784	rRNA (adenine-N6,N6)-dimethyltransferase	Ribosomal RNA adenine methyltransferase KsgA/Erm | Ribosomal RNA adenine dimethylase | S-adenosyl-L-methionine-dependent methyltransferase | rRNA adenine dimethylase-like | Ribosomal RNA adenine methylase transferase, conserved site | Ribosomal RNA adenine methylase transferase, N-terminal
PA0593	pdxA	-0.742608	0.102678	pyridoxal phosphate biosynthetic protein PdxA	PdxA family
PA0594	surA	-0.432553	0.442176	peptidyl-prolyl cis-trans isomerase SurA	Trigger factor/SurA domain | Peptidyl-prolyl cis-trans isomerase, PpiC-type | Peptidyl-prolyl isomerase SurA | SurA N-terminal
PA0595	lptD	-0.346075	0.556146	LPS-assembly protein LptD	Organic solvent tolerance protein, C-terminal | Organic solvent tolerance-like, N-terminal | LPS-assembly protein LptD
PA0596	PA0596	0.191222	0.774396	hypothetical protein	Aminoglycoside phosphotransferase | Protein kinase-like domain
PA0597	PA0597	-0.0195996	0.976442	probable nucleotidyl transferase	Nucleotidyl transferase domain | Nucleotide-diphospho-sugar transferases
PA0598	PA0598	0.0443016	0.951255	hypothetical protein	DnaJ domain | TerB-like
PA0599	PA0599	0.571965	0.275149	hypothetical protein	Alpha/Beta hydrolase fold | Protein of unknown function DUF3530
PA0600	agtS	0.354779	0.529722	two-component sensor, AgtS	PAS domain | Solute-binding protein family 3/N-terminal domain of MltF | Histidine kinase-like ATPase, C-terminal domain | PAS-associated, C-terminal | Signal transduction histidine kinase, subgroup 3, dimerisation and phosphoacceptor domain | PAS fold-3 | Signal transduction histidine kinase-related protein, C-terminal | PAS fold-4 | PAC motif | Histidine kinase domain
PA0601	agtR	0.577821	0.238449	two-component response regulator, AgtR	Signal transduction response regulator, receiver domain | CheY-like superfamily | Signal transduction response regulator, C-terminal effector | Transcription regulator LuxR, C-terminal | Winged helix-turn-helix DNA-binding domain
PA0602	PA0602	0.667803	0.21851	probable binding protein component of ABC transporter	NA
PA0603	agtA	-0.372219	0.5378	AgtA	P-loop containing nucleoside triphosphate hydrolase | ABC transporter-like | AAA+ ATPase domain | Spermidine/putrescine ABC transporter, ATP-binding subunit | Molybdate/tungstate binding, C-terminal | Transport-associated OB, type 2 | ABC transporter, conserved site
PA0604	agtB	-0.279315	0.685429	AgtB	NA
PA0605	agtC	-0.211711	0.796854	AgtC	ABC transporter type 1, transmembrane domain MetI-like
PA0606	agtD	-0.205608	0.802195	AgtD	ABC transporter type 1, transmembrane domain MetI-like
PA0607	rpe	-0.407678	0.431365	ribulose-phosphate 3-epimerase	Ribulose-phosphate 3-epimerase | Ribulose-phosphate binding barrel | Ribulose-phosphate 3-epimerase-like | Aldolase-type TIM barrel
PA0608	(gph)	0.00548433	0.992496	probable phosphoglycolate phosphatase	HAD hydrolase, subfamily IA | 2-phosphoglycolate phosphatase, prokaryotic | HAD-like domain | Phosphoglycolate phosphatase, domain 2
PA0609	trpE	-0.578839	0.226554	anthranilate synthetase component I	ADC synthase | Chorismate-utilising enzyme, C-terminal | Anthranilate synthase component I, N-terminal | Anthranilate synthase component I-like | Anthranilate synthase component I, PabB-like
PA0610	prtN	0.450781	0.418971	transcriptional regulator PrtN	Transcription regulator PrtN
PA0611	prtR	-0.556399	0.276221	transcriptional regulator PrtR	Cro/C1-type helix-turn-helix domain | Lambda repressor-like, DNA-binding domain | Peptidase S24/S26A/S26B/S26C
PA0612	ptrB	0.920584	0.186437	repressor, PtrB	Zinc finger, DksA/TraR C4-type | Zinc finger, DksA/TraR C4-type conserved site | Zinc finger, C4 DksA/TraR-type | Zinc finger, DksA/TraR C4-type, bacteria
PA0613	PA0613	0.880084	0.212182	hypothetical protein	NA
PA0614	PA0614	0.564739	0.497696	hypothetical protein	Pyocin R2, holin
PA0615	PA0615	0.565373	0.481721	hypothetical protein	NA
PA0616	PA0616	0.22588	0.814208	hypothetical protein	Phage baseplate assembly protein V/Gp45 | Gp5 N-terminal
PA0617	PA0617	0.0874041	0.924674	probable bacteriophage protein	GpW/Gp25/anti-adapter protein IraD
PA0618	PA0618	0.297925	0.745	probable bacteriophage protein	Baseplate protein J-like | Baseplate assembly protein J, predicted
PA0619	PA0619	-0.0125553	0.989697	probable bacteriophage protein	Tail protein I
PA0620	PA0620	0.104492	0.910643	probable bacteriophage protein	Phage tail fibre protein
PA0621	PA0621	-0.562472	0.439203	conserved hypothetical protein	Phage tail assembly chaperone protein
PA0622	PA0622	-0.383358	0.631723	probable bacteriophage protein	Tail sheath protein, subtilisin-like domain | Tail sheath protein, C-terminal domain
PA0623	PA0623	-0.215576	0.813817	probable bacteriophage protein	Tail tube protein
PA0624	PA0624	0.0407012	0.963991	hypothetical protein	Bacteriophage tail protein Gp41, putative
PA0625	PA0625	-0.0604633	0.947346	hypothetical protein	NA
PA0626	PA0626	-0.184095	0.843117	hypothetical protein	Uncharacterised protein family, phage P2-GpU-fusion | Myoviridae, GpU
PA0627	PA0627	-0.133467	0.893021	conserved hypothetical protein	Phage Tail Protein X-like
PA0628	PA0628	-0.189534	0.832864	conserved hypothetical protein	NA
PA0629	PA0629	-0.128995	0.885452	conserved hypothetical protein	Glycoside hydrolase, family 19, catalytic | Lysozyme-like domain
PA0630	PA0630	-0.33366	0.693666	hypothetical protein	NA
PA0631	PA0631	0.413404	0.638493	hypothetical protein	NA
PA0633	PA0633	-0.629113	0.402766	hypothetical protein	Phage tail tube protein, lambda-like
PA0634	PA0634	-0.232812	0.789255	hypothetical protein	Phage tail assembly chaperone protein, TAC
PA0635	PA0635	-0.232743	0.781582	hypothetical protein	NA
PA0636	PA0636	-0.0528045	0.95721	hypothetical protein	Bacteriophage lambda, GpH, tail tape measure, C-terminal
PA0637	PA0637	-0.348575	0.67515	conserved hypothetical protein	Bacteriophage lambda, GpM, minor tail
PA0638	PA0638	-0.0824222	0.929659	probable bacteriophage protein	Bacteriophage lambda, GpL, minor tail
PA0639	PA0639	-0.282717	0.694644	conserved hypothetical protein	JAB1/MPN/MOV34 metalloenzyme domain | Endopeptidase, NLPC/P60 domain | JAB domain, prokaryotic
PA0640	PA0640	-0.14594	0.875388	probable bacteriophage protein	NA
PA0641	PA0641	-0.103183	0.913939	probable bacteriophage protein	Immunoglobulin-like fold | Fibronectin type III | Domain of unknown function DUF1983 | Tip attachment protein J
PA0643	PA0643	-0.122489	0.885452	hypothetical protein	NA
PA0644	PA0644	-0.2387	0.782082	hypothetical protein	NA
PA0645	PA0645	-0.0530598	0.949877	hypothetical protein	NA
PA0646	PA0646	-0.129119	0.885451	hypothetical protein	NA
PA0647	PA0647	0.071127	0.9373	hypothetical protein	NA
PA0648	PA0648	0.110807	0.892464	hypothetical protein	NA
PA0649	trpG	-0.709031	0.188759	anthranilate synthase component II	Glutamine amidotransferase | Anthranilate synthase/para-aminobenzoate synthase like domain | Class I glutamine amidotransferase-like
PA0650	trpD	-0.344617	0.522776	anthranilate phosphoribosyltransferase	Anthranilate phosphoribosyl transferase | Glycosyl transferase family 3, N-terminal domain | Glycosyl transferase, family 3
PA0651	trpC	-0.539204	0.334232	indole-3-glycerol-phosphate synthase	Indole-3-glycerol phosphate synthase | Ribulose-phosphate binding barrel | Indole-3-glycerol phosphate synthase, conserved site | Aldolase-type TIM barrel
PA0652	vfr	-0.049262	0.946654	transcriptional regulator Vfr	Crp-type HTH domain | Transcription regulator HTH, Crp-type, conserved site | Cyclic nucleotide-binding, conserved site | Cyclic nucleotide-binding domain | Winged helix-turn-helix DNA-binding domain | RmlC-like jelly roll fold | Cyclic nucleotide-binding-like
PA0653	(yhfA)	0.0867269	0.897353	conserved hypothetical protein	K homology domain-like, alpha/beta | OsmC/Ohr family
PA0654	speD	-1.01599	0.0494143	S-adenosylmethionine decarboxylase proenzyme	S-adenosylmethionine decarboxylase, bacterial | S-adenosylmethionine decarboxylase, core | S-adenosylmethionine decarboxylase family, prokaryotic
PA0655	PA0655	0.444469	0.488921	hypothetical protein	Ferritin-related | Ferritin-like superfamily | Ubiquinone biosynthesis protein Coq7
PA0656	(ycfF)	0.819623	0.166401	probable HIT family protein	Histidine triad (HIT) protein | HIT-like domain | Histidine triad, conserved site
PA0657	PA0657	0.976152	0.0242178	probable ATPase	P-loop containing nucleoside triphosphate hydrolase | ATPase, AAA-type, core | AAA+ ATPase domain
PA0658	PA0658	0.128979	0.838523	probable short-chain dehydrogenase	Short-chain dehydrogenase/reductase SDR | NAD(P)-binding domain
PA0659	PA0659	-0.420256	0.431365	hypothetical protein	Protein of unknown function DUF805
PA0660	PA0660	0.0297482	0.963096	hypothetical protein	Nitronate monooxygenase | Aldolase-type TIM barrel
PA0661	PA0661	-0.448969	0.481721	conserved hypothetical protein	Uncharacterised protein family UPF0093
PA0662	argC	0.521494	0.317631	N-acetyl-gamma-glutamyl-phosphate reductase	Semialdehyde dehydrogenase, NAD-binding | N-acetyl-gamma-glutamyl-phosphate reductase, type 1 | Semialdehyde dehydrogenase, dimerisation domain | N-acetyl-gamma-glutamyl-phosphate reductase, active site | NAD(P)-binding domain
PA0663	PA0663	0.7201	0.196835	hypothetical protein	NA
PA0664	PA0664	0.788515	0.0948639	hypothetical protein	Protein of unknown function DUF583
PA0665	(yadR)	0.599925	0.283739	conserved hypothetical protein	FeS cluster biogenesis | FeS cluster insertion protein ErpA | FeS cluster insertion, C-terminal, conserved site | FeS cluster insertion protein
PA0666	PA0666	0.21143	0.698026	conserved hypothetical protein	Anhydro-N-acetylmuramic acid kinase
PA0667	(yebA)	0.596827	0.320994	conserved hypothetical protein	Peptidase M23 | Duplicated hybrid motif | LysM domain | Opacity-associated protein A
PA0668	tyrZ	-0.401636	0.441248	tyrosyl-tRNA synthetase 2	Rossmann-like alpha/beta/alpha sandwich fold | Tyrosine-tRNA ligase | RNA-binding S4 domain | Aminoacyl-tRNA synthetase, class Ic | Aminoacyl-tRNA synthetase, class I, conserved site | Tyrosine-tRNA ligase, bacterial-type, type 2
PA0669	PA0669	-0.305631	0.642617	probable DNA polymerase alpha chain	DNA polymerase, helix-hairpin-helix motif | DNA polymerase, error-prone | PHP domain | Polymerase/histidinol phosphatase-like | Bacterial DNA polymerase III, alpha subunit | DNA polymerase III, alpha subunit | Polymerase/histidinol phosphatase, N-terminal
PA0670	PA0670	-0.317427	0.66796	hypothetical protein	UmuC domain
PA0671	PA0671	-0.241066	0.765845	hypothetical protein	Uncharacterised conserved protein UCP037290 | P-loop containing nucleoside triphosphate hydrolase
PA0672	hemO	0.514581	0.321499	heme oxygenase	Haem oxygenase-like | Haem oxygenase-like, multi-helical
PA0673	(pigB)	-0.0788168	0.935998	hypothetical protein	NA
PA0674	vreA	-0.156557	0.853079	VreA	Secretin/TonB, short N-terminal domain | TonB, C-terminal
PA0675	vreI	0.45552	0.621988	ECF sigma factor, VreI	RNA polymerase sigma-70 like domain | RNA polymerase sigma factor 70, region 4 type 2 | RNA polymerase sigma factor, region 3/4 | Winged helix-turn-helix DNA-binding domain | RNA polymerase sigma factor, region 2 | RNA polymerase sigma-70 region 2
PA0676	vreR	0.639334	0.229829	sigma factor regulator, VreR	FecR, N-terminal | FecR protein | Fe(2+)-dicitrate sensor, transmembrane component
PA0677	hxcW	0.5364	0.62717	HxcW	Prokaryotic N-terminal methylation site
PA0678	hxcU	0.741677	0.464376	HxcU	Prokaryotic N-terminal methylation site | Type II secretion system protein H | General secretion pathway, GspH
PA0679	hxcP	0.632025	0.385708	HxcP	Type II secretion system protein C, N-terminal
PA0680	hxcV	-0.0698783	0.961159	HxcV	Type II secretion system protein I | Type II secretion system protein I domain | Prokaryotic N-terminal methylation site
PA0681	hxcT	0.405735	0.665665	HxcT	Prokaryotic N-terminal methylation site | Type II secretion system protein G | Bacterial general secretion pathway protein G-type pilin | General secretion pathway protein G
PA0682	hxcX	-0.207514	0.847441	HxcX	RuvA domain 2-like | General secretion pathway protein K
PA0683	hxcY	-0.102207	0.919222	HxcY	GspL periplasmic domain
PA0684	hxcZ	0.0982395	0.937035	HxcZ	Type II secretion system, protein M | Type II secretion system protein M, periplasmic domain
PA0685	hxcQ	-0.268822	0.765666	HxcQ	GspD/PilQ family | Type II/III secretion system | NolW-like | Type II secretion system GspD
PA0686	hxcR	0.421897	0.673133	HxcR	AAA+ ATPase domain | P-loop containing nucleoside triphosphate hydrolase | Type II secretion system protein E | Type II secretion system GspE
PA0687	hxcS	0.155486	0.896736	HxcS	Type II secretion system F domain | General secretion pathway protein F | GspF/PilC family
PA0688	lapA	0.202562	0.838523	low-molecular-weight alkaline phosphatase A, LapA	PBP domain
PA0689	lapB	0.217764	0.778601	low-molecular-weight alkaline phosphatase B, LapB	PBP domain
PA0690	pdtA	0.734642	0.0894184	phosphate depletion regulated TPS partner A, PdtA	Filamentous haemagglutinin, N-terminal | Pectin lyase fold/virulence factor | Pectin lyase fold | Filamentous haemagglutinin family outer membrane protein, domain of unknown function DUF3739
PA0691	phdA	1.01439	0.275191	prevent-host-death protein A	Type II toxin-antitoxin system, antitoxin Phd/YefM | Transposase InsH, N-terminal
PA0692	pdtB	0.407153	0.655214	phosphate depletion regulated TPS partner B, PdtB	Polypeptide-transport-associated, ShlB-type | Haemolysin activator HlyB, C-terminal
PA0693	exbB2	0.938748	0.186251	transport protein ExbB2	Concanavalin A-like lectin/glucanase domain | LamG-like jellyroll fold | MotA/TolQ/ExbB proton channel | Domain of unknown function DUF2341
PA0694	exbD2	-0.249209	0.852029	transport protein ExbD	Biopolymer transport protein ExbD/TolR
PA0695	PA0695	0.366584	0.752405	hypothetical protein	TonB, C-terminal
PA0696	PA0696	0.627566	0.495315	hypothetical protein	Putative bacterial porin
PA0697	PA0697	0.848368	0.346168	hypothetical protein	NA
PA0698	PA0698	-0.544523	0.617392	hypothetical protein	Putative sensory transduction regulator YbjN
PA0699	PA0699	1.49755	0.0160399	probable peptidyl-prolyl cis-trans isomerase, PpiC-type	Peptidyl-prolyl cis-trans isomerase, PpiC-type, conserved site | Peptidyl-prolyl cis-trans isomerase, PpiC-type
PA0700	PA0700	0.618794	0.54617	hypothetical protein	NA
PA0701	PA0701	0.964999	0.162831	probable transcriptional regulator	Transcription regulator HTH, LysR | Winged helix-turn-helix DNA-binding domain | LysR, substrate-binding
PA0701a	NA	-0.284682	0.695839	NA	NA
PA0702	PA0702	0.0615217	0.953352	hypothetical protein	Fatty acid hydroxylase
PA0703	PA0703	-0.823754	0.172532	probable major facilitator superfamily (MFS) transporter	Major facilitator superfamily domain | Major facilitator, sugar transporter-like | Sugar transporter, conserved site
PA0704	PA0704	-0.425831	0.511009	probable amidase	Amidase signature domain
PA0705	migA	-0.546422	0.352213	alpha-1,6-rhamnosyltransferase MigA	Nucleotide-diphospho-sugar transferases | Glycosyltransferase 2-like
PA0706	cat	0.294	0.651525	chloramphenicol acetyltransferase	Trimeric LpxA-like | Hexapeptide repeat
PA0707	toxR	0.362572	0.556403	transcriptional regulator ToxR	EAL domain
PA0708	PA0708	1.06237	0.0285814	probable transcriptional regulator	LysR, substrate-binding | Transcription regulator HTH, LysR | Winged helix-turn-helix DNA-binding domain
PA0709	PA0709	1.21107	0.0722905	hypothetical protein	Antibiotic biosynthesis monooxygenase domain | Dimeric alpha-beta barrel
PA0710	gloA2	1.32323	0.0592254	lactoylglutathione lyase	Glyoxalase/Bleomycin resistance protein/Dihydroxybiphenyl dioxygenase | Glyoxalase I | Glyoxalase/fosfomycin resistance/dioxygenase domain
PA0711	PA0711	0.346837	0.717041	hypothetical protein	Acyl-CoA N-acyltransferase | GNAT domain
PA0712	PA0712	-0.421215	0.515324	hypothetical protein	Putative toxin of bacterial toxin-antitoxin pair | Winged helix-turn-helix DNA-binding domain
PA0713	PA0713	2.63641	2.56436e-06	hypothetical protein	Protein of unknown function DUF2845
PA0714	PA0714	2.13176	0.000362088	hypothetical protein	NA
PA0715	PA0715	-0.203894	0.745581	hypothetical protein	Reverse transcriptase domain | RNA-directed DNA polymerase (reverse transcriptase), msDNA
PA0716	PA0716	-0.0571257	0.935881	hypothetical protein	P-loop containing nucleoside triphosphate hydrolase | ATPase, AAA-type, core | AAA+ ATPase domain
PA0718	PA0718	-0.227681	0.832734	hypothetical protein of bacteriophage Pf1	Protein of unknown function DUF5447
PA0719	PA0719	0.0663615	0.95025	hypothetical protein of bacteriophage Pf1	NA
PA0720	PA0720	-1.42026	0.0445249	helix destabilizing protein of bacteriophage Pf1	NA
PA0721	PA0721	0.184092	0.888903	hypothetical protein of bacteriophage Pf1	NA
PA0722	PA0722	-0.453063	0.464376	hypothetical protein of bacteriophage Pf1	NA
PA0723	coaB	-0.227313	0.713786	coat protein B of bacteriophage Pf1	Capsid protein G8P
PA0724	(coaA)	0.890347	0.180829	probable coat protein A of bacteriophage Pf1	NA
PA0725	PA0725	0.659744	0.57427	hypothetical protein of bacteriophage Pf1	Protein of unkown function DUF2523
PA0726	PA0726	0.415801	0.624313	hypothetical protein of bacteriophage Pf1	Zona occludens toxin
PA0727	PA0727	0.683405	0.252477	hypothetical protein from bacteriophage Pf1	NA
PA0728	PA0728	1.12488	0.0790333	probable bacteriophage integrase	Integrase/recombinase, N-terminal | Integrase-like, catalytic domain | Integrase, catalytic domain | DNA breaking-rejoining enzyme, catalytic core
PA0729	PA0729	-0.448208	0.395269	hypothetical protein	Toxin-antitoxin system, RelE/ParE toxin family
PA0730	PA0730	0.150341	0.832864	probable transferase	Alpha/Beta hydrolase fold | Alpha/beta hydrolase fold-1
PA0731	PA0731	0.65653	0.230153	hypothetical protein	Putative L,D-transpeptidase catalytic domain
PA0732	PA0732	1.68248	0.00321629	hypothetical protein	Uncharacterised conserved protein UCP029342 | L,D-transpeptidase catalytic domain
PA0733	(rsuA)	0.227427	0.752562	probable pseudouridylate synthase	Pseudouridine synthase, RsuA/RluB/E/F, conserved site | RNA-binding S4 domain | Pseudouridine synthase, RsuA/RluB/E/F | Pseudouridine synthase, RsuA/RluB/C/D/E/F | Pseudouridine synthase, catalytic domain
PA0734	PA0734	-0.0187273	0.982639	hypothetical protein	Cysteine-rich CWC
PA0735	PA0735	-0.285714	0.707347	hypothetical protein	Protein of unknown function DUF4824
PA0736	PA0736	-0.953228	0.0907827	hypothetical protein	Domain of unknown function DUF2157
PA0736a	NA	2.89935	8.57782e-16	NA	NA
PA0737	PA0737	2.38374	9.94437e-08	hypothetical protein	NA
PA0738	PA0738	1.23602	0.0474736	conserved hypothetical protein	Protein of unknown function DUF1145
PA0739	PA0739	-0.109422	0.893926	probable transcriptional regulator	Transcription regulator HTH, LysR | Winged helix-turn-helix DNA-binding domain | LysR, substrate-binding
PA0740	sdsA1	1.21443	0.0577369	SDS hydrolase SdsA1	SCP2 sterol-binding domain | Metallo-beta-lactamase | Alkyl sulfatase dimerisation domain | Alkyl sulfatase, C-terminal
PA0741	(ywnB)	-0.239979	0.825105	conserved hypothetical protein	NAD(P)-binding domain
PA0742	PA0742	0.755738	0.285371	hypothetical protein	Potassium channel domain
PA0743	PA0743	1.39888	0.0240707	probable 3-hydroxyisobutyrate dehydrogenase	3-hydroxyisobutyrate dehydrogenase, NAD-binding domain | 6-phosphogluconate dehydrogenase, domain 2 | 3-hydroxyisobutyrate dehydrogenase-related, conserved site | 3-hydroxyisobutyrate dehydrogenase-related | 3-hydroxyisobutyrate dehydrogenase | 6-phosphogluconate dehydrogenase C-terminal domain-like | 6-phosphogluconate dehydrogenase, NADP-binding | NAD(P)-binding domain
PA0744	PA0744	-0.409737	0.580063	probable enoyl-CoA hydratase/isomerase	Enoyl-CoA hydratase/isomerase, HIBYL-CoA-H type | ClpP/crotonase-like domain
PA0745	PA0745	-0.577506	0.438256	probable enoyl-CoA hydratase/isomerase	ClpP/crotonase-like domain | Enoyl-CoA hydratase/isomerase, conserved site | Crontonase, C-terminal | Crotonase superfamily
PA0746	PA0746	-0.0724691	0.937035	probable acyl-CoA dehydrogenase	Isobutyryl-CoA dehydrogenase | Acyl-CoA dehydrogenase/oxidase C-terminal | Acyl-CoA oxidase/dehydrogenase, central domain | Acyl-CoA dehydrogenase/oxidase, N-terminal | Acyl-CoA dehydrogenase, conserved site | Acyl-CoA dehydrogenase/oxidase, N-terminal and middle domain
PA0747	PA0747	0.599731	0.377061	probable aldehyde dehydrogenase	Methylmalonate-semialdehyde dehydrogenase | Aldehyde/histidinol dehydrogenase | Aldehyde dehydrogenase N-terminal domain | Aldehyde dehydrogenase domain
PA0749	PA0749	-0.393956	0.548875	hypothetical protein	Vancomycin resistance VanW
PA0750	ung	-0.0834576	0.899713	uracil-DNA glycosylase	Uracil-DNA glycosylase family 1 | Uracil-DNA glycosylase-like | Uracil-DNA glycosylase, active site
PA0751	PA0751	-0.686092	0.21492	conserved hypothetical protein	AbrB family | AbrB duplication
PA0752	PA0752	-0.868717	0.159304	conserved hypothetical protein	Protein of unknown function DUF112, transmembrane
PA0753	PA0753	-0.838391	0.241384	hypothetical protein	Protein of unknown function DUF1468
PA0754	PA0754	-0.942683	0.0876586	hypothetical protein	Bordetella uptake gene
PA0755	opdH	-1.0567	0.0253031	cis-aconitate porin OpdH	Outer membrane porin, bacterial
PA0756	PA0756	-0.0619746	0.933435	probable two-component response regulator	OmpR/PhoB-type DNA-binding domain | Winged helix-turn-helix DNA-binding domain | Signal transduction response regulator, receiver domain | CheY-like superfamily
PA0757	PA0757	0.316449	0.636903	probable two-component sensor	Histidine kinase-like ATPase, C-terminal domain | Signal transduction histidine kinase, dimerisation/phosphoacceptor domain | Signal transduction histidine kinase-related protein, C-terminal | HAMP domain | Histidine kinase domain | Two-component sensor kinase, N-terminal
PA0758	PA0758	0.256231	0.684673	hypothetical protein	Metal-dependent hydrolase HDOD
PA0759	PA0759	-0.0881656	0.909548	conserved hypothetical protein	YgfZ/GcvT conserved site | Glycine cleavage T-protein/YgfZ, C-terminal domain
PA0760	PA0760	-0.534528	0.441248	conserved hypothetical protein	Flavinator of succinate dehydrogenase
PA0761	nadB	-0.354719	0.560929	L-aspartate oxidase	FAD-dependent oxidoreductase 2, FAD binding domain | Fumarate reductase/succinate dehydrogenase flavoprotein-like, C-terminal | Succinate dehydrogenase/fumarate reductase flavoprotein, catalytic domain | FAD/NAD(P)-binding domain | L-aspartate oxidase
PA0762	algU	2.62446	6.59832e-13	sigma factor AlgU	RNA polymerase sigma-70 region 2 | RNA polymerase sigma factor 70, region 4 type 2 | RNA polymerase sigma-70 RpoE type | Winged helix-turn-helix DNA-binding domain | RNA polymerase sigma factor, region 3/4 | RNA polymerase sigma factor 70, ECF, conserved site | RNA polymerase sigma factor, region 2 | RNA polymerase sigma-70 like domain
PA0763	mucA	2.58899	1.93268e-13	anti-sigma factor MucA	Anti sigma-E protein RseA, N-terminal | Anti sigma-E protein RseA, C-terminal
PA0764	mucB	1.47472	4.52947e-05	negative regulator for alginate biosynthesis MucB	MucB/RseB, C-terminal | MucB/RseB, N-terminal | MucB/RseB
PA0765	mucC	0.997046	0.0123117	positive regulator for alginate biosynthesis MucC	Positive regulator of sigma(E), RseC/MucC | Protein RseC
PA0766	mucD	0.380592	0.408471	serine protease MucD precursor	PDZ domain | Peptidase S1C | Peptidase S1, PA clan | Peptidase S1C, Do
PA0767	lepA	-0.248764	0.695899	GTP-binding protein LepA	P-loop containing nucleoside triphosphate hydrolase | Transcription factor, GTP-binding domain | Translation elongation factor EFTu-like, domain 2 | EF-G domain III/V-like | Elongation factor 4, domain IV | Elongation factor 4 | GTP-binding protein LepA, C-terminal | Elongation factor EFG, domain V-like | Small GTP-binding protein domain
PA0768	lepB	-0.412539	0.529108	signal peptidase I	Peptidase S24/S26A/S26B/S26C | Peptidase S26A, signal peptidase I, serine active site | Peptidase S26A, signal peptidase I, conserved site | Peptidase S26A, signal peptidase I | Peptidase S26A, signal peptidase I, lysine active site
PA0769	PA0769	0.314991	0.632697	hypothetical protein	Protein of unknown function DUF4845
PA0770	rnc	0.143492	0.82042	ribonuclease III	Ribonuclease III domain | Double-stranded RNA-binding domain | Ribonuclease III
PA0771	era	0.0712035	0.913939	GTP-binding protein Era	K Homology domain, type 2 | Era-type guanine nucleotide-binding (G) domain | Small GTP-binding protein domain | GTP-binding protein Era | P-loop containing nucleoside triphosphate hydrolase | GTP binding domain | K homology domain-like, alpha/beta | K homology domain, prokaryotic type
PA0772	recO	-0.0858652	0.917602	DNA repair protein RecO	DNA replication/recombination mediator RecO, N-terminal | Nucleic acid-binding, OB-fold | Recombination protein O, RecO
PA0773	pdxJ	-0.396049	0.497683	pyridoxal phosphate biosynthetic protein PdxJ	Aldolase-type TIM barrel | Pyridoxal phosphate (active vitamin B6) biosynthesis PdxJ
PA0774	(yecP)	-1.164	0.047518	conserved hypothetical protein	tRNA (mo5U34)-methyltransferase-like | S-adenosyl-L-methionine-dependent methyltransferase | tRNA U34 carboxymethyltransferase
PA0775	(yecO)	-1.51256	0.000703692	conserved hypothetical protein	Carboxy-S-adenosyl-L-methionine synthase | S-adenosyl-L-methionine-dependent methyltransferase
PA0776	PA0776	1.8051	0.00378863	hypothetical protein	NA
PA0777	PA0777	-0.833395	0.211667	hypothetical protein	NA
PA0778	icp	-0.812654	0.167307	inhibitor of cysteine peptidase	Proteinase inhibitor I42, chagasin
PA0779	asrA	-0.589572	0.354839	AsrA	Ribosomal protein S5 domain 2-type fold | Lon, substrate-binding domain | Peptidase S16, active site | Lon protease, bacterial | ATPase, AAA-type, core | Peptidase S16, Lon proteolytic domain | Lon protease, bacterial/eukaryotic-type | AAA+ ATPase domain | PUA-like domain | P-loop containing nucleoside triphosphate hydrolase | Ribosomal protein S5 domain 2-type fold, subgroup
PA0780	pruR	-0.116984	0.882049	proline utilization regulator	DNA binding HTH domain, AraC-type | Homeobox domain-like | RmlC-like cupin domain
PA0781	PA0781	0.796972	0.103486	hypothetical protein	TonB-dependent receptor, plug domain | TonB-dependent receptor, beta-barrel
PA0782	putA	-0.628273	0.229046	proline dehydrogenase PutA	Aldehyde/histidinol dehydrogenase | FAD-linked oxidoreductase-like | Proline dehydrogenase domain | Aldehyde dehydrogenase N-terminal domain | Proline dehydrogenase PutA, domain I/II | Delta-1-pyrroline-5-carboxylate dehydrogenase 3 | Bifunctional protein PutA | Proline dehydrogenase PutA, domain II | Aldehyde dehydrogenase, cysteine active site | Aldehyde dehydrogenase domain
PA0783	putP	-1.05934	0.0304094	sodium/proline symporter PutP	Sodium/solute symporter | Sodium/solute symporter, conserved site | Sodium/proline symporter
PA0784	PA0784	0.188318	0.781225	probable transcriptional regulator	Transcription regulator HTH, LysR | Winged helix-turn-helix DNA-binding domain | LysR, substrate-binding
PA0785	azoR1	0.596844	0.381335	FMN-dependent NADH-azoreductase 1, AzoR1	NADH-azoreductase, FMN-dependent | Flavoprotein-like domain | Flavodoxin-like fold
PA0786	PA0786	0.650933	0.483485	probable transporter	Small multidrug resistance protein family
PA0787	PA0787	0.0871058	0.893021	hypothetical protein	RecF-like | ATPase, AAA-type, core | P-loop containing nucleoside triphosphate hydrolase
PA0788	PA0788	0.668704	0.255169	hypothetical protein	Lysozyme-like domain | Glycosyl transferase, family 51 | Beta-lactamase/transpeptidase-like
PA0788a	NA	1.02387	0.0520124	NA	NA
PA0789	PA0789	-0.777813	0.116603	probable amino acid permease	Amino acid permease/ SLC12A domain | Amino acid/polyamine transporter I | Amino acid permease, conserved site
PA0790	PA0790	0.841529	0.354739	hypothetical protein	Transmembrane protein TauE-like
PA0791	PA0791	-0.320868	0.655289	probable transcriptional regulator	HTH domain AraC-type, conserved site | Transcription regulator HTH, AraC- type | Homeobox domain-like | AraC-type arabinose-binding/dimerisation domain | DNA binding HTH domain, AraC-type | RmlC-like cupin domain | RmlC-like jelly roll fold
PA0792	prpD	0.522697	0.40308	propionate catabolic protein PrpD	MmgE/PrpD | 2-methylcitrate dehydratase PrpD
PA0793	PA0793	-0.153606	0.838523	hypothetical protein	2-methyl-aconitate isomerase PrpF | PrpF protein
PA0794	PA0794	-0.662863	0.275302	probable aconitate hydratase	Aconitase/3-isopropylmalate dehydratase large subunit, alpha/beta/alpha, subdomain 1/3 | Aconitase A/isopropylmalate dehydratase small subunit, swivel domain | Aconitase/3-isopropylmalate dehydratase large subunit, alpha/beta/alpha domain | Aconitase/3-isopropylmalate dehydratase large subunit, alpha/beta/alpha, subdomain 2 | Aconitase/3-isopropylmalate dehydratase, swivel | 2-methylisocitrate de…
PA0795	prpC	-0.127014	0.876091	citrate synthase 2	2-methylcitrate synthase/citrate synthase type I | Citrate synthase | Citrate synthase-like, large alpha subdomain | Citrate synthase, bacterial-type | Citrate synthase active site
PA0796	prpB	-0.176734	0.783933	carboxyphosphonoenolpyruvate phosphonomutase	2-methylisocitrate lyase | Pyruvate/Phosphoenolpyruvate kinase-like domain | Isocitrate lyase/phosphorylmutase, conserved site
PA0797	PA0797	0.605193	0.312733	probable transcriptional regulator	Transcription regulator HTH, GntR | Transcription regulator FadR/GntR, C-terminal | Winged helix-turn-helix DNA-binding domain | GntR, C-terminal
PA0798	pmtA	2.40562	1.90541e-06	phospholipid methyltransferase	S-adenosyl-L-methionine-dependent methyltransferase
PA0799	PA0799	-0.239163	0.670563	probable helicase	Helicase, C-terminal | P-loop containing nucleoside triphosphate hydrolase | SNF2-related, N-terminal domain | Helicase superfamily 1/2, ATP-binding domain
PA0800	PA0800	0.441783	0.517699	hypothetical protein	Protein of unknown function DUF3649
PA0801	PA0801	0.674534	0.233997	hypothetical protein	PepSY-associated TM protein
PA0802	PA0802	0.0502594	0.952496	hypothetical protein	Protein of unknown function DUF3325
PA0803	PA0803	0.573769	0.336958	hypothetical protein	Glyoxalase/Bleomycin resistance protein/Dihydroxybiphenyl dioxygenase | Glyoxalase/fosfomycin resistance/dioxygenase domain
PA0804	PA0804	0.753053	0.129974	probable oxidoreductase	Aldo/keto reductase | NADP-dependent oxidoreductase domain
PA0805	PA0805	-0.482262	0.416876	hypothetical protein	NA
PA0806	PA0806	1.10279	0.115098	hypothetical protein	NA
PA0807	ampDh3	1.57335	0.0141601	AmpDh3	N-acetylmuramoyl-L-alanine amidase domain | Peptidoglycan binding-like
PA0808	PA0808	1.21918	0.0245995	hypothetical protein	START-like domain | Activator of Hsp90 ATPase homologue 1-like
PA0809	PA0809	-0.709941	0.426449	probable transporter	NRAMP family
PA0810	PA0810	1.02006	0.0757723	probable haloacid dehalogenase	HAD hydrolase, subfamily IA | HAD-like domain | L-2-Haloacid dehalogenase
PA0811	PA0811	0.813033	0.186091	probable major facilitator superfamily (MFS) transporter	Major facilitator superfamily domain | Major facilitator superfamily
PA0812	PA0812	1.52503	0.0253031	hypothetical protein	Aldolase-type TIM barrel | 3-keto-5-aminohexanoate cleavage enzyme
PA0813	PA0813	1.48801	0.0103004	hypothetical protein	Pyridoxal phosphate-dependent transferase | Aminotransferase class V domain | Pyridoxal phosphate-dependent transferase, subdomain 2 | Pyridoxal phosphate-dependent transferase, major region, subdomain 1
PA0814	PA0814	1.93987	0.00573445	conserved hypothetical protein	Endoribonuclease L-PSP/chorismate mutase-like
PA0815	PA0815	0.884558	0.0743919	probable transcriptional regulator	Winged helix-turn-helix DNA-binding domain | LysR, substrate-binding | Transcription regulator HTH, LysR
PA0816	PA0816	0.176504	0.780213	probable transcriptional regulator	Transcription regulator HTH, LysR | Winged helix-turn-helix DNA-binding domain | LysR, substrate-binding
PA0817	PA0817	-0.206901	0.810345	probable ring-cleaving dioxygenase	Glyoxalase/Bleomycin resistance protein/Dihydroxybiphenyl dioxygenase | Glyoxalase/fosfomycin resistance/dioxygenase domain
PA0818	PA0818	0.133183	0.857547	hypothetical protein	NA
PA0819	PA0819	0.284257	0.752405	hypothetical protein	NA
PA0820	PA0820	0.317898	0.572519	hypothetical protein	HNH endonuclease
PA0821	PA0821	-0.25631	0.737914	hypothetical protein	Protein of unknown function DUF3396
PA0823	PA0823	1.1143	0.307775	hypothetical protein	NA
PA0824	PA0824	1.53329	0.105175	hypothetical protein	Intradiol ring-cleavage dioxygenase, core | PAAR motif
PA0825	PA0825	-0.0573681	0.961159	hypothetical protein	TM2 domain
PA0826	PA0826	-0.726785	0.209258	hypothetical protein	NA
PA0827	PA0827	-0.246279	0.761691	hypothetical protein	NA
PA0828	PA0828	1.5135	0.0148682	probable transcriptional regulator	DNA-binding HTH domain, TetR-type | DNA-binding HTH domain, TetR-type, conserved site | Homeobox domain-like
PA0829	PA0829	2.12054	7.10516e-05	probable hydrolase	Alpha/beta hydrolase fold-1 | Epoxide hydrolase-like | Alpha/Beta hydrolase fold
PA0830	PA0830	0.165666	0.847436	hypothetical protein	Ferritin-related | Uncharacterised conserved protein UCP07580
PA0831	oruR	-0.341674	0.624613	transcriptional regulator OruR	Transcription regulator HTH, AraC- type | DNA binding HTH domain, AraC-type | HTH-type transcriptional regulator AraC-type, N-terminal | Homeobox domain-like
PA0832	(ycbL)	0.186042	0.770779	conserved hypothetical protein	Metallo-beta-lactamase
PA0833	PA0833	0.154547	0.790134	hypothetical protein	OmpA-like domain | Outer membrane protein, bacterial
PA0834	PA0834	-1.61861	0.000862798	conserved hypothetical protein	Phospholipid/glycerol acyltransferase
PA0835	pta	-0.911014	0.172042	phosphate acetyltransferase	HPr(Ser) kinase/phosphorylase, N-terminal domain-like | Phosphate acetyltransferase | P-loop containing nucleoside triphosphate hydrolase | DRTGG | Phosphate acetyl/butaryl transferase | Phosphate acetyltransferase, bacteria
PA0836	ackA	-0.212893	0.821626	acetate kinase	Acetate/propionate kinase | Aliphatic acid kinase, short-chain | Aliphatic acid kinase, short-chain, conserved site
PA0837	slyD	-0.601271	0.281476	peptidyl-prolyl cis-trans isomerase SlyD	FKBP-type peptidyl-prolyl cis-trans isomerase domain
PA0838	(btuE)	0.749169	0.0984792	probable glutathione peroxidase	Thioredoxin-like fold | Glutathione peroxidase | Glutathione peroxidase active site
PA0839	PA0839	0.16143	0.847222	probable transcriptional regulator	Tetracycline transcriptional regulator, TetR-related, C-terminal | DNA-binding HTH domain, TetR-type | Homeobox domain-like
PA0840	PA0840	-0.521708	0.425085	probable oxidoreductase	Aldolase-type TIM barrel | NADH:flavin oxidoreductase/NADH oxidase, N-terminal
PA0841	PA0841	0.221726	0.782256	hypothetical protein	DegV
PA0842	PA0842	1.85081	0.00646902	probable glycosyl transferase	Glycosyl transferase, family 1 | Glycosyltransferase subfamily 4-like, N-terminal domain
PA0843	plcR	1.76714	0.000426291	phospholipase accessory protein PlcR precursor	Phospholipase C accessory protein PlcR
PA0844	plcH	0.956144	0.147807	hemolytic phospholipase C precursor	Phosphoesterase | Twin-arginine translocation pathway, signal sequence | Bacterial phospholipase C, phosphocholine-specific | Alkaline phosphatase-like, alpha/beta/alpha | Bacterial phospholipase C, C-terminal domain
PA0845	cerN	0.13767	0.890421	CerN	Neutral/alkaline non-lysosomal ceramidase, C-terminal | Neutral/alkaline non-lysosomal ceramidase, N-terminal
PA0846	(cysZ)	0.0554819	0.940547	probable sulfate uptake protein	Sulfate transporter CysZ
PA0847	PA0847	0.0631677	0.93532	diguanylate cyclase	GGDEF domain | PAS fold | PAS domain | PAS-associated, C-terminal | HAMP domain | Nucleotide cyclase | CHASE4 | PAC motif
PA0848	ahpB	-4.69354	2.5455e-30	alkyl hydroperoxide reductase , AhpB	Peroxiredoxin, C-terminal | Alkyl hydroperoxide reductase subunit C/ Thiol specific antioxidant | Peroxiredoxin, AhpC-type | Thioredoxin-like fold | Thioredoxin domain
PA0849	trxB2	-2.74415	1.50917e-10	thioredoxin reductase 2	Pyridine nucleotide-disulphide oxidoreductase, class-II, active site | Thioredoxin reductase | FAD/NAD(P)-binding domain | Pyridine nucleotide-disulphide oxidoreductase, class-II
PA0850	PA0850	0.626768	0.433508	hypothetical protein	Membrane-associated, eicosanoid/glutathione metabolism (MAPEG) protein | Membrane associated eicosanoid/glutathione metabolism-like domain
PA0851	PA0851	0.731005	0.209819	hypothetical protein	Tryptophan synthase beta subunit-like PLP-dependent enzyme | 1-aminocyclopropane-1-carboxylate deaminase/D-cysteine desulfhydrase | Serine/threonine dehydratase, pyridoxal-phosphate-binding site
PA0852	cbpD	2.17942	1.03776e-07	chitin-binding protein CbpD precursor	Cellulose/chitin-binding protein, N-terminal | Immunoglobulin E-set
PA0853	PA0853	1.1543	0.0222126	probable oxidoreductase	Flavoprotein-like domain | Flavodoxin-like fold
PA0854	fumC2	1.1603	0.0560992	fumarate hydratase	Fumarase C, C-terminal | Fumarate hydratase, class II | Fumarate lyase, N-terminal | L-Aspartase-like | Fumarate lyase family | Fumarase/histidase, N-terminal | Fumarate lyase, conserved site
PA0855	PA0855	0.407842	0.576927	hypothetical protein	Protein of unknown function DUF2804
PA0856	PA0856	0.683354	0.108999	hypothetical protein	Domain of unknown function DUF2059
PA0857	bolA	0.836148	0.0520124	morphogene protein BolA	BolA protein
PA0858	PA0858	-0.0978483	0.867029	conserved hypothetical protein	Rhodanese-like domain | Uncharacterised protein family UPF0176
PA0859	PA0859	-0.207613	0.775823	hypothetical protein	Thioredoxin-like fold | DSBA-like thioredoxin domain
PA0860	PA0860	-0.349046	0.612774	probable ATP-binding/permease fusion ABC transporter	ABC transporter-like | ABC transporter type 1, transmembrane domain | AAA+ ATPase domain | P-loop containing nucleoside triphosphate hydrolase | ABC transporter, conserved site
PA0861	rbdA	0.547875	0.292688	RbDA	GGDEF domain | Nucleotide cyclase | PAS domain | PAS fold | EAL domain
PA0862	PA0862	0.521237	0.335837	hypothetical protein	Haem oxygenase-like, multi-helical | PqqC-like protein
PA0863	PA0863	-0.701324	0.391085	probable oxidoreductase	NAD(P)-binding domain | Alcohol dehydrogenase, N-terminal | GroES-like | Alcohol dehydrogenase, C-terminal | Polyketide synthase, enoylreductase domain
PA0864	PA0864	0.302266	0.709999	probable transcriptional regulator	RmlC-like cupin domain | DNA binding HTH domain, AraC-type | Homeobox domain-like | AraC-type arabinose-binding/dimerisation domain | HTH domain AraC-type, conserved site
PA0865	hpd	1.19587	0.0264988	4-hydroxyphenylpyruvate dioxygenase	Glyoxalase/fosfomycin resistance/dioxygenase domain | Glyoxalase/Bleomycin resistance protein/Dihydroxybiphenyl dioxygenase | 4-hydroxyphenylpyruvate dioxygenase
PA0866	aroP2	0.957039	0.0562988	aromatic amino acid transport protein AroP2	Amino acid permease, conserved site | Amino acid/polyamine transporter I | Amino acid permease/ SLC12A domain
PA0867	mliC	-0.279696	0.621943	membrane-bound lysozyme inhibitor of c-type lysozyme MliC	C-type lysozyme inhibitor
PA0868	(yaeJ)	0.583272	0.275421	conserved hypothetical protein	Peptide chain release factor class I/class II
PA0869	pbpG	-1.3988	0.00953781	D-alanyl-D-alanine-endopeptidase	Peptidase S11, D-alanyl-D-alanine carboxypeptidase A, N-terminal | Peptidase S11, D-alanyl-D-alanine carboxypeptidase A | Beta-lactamase/transpeptidase-like
PA0870	phhC	0.273368	0.706717	aromatic amino acid aminotransferase	Pyridoxal phosphate-dependent transferase, subdomain 2 | Pyridoxal phosphate-dependent transferase, major region, subdomain 1 | Aminotransferase, class I/classII | Aspartate/other aminotransferase | Pyridoxal phosphate-dependent transferase | Aminotransferases, class-I, pyridoxal-phosphate-binding site
PA0871	phhB	-0.387565	0.559538	pterin-4-alpha-carbinolamine dehydratase	Transcriptional coactivator/pterin dehydratase
PA0872	phhA	0.565561	0.438256	phenylalanine-4-hydroxylase	Aromatic amino acid hydroxylase | Phenylalanine-4-hydroxylase, monomeric form | Aromatic amino acid hydroxylase, C-terminal | Aromatic amino acid hydroxylase, iron/copper binding site
PA0873	phhR	-0.23993	0.670997	transcriptional regulator PhhR	PAS domain | Sigma-54 interaction domain, ATP-binding site 1 | RNA polymerase sigma factor 54 interaction domain | ACT domain | Homeobox domain-like | PAS fold | TyrR family, helix-turn-helix domain | P-loop containing nucleoside triphosphate hydrolase | AAA+ ATPase domain | Sigma-54 interaction domain, conserved site
PA0874	PA0874	0.116949	0.904691	hypothetical protein	Protein of unknown function DUF2790
PA0875	PA0875	0.225227	0.823315	conserved hypothetical protein	Para-hydroxybenzoic acid efflux pump subunit AaeB/fusaric acid resistance protein
PA0876	PA0876	0.544275	0.362847	probable transcriptional regulator	Transcription regulator HTH, LysR | LysR, substrate-binding | Winged helix-turn-helix DNA-binding domain
PA0877	PA0877	-0.407981	0.580497	probable transcriptional regulator	LysR, substrate-binding | Transcription regulator HTH, LysR | Winged helix-turn-helix DNA-binding domain
PA0878	PA0878	-0.648744	0.369274	hypothetical protein	HotDog domain
PA0879	PA0879	-0.826074	0.286494	probable acyl-CoA dehydrogenase	Acyl-CoA dehydrogenase/oxidase C-terminal | Acyl-CoA oxidase/dehydrogenase, central domain | Acyl-CoA dehydrogenase/oxidase, N-terminal | Acyl-CoA dehydrogenase, conserved site | Acyl-CoA dehydrogenase/oxidase, N-terminal and middle domain
PA0880	PA0880	-0.47673	0.572519	probable ring-cleaving dioxygenase	Glyoxalase/Bleomycin resistance protein/Dihydroxybiphenyl dioxygenase | Glyoxalase/fosfomycin resistance/dioxygenase domain
PA0881	PA0881	-0.0351302	0.971994	hypothetical protein	MmgE/PrpD
PA0882	PA0882	-0.491927	0.51001	hypothetical protein	CoA-transferase family III domain | CoA-transferase family III
PA0883	PA0883	0.0260042	0.976266	probable acyl-CoA lyase beta chain	HpcH/HpaI aldolase/citrate lyase domain | Citrate lyase beta subunit-like | Pyruvate/Phosphoenolpyruvate kinase-like domain
PA0884	(dctP)	0.410175	0.600946	probable C4-dicarboxylate-binding periplasmic protein	TRAP transporter solute receptor, DctP family | TRAP transporter solute receptor DctP/TeaA
PA0885	(dctQ)	-0.596196	0.508469	probable C4-dicarboxylate transporter	Tripartite ATP-independent periplasmic transporter, DctQ component
PA0886	(dctM)	-0.339987	0.642617	probable C4-dicarboxylate transporter	TRAP C4-dicarboxylate transport system permease DctM subunit | TRAP transporter permease protein
PA0887	acsA	0.283806	0.667797	acetyl-coenzyme A synthetase	AMP-dependent synthetase/ligase | Acetate-CoA ligase | AMP-binding, conserved site | AMP-binding enzyme, C-terminal domain | Acetyl-coenzyme A synthetase, N-terminal domain
PA0888	aotJ	-0.240252	0.684673	arginine/ornithine binding protein AotJ	Specific amino acids and opine-binding periplasmic protein, ABC transporter | Solute-binding protein family 3/N-terminal domain of MltF | Solute-binding protein family 3, conserved site
PA0889	aotQ	-0.279813	0.625101	arginine/ornithine transport protein AotQ	ABC transporter type 1, transmembrane domain MetI-like | Amino acid ABC transporter, permease protein, 3-TM domain
PA0890	aotM	-0.348997	0.574314	arginine/ornithine transport protein AotM	ABC transporter type 1, transmembrane domain MetI-like | Amino acid ABC transporter, permease protein, 3-TM domain
PA0891	(aotO)	-0.800527	0.108435	hypothetical protein	Succinylglutamate desuccinylase/aspartoacylase
PA0892	aotP	-0.517254	0.360519	arginine/ornithine transport protein AotP	ABC transporter-like | ABC-type amino acid transport system, ATPase component, HisP-type | P-loop containing nucleoside triphosphate hydrolase | AAA+ ATPase domain | ABC transporter, conserved site
PA0893	argR	-0.22793	0.748532	transcriptional regulator ArgR	HTH domain AraC-type, conserved site | Class I glutamine amidotransferase-like | DNA binding HTH domain, AraC-type | Homeobox domain-like | Transcription regulator HTH, AraC- type
PA0894	PA0894	0.52732	0.525489	hypothetical protein	NA
PA0895	aruC	0.40662	0.447412	N2-Succinylornithine 5-aminotransferase (SOAT) = N2-acetylornithine 5-aminotransferase (ACOAT)	Acetyl/Succinylornithine transaminase family, bacteria | Aminotransferase class-III | Acetylornithine/Succinylornithine transaminase family | Pyridoxal phosphate-dependent transferase | Pyridoxal phosphate-dependent transferase, major region, subdomain 1 | Pyridoxal phosphate-dependent transferase, subdomain 2
PA0896	aruF	-0.142947	0.822344	subunit I of arginine N2-succinyltransferase = ornithine N2-succinyltransferase	Acyl-CoA N-acyltransferase | Arginine N-succinyltransferase AstA/AruG | Arginine/ornithine succinyltransferase, alpha subunit
PA0897	aruG	-0.144063	0.82667	subunit II of arginine N2-succinyltransferase = ornithine N2-succinyltransferase	Arginine N-succinyltransferase | Arginine N-succinyltransferase AstA/AruG | Acyl-CoA N-acyltransferase
PA0898	aruD	-0.6853	0.113953	N-Succinylglutamate 5-semialdehyde dehydrogenase	Aldehyde/histidinol dehydrogenase | Aldehyde dehydrogenase, glutamic acid active site | Aldehyde dehydrogenase N-terminal domain | Succinylglutamate-semialdehyde dehydrogenase | Aldehyde dehydrogenase domain | Aldehyde dehydrogenase, cysteine active site
PA0899	aruB	-0.395855	0.471408	N2-Succinylarginine dihydrolase	Succinylarginine dihydrolase
PA0900	PA0900	-0.642483	0.191926	hypothetical protein	NA
PA0901	aruE	0.160592	0.780053	N-Succinylglutamate desuccinylase	Succinylglutamate desuccinylase | Succinylglutamate desuccinylase/aspartoacylase
PA0902	PA0902	0.0228979	0.972668	hypothetical protein	Pyridoxal phosphate-dependent transferase, major region, subdomain 1 | Pyridoxal phosphate-dependent transferase, subdomain 2 | Threonine aldolase | Pyridoxal phosphate-dependent transferase | Aromatic amino acid beta-eliminating lyase/threonine aldolase
PA0903	alaS	-0.289879	0.608671	alanyl-tRNA synthetase	Alanine-tRNA ligase, class IIc, anti-codon-binding domain | Threonyl/alanyl tRNA synthetase, SAD | Translation protein, beta-barrel domain | Alanine-tRNA ligase, class IIc | Threonyl/alanyl tRNA synthetase, class II-like, putative editing domain | Alanine-tRNA ligase, eukaryota/bacteria | DHHA1 domain | Alanyl-tRNA synthetase, class IIc, N-terminal | Alanyl-tRNA synthetase, class IIc, core domain
PA0904	lysC	-0.673404	0.190954	aspartate kinase alpha and beta chain	ACT domain | GATS-like ACT domain | Aspartate/glutamate/uridylate kinase | Aspartate kinase, monofunctional class | Aspartate kinase domain | Aspartate kinase, conserved site
PA0905	rsmA	0.139426	0.82863	RsmA	Carbon storage regulator
PA0906	alpR	-0.521321	0.340949	lysis phenotype repressor, AlpR	Cro/C1-type helix-turn-helix domain | Peptidase S24/S26A/S26B/S26C | Lambda repressor-like, DNA-binding domain
PA0907	alpA	1.68932	5.62043e-05	lysis phenotype activator, AlpA	Winged helix-turn-helix DNA-binding domain
PA0908	alpB	0.236793	0.800709	AlpB	Putative phage holin-like
PA0909	alpC	-0.265623	0.758689	AlpC	Putative 3TM holin, Phage holin 3
PA0910	alpD	-0.0266584	0.976979	AlpD	NA
PA0911	alpE	0.311556	0.720759	AlpE	NA
PA0912	PA0912	0.37093	0.73548	hypothetical protein	Domain of unknown function DUF4124
PA0913	mgtE	-1.33287	0.00135815	MgtE	Magnesium transporter MgtE | CBS domain | SLC41 divalent cation transporters, integral membrane domain | Magnesium transporter, MgtE intracellular domain
PA0914	PA0914	-1.07817	0.134977	hypothetical protein	NA
PA0915	(yehS)	-1.47964	0.0312096	conserved hypothetical protein	Domain of unknown function DUF1456
PA0916	(yliG)	-1.48006	0.00068724	conserved hypothetical protein	Methylthiotransferase, N-terminal | Ribosomal protein S12 methylthiotransferase RimO | Methylthiotransferase | TRAM domain | Elongator protein 3/MiaB/NifB | Radical SAM, alpha/beta horseshoe | Radical SAM | Methylthiotransferase, conserved site
PA0917	kup	0.14517	0.836408	potassium uptake protein Kup	Potassium transporter | Potassium uptake protein, low affinity, Kup
PA0918	PA0918	-0.254445	0.76048	cytochrome b561	Di-haem cytochrome, transmembrane | Cytochrome b561, bacterial/Ni-hydrogenase
PA0919	PA0919	-0.164121	0.79321	alanyl-phosphatidylglycerol hydrolase	Twin-arginine translocation pathway, signal sequence | Alpha/Beta hydrolase fold | Type IV secretory pathway, VirJ component | Bacterial virulence
PA0920	PA0920	-0.339215	0.572519	alanyl-phosphatidylglycerol synthase	Lysylphosphatidylglycerol synthetase/glycosyltransferase AglD | Phosphatidylglycerol lysyltransferase, C-terminal | Acyl-CoA N-acyltransferase
PA0921	PA0921	0.671887	0.4055	hypothetical protein	NA
PA0922	PA0922	-0.844845	0.101682	hypothetical protein	NA
PA0923	dinB	0.0173942	0.983328	DNA Polymerase IV, DinB	DNA polymerase type-Y, HhH motif | DNA polymerase IV | UmuC domain | DNA polymerase, Y-family, little finger domain
PA0924	PA0924	0.11432	0.885452	hypothetical protein	Alkaline phosphatase-like, alpha/beta/alpha | Sulfatase, N-terminal | Inner membrane protein YejM | Inner membrane protein YejM, N-terminal | Alkaline-phosphatase-like, core domain
PA0925	PA0925	-0.375621	0.553726	hypothetical protein	Domain of unknown function DUF306, Meta/HslJ
PA0926	PA0926	-0.65086	0.224012	hypothetical protein	NA
PA0927	ldhA	-0.333559	0.580037	D-lactate dehydrogenase (fermentative)	D-isomer specific 2-hydroxyacid dehydrogenase, NAD-binding domain | D-isomer specific 2-hydroxyacid dehydrogenase, NAD-binding domain conserved site | D-isomer specific 2-hydroxyacid dehydrogenase, catalytic domain | D-isomer specific 2-hydroxyacid dehydrogenase, NAD-binding domain conserved site 1 | NAD(P)-binding domain
PA0928	gacS	-0.045898	0.94628	sensor/response regulator hybrid	Signal transduction histidine kinase, dimerisation/phosphoacceptor domain | Signal transduction histidine kinase, phosphotransfer (Hpt) domain | Histidine kinase-like ATPase, C-terminal domain | HAMP domain | Signal transduction response regulator, receiver domain | Histidine kinase domain | CheY-like superfamily | Signal transduction histidine kinase-related protein, C-terminal | Histidine kinas…
PA0929	(pirR)	1.47721	0.000863704	two-component response regulator	CheY-like superfamily | Signal transduction response regulator, receiver domain | OmpR/PhoB-type DNA-binding domain | Signal transduction response regulator, C-terminal effector | Winged helix-turn-helix DNA-binding domain
PA0930	(pirS)	0.92768	0.050734	two-component sensor	Histidine kinase-like ATPase, C-terminal domain | Signal transduction histidine kinase, dimerisation/phosphoacceptor domain | Histidine kinase domain | HAMP domain | 2-component histidine kinase, sensor domain | Signal transduction histidine kinase-related protein, C-terminal
PA0931	pirA	0.199227	0.776502	ferric enterobactin receptor PirA	TonB-dependent receptor, beta-barrel | TonB-dependent siderophore receptor | TonB-dependent receptor, plug domain | TonB-dependent receptor, conserved site
PA0932	cysM	-0.0361248	0.955134	cysteine synthase B	Cysteine synthase/cystathionine beta-synthase, pyridoxal-phosphate attachment site | Cysteine synthase CysM | Tryptophan synthase beta subunit-like PLP-dependent enzyme | Cysteine synthase
PA0933	ygcA	-0.0965926	0.888903	probable RNA methyltransferase	Nucleic acid-binding, OB-fold | RNA methyltransferase TrmA, active site | 23S rRNA (uracil(1939)-C(5))-methyltransferase RlmD | RNA methyltransferase TrmA, conserved site | (Uracil-5)-methyltransferase family | S-adenosyl-L-methionine-dependent methyltransferase | TRAM domain
PA0934	relA	0.176453	0.746372	GTP pyrophosphokinase	RelA/SpoT | ACT domain | RelA/SpoT family | TGS-like | Beta-grasp domain | RelA, TGS domain | TGS | HD/PDEase domain
PA0935	(mazG)	0.354731	0.528636	conserved hypothetical protein	NTP pyrophosphohydrolase MazG, putative catalytic core | NTP pyrophosphohydrolase MazG
PA0936	lpxO2	-0.0392409	0.961159	lipopolysaccharide biosynthetic protein LpxO2	Isopenicillin N synthase-like | Aspartyl/asparaginy/proline hydroxylase
PA0937	(yaiL)	0.119344	0.851304	conserved hypothetical protein	Protein of unknown function DUF2058
PA0938	wzz2	-1.06508	0.0435006	Wzz2	Tyrosine kinase, G-rich domain | Polysaccharide chain length determinant N-terminal domain
PA0939	PA0939	1.72163	0.00409537	hypothetical protein	Modulator of Rho-dependent transcription termination | Rof/RNase P-like
PA0940	PA0940	0.925191	0.0795816	hypothetical protein	NE1680-like domain | Protein of unknown function DUF2024
PA0941	PA0941	0.482216	0.442595	hypothetical protein	Thioredoxin-like fold
PA0942	PA0942	1.93495	6.52592e-06	probable transcriptional regulator	MarR-type HTH domain | Winged helix-turn-helix DNA-binding domain | Transcriptional regulator MarR-type, conserved site
PA0943	PA0943	0.204368	0.780053	hypothetical protein	Protein of unknown function DUF3108
PA0944	purN	-0.372014	0.570029	phosphoribosylaminoimidazole synthetase	Phosphoribosylglycinamide formyltransferase, active site | Formyl transferase, N-terminal | Phosphoribosylglycinamide formyltransferase
PA0945	purM	-1.11839	0.0116867	phosphoribosylaminoimidazole synthetase	PurM-like, N-terminal domain | AIR synthase-related protein, C-terminal domain | Phosphoribosylformylglycinamidine cyclo-ligase
PA0946	PA0946	0.0854518	0.892464	hypothetical protein	Protein of unknown function DUF2066
PA0947	PA0947	-1.32812	0.0101005	conserved hypothetical protein	P-loop containing nucleoside triphosphate hydrolase | DnaA regulatory inactivator Hda | Chromosomal replication initiator protein DnaA
PA0948	PA0948	-0.510173	0.392852	hypothetical protein	Protein of unknown function DUF2069, membrane
PA0949	wrbA	-0.0809408	0.899713	Trp repressor binding protein WrbA	Flavoprotein-like domain | NADPH-dependent FMN reductase-like | Flavoprotein WrbA-like | Flavodoxin, conserved site | Flavodoxin/nitric oxide synthase
PA0950	PA0950	0.0803636	0.901645	probable arsenate reductase	Thioredoxin-like fold | Arsenate reductase | Arsenate reductase-like
PA0951	(rbn)	0.472865	0.34636	probable ribonuclease	Virulence factor BrkB | Uncharacterised protein family UPF0761, bacterial
PA0951a	NA	-0.0911167	0.90452	NA	NA
PA0952	PA0952	2.47849	8.41308e-07	hypothetical protein	NA
PA0953	(helX)	0.506333	0.459028	probable thioredoxin	Alkyl hydroperoxide reductase subunit C/ Thiol specific antioxidant | Thioredoxin-like fold | Thioredoxin, conserved site | Thioredoxin domain
PA0954	PA0954	0.707153	0.234924	probable acylphosphatase	Acylphosphatase-like domain | Acylphosphatase, conserved site
PA0955	PA0955	-0.667899	0.215372	hypothetical protein	NA
PA0956	proS	-0.4739	0.387082	prolyl-tRNA synthetase	Prokaryote proline-tRNA ligase core domain | Anticodon-binding | Aminoacyl-tRNA synthetase, class II (G/ P/ S/T) | YbaK/aminoacyl-tRNA synthetase-associated domain | Prolyl-tRNA synthetase, class IIa, type 1 | Aminoacyl-tRNA synthetase, class II | Proline-tRNA ligase, class IIa | Prolyl-tRNA synthetase, class IIa, bacterial-type
PA0957	PA0957	0.29257	0.67926	hypothetical protein	Phenylacetic acid degradation-related domain | Thioesterase domain | HotDog domain
PA0958	oprD	-1.22628	0.00706132	Basic amino acid, basic peptide and imipenem outer membrane porin OprD precursor	Outer membrane porin, bacterial
PA0959	PA0959	0.838984	0.0940572	hypothetical protein	HIT-like domain | Histidine triad (HIT) protein
PA0960	PA0960	0.737154	0.159343	hypothetical protein	SlyX
PA0961	PA0961	-1.63346	0.00187384	probable cold-shock protein	Cold shock domain | Cold shock, CspA | Cold-shock protein, DNA-binding | Nucleic acid-binding, OB-fold | Cold-shock conserved site
PA0962	dps	-1.73795	0.00215792	DNA-binding protein from starved cells, Dps	DNA-binding protein Dps, conserved site | Ferritin-related | Ferritin/DPS protein domain | DNA-binding protein Dps | Ferritin-like superfamily
PA0963	aspS	-0.0783242	0.899374	aspartyl-tRNA synthetase	Aspartyl/Asparaginyl-tRNA synthetase, class IIb | OB-fold nucleic acid binding domain, AA-tRNA synthetase-type | Aminoacyl-tRNA synthetase, class II (D/K/N) | Aspartate-tRNA ligase, type 1 | GAD-like domain | GAD domain | Aminoacyl-tRNA synthetase, class II | Nucleic acid-binding, OB-fold
PA0964	pmpR	-0.286684	0.608671	pqsR-mediated PQS regulator, PmpR	YebC-like | Transcriptional regulator TACO1-like | Integrase, N-terminal zinc-binding domain-like | Transcriptional regulator TACO1-like, domain 3
PA0965	ruvC	-0.354939	0.532986	Holliday junction resolvase RuvC	Ribonuclease H-like domain | Crossover junction endodeoxyribonuclease RuvC | Crossover junction endodeoxyribonuclease RuvC, magnesium-binding site
PA0966	ruvA	0.188357	0.744473	Holliday junction DNA helicase RuvA	DNA helicase, Holliday junction RuvA type, domain I, bacterial | RuvA domain 2-like | Bacterial DNA recombination protein RuvA | Nucleic acid-binding, OB-fold | Holliday junction DNA helicase RuvA, C-terminal | Helix-hairpin-helix DNA-binding motif, class 1
PA0967	ruvB	0.198417	0.725183	Holliday junction DNA helicase RuvB	Holliday junction DNA helicase ruvB, N-terminal | AAA+ ATPase domain | P-loop containing nucleoside triphosphate hydrolase | Winged helix-turn-helix DNA-binding domain | DNA helicase, Holliday junction RuvB type | DNA helicase, Holliday junction RuvB type, C-terminal
PA0968	(ybgC)	-0.208785	0.781974	conserved hypothetical protein	Thioesterase domain | Acyl-CoA thioester hydrolase YbgC/YbaW family | HotDog domain | Tol-Pal system-associated acyl-CoA thioesterase
PA0969	tolQ	-0.00658982	0.99205	TolQ protein	MotA/TolQ/ExbB proton channel | Tol-Pal system, TolQ
PA0970	tolR	-0.126733	0.834567	TolR protein	Biopolymer transport, TolR | Biopolymer transport protein ExbD/TolR
PA0971	tolA	0.387836	0.463484	TolA protein	TonB, C-terminal | Tol-Pal system, TolA
PA0972	tolB	-0.11615	0.847607	TolB protein	Tol-Pal system beta propeller repeat-containing protein, TolB | WD40/YVTN repeat-like-containing domain | TolB, N-terminal | WD40-like Beta Propeller
PA0973	oprL	-0.639415	0.188711	Peptidoglycan associated lipoprotein OprL precursor	OmpA-like domain | Peptidoglycan-associated lipoprotein | Outer membrane protein, OmpA-like, conserved site | Outer membrane protein, bacterial
PA0974	PA0974	-0.162352	0.801229	conserved hypothetical protein	YbgF, trimerisation domain | Tetratricopeptide repeat-containing domain | Tetratricopeptide-like helical domain | Cell division coordinator CpoB, C-terminal | Cell division coordinator CpoB
PA0975	PA0975	-0.355825	0.603711	probable radical activating enzyme	7-carboxy-7-deazaguanine synthase-like | Putative 7-cyano-7-deazaguanosine (preQ0) biosynthesis protein QueE | Radical SAM | Aldolase-type TIM barrel
PA0976	PA0976	0.561679	0.353852	conserved hypothetical protein	Queuosine biosynthesis protein QueC | Rossmann-like alpha/beta/alpha sandwich fold
PA0978	PA0978	0.105402	0.903662	conserved hypothetical protein	Integrase, catalytic core | Ribonuclease H-like domain | HTH-like domain
PA0979	PA0979	1.67427	0.00715469	conserved hypothetical protein	Transposase IS3/IS911family | Homeobox domain-like
PA0981	PA0981	0.148339	0.851304	hypothetical protein	NA
PA0982	PA0982	0.685401	0.291897	hypothetical protein	Thioredoxin-like fold
PA0983	PA0983	1.94128	4.47558e-05	conserved hypothetical protein	Homeobox domain-like | Transposase IS3/IS911family
PA0984	PA0984	0.780617	0.228265	colicin immunity protein	Colicin E1 (microcin) immunity protein
PA0985	pyoS5	-0.432796	0.475111	pyocin S5	Channel forming colicin, C-terminal cytotoxic
PA0986	PA0986	1.08241	0.12332	conserved hypothetical protein	Transposase IS3/IS911family | Winged helix-turn-helix DNA-binding domain | Homeobox domain-like
PA0987	PA0987	0.572138	0.542293	conserved hypothetical protein	Integrase, catalytic core | Ribonuclease H-like domain | HTH-like domain
PA0988	PA0988	0.047386	0.946674	hypothetical protein	HotDog domain | Thioesterase domain
PA0989	PA0989	0.0188908	0.985003	hypothetical protein	NA
PA0990	PA0990	1.96537	0.00102343	conserved hypothetical protein	NUDIX hydrolase domain | NUDIX hydrolase | NUDIX hydrolase, conserved site | NUDIX hydrolase domain-like
PA0992	cupC1	-0.0443276	0.954166	fimbrial subunit CupC1	Fimbrial-type adhesion domain | Adhesion domain
PA0993	cupC2	0.872705	0.335535	chaperone CupC2	Pili assembly chaperone, C-terminal | Pili assembly chaperone, bacterial | Immunoglobulin-like fold | PapD-like | Pili assembly chaperone, N-terminal
PA0994	cupC3	0.650005	0.315255	usher CupC3	Outer membrane usher protein | PapC, N-terminal domain | Fimbrial membrane usher, conserved site | PapC-like, C-terminal domain
PA0995	ogt	-0.2444	0.72524	methylated-DNA--protein-cysteine methyltransferase	Winged helix-turn-helix DNA-binding domain | Methylated-DNA-[protein]-cysteine S-methyltransferase, DNA binding | Methylguanine DNA methyltransferase, ribonuclease-like domain | Methylated-DNA--protein-cysteine methyltransferase
PA0996	pqsA	0.960952	0.223292	PqsA	AMP-binding, conserved site | AMP-binding enzyme, C-terminal domain | AMP-dependent synthetase/ligase
PA0997	pqsB	-0.0376144	0.973148	PqsB	Thiolase-like
PA0998	pqsC	1.08639	0.142991	PqsC	3-Oxoacyl-[acyl-carrier-protein (ACP)] synthase III, C-terminal | Thiolase-like | 3-Oxoacyl-[acyl-carrier-protein (ACP)] synthase III
PA0999	pqsD	0.298262	0.693757	3-oxoacyl-[acyl-carrier-protein] synthase III	3-Oxoacyl-[acyl-carrier-protein (ACP)] synthase III | Thiolase-like | 3-Oxoacyl-[acyl-carrier-protein (ACP)] synthase III, C-terminal
PA1000	pqsE	-0.182431	0.833084	Quinolone signal response protein	Metallo-beta-lactamase
PA1001	phnA	0.727284	0.223709	anthranilate synthase component I	Anthranilate synthase component I, TrpE-like, bacterial | Anthranilate synthase component I, N-terminal | ADC synthase | Chorismate-utilising enzyme, C-terminal | Anthranilate synthase component I-like
PA1002	phnB	0.767103	0.325995	anthranilate synthase component II	Glutamine amidotransferase | Class I glutamine amidotransferase-like | Anthranilate synthase/para-aminobenzoate synthase like domain
PA1003	mvfR	1.01808	0.0500901	Transcriptional regulator MvfR	Transcription regulator HTH, LysR | LysR, substrate-binding | Winged helix-turn-helix DNA-binding domain
PA1004	nadA	0.0895517	0.889576	quinolinate synthetase A	Quinolinate synthetase A | Quinolinate synthase A, type 1
PA1005	PA1005	0.00791338	0.990736	conserved hypothetical protein	Beta-barrel assembly-enhancing protease | Tetratricopeptide-like helical domain | Peptidase M48
PA1006	(yrkI; YhhP/TusA homolog)	0.13173	0.855707	Protein PA1006	TusA-like domain
PA1007	(perM)	-0.0546008	0.93532	conserved hypothetical protein	Transmembrane protein TqsA-like
PA1008	bcp	-0.0999959	0.884426	bacterioferritin comigratory protein	Thioredoxin domain | Peroxiredoxin, AhpC-type | Thioredoxin-like fold | Alkyl hydroperoxide reductase subunit C/ Thiol specific antioxidant
PA1009	PA1009	-0.626278	0.304952	hypothetical protein	Glycine cleavage system transcriptional repressor
PA1010	dapA	0.116749	0.848293	dihydrodipicolinate synthase	Schiff base-forming aldolase, active site | Schiff base-forming aldolase, conserved site | 4-hydroxy-tetrahydrodipicolinate synthase, DapA | Aldolase-type TIM barrel | DapA-like
PA1011	PA1011	0.251612	0.648539	hypothetical protein	NlpB/DapX lipoprotein
PA1012	(yycJ)	0.0374205	0.959154	conserved hypothetical protein	Metallo-beta-lactamase
PA1013	purC	-0.609476	0.181182	phosphoribosylaminoimidazole-succinocarboxamide synthase	SAICAR synthetase, conserved site | SAICAR synthetase/ADE2, N-terminal | Bacterial and archaeal 5-aminoimidazole-4-(N-succinylcarboxamide) ribonucleotide synthase | Phosphoribosylaminoimidazole-succinocarboxamide synthase
PA1014	wapB	-0.187348	0.783916	1,2-glucosyltransferase WapB	Nucleotide-diphospho-sugar transferases | Glycosyltransferase 2-like
PA1015	PA1015	-0.0406116	0.966002	probable transcriptional regulator	Winged helix-turn-helix DNA-binding domain | Transcription regulator IclR, C-terminal | Transcription regulator IclR, N-terminal | GAF domain-like
PA1016	PA1016	-0.231989	0.731426	hypothetical protein	Thiolase-like | Thiolase, C-terminal | Thiolase
PA1017	pauA	0.150076	0.836408	pimeloyl-CoA synthetase	Succinyl-CoA synthetase-like | CoA-binding | ATP-grasp fold, subdomain 1 | Succinyl-CoA synthetase-like, flavodoxin domain | ATP-grasp fold | NAD(P)-binding domain
PA1018	PA1018	0.46455	0.592554	hypothetical protein	HotDog domain | MaoC-like domain
PA1019	mucK	0.211485	0.832864	cis,cis-muconate transporter MucK	Sugar transporter, conserved site | Major facilitator superfamily domain | Major facilitator superfamily
PA1019a	NA	0.786398	0.422291	NA	NA
PA1020	PA1020	0.711819	0.209404	probable acyl-CoA dehydrogenase	Acyl-CoA dehydrogenase/oxidase C-terminal | Acyl-CoA dehydrogenase/oxidase, N-terminal | Acyl-CoA dehydrogenase/oxidase, N-terminal and middle domain
PA1021	PA1021	1.2036	0.0545586	probable enoyl-CoA hydratase/isomerase	ClpP/crotonase-like domain | Crontonase, C-terminal | Crotonase superfamily
PA1022	PA1022	0.40701	0.513821	probable acyl-CoA dehydrogenase	Acyl-CoA dehydrogenase/oxidase, N-terminal | Acyl-CoA dehydrogenase/oxidase C-terminal | Acyl-CoA oxidase/dehydrogenase, central domain | Acyl-CoA dehydrogenase/oxidase, N-terminal and middle domain
PA1023	PA1023	0.521763	0.433998	probable short-chain dehydrogenase	Short-chain dehydrogenase/reductase, conserved site | NAD(P)-binding domain | Short-chain dehydrogenase/reductase SDR
PA1024	PA1024	0.0712678	0.937035	NADH:quinone reductase	Aldolase-type TIM barrel | Nitronate monooxygenase
PA1025	(opdD)	0.743605	0.327062	probable porin	Outer membrane porin, bacterial
PA1026	PA1026	-1.003	0.141686	hypothetical protein	Transcription elongation factor, GreA/GreB, C-terminal
PA1027	amaB	2.24581	1.527e-07	delta1-Piperideine-6-carboxylate dehydrogenase	Aldehyde dehydrogenase, glutamic acid active site | Aldehyde dehydrogenase N-terminal domain | Aldehyde dehydrogenase domain | Aldehyde/histidinol dehydrogenase
PA1028	amaA	1.71726	0.000359296	L-Pipecolate oxidase	FAD/NAD(P)-binding domain | FAD dependent oxidoreductase
PA1030	PA1030	0.671123	0.237451	hypothetical protein	RES domain
PA1031	(yigN)	-0.159223	0.813817	conserved hypothetical protein	DNA recombination RmuC
PA1032	quiP	-0.382951	0.535822	QuiP	Penicillin amidase type, domain1 | Penicillin/GL-7-ACA/AHL/aculeacin-A acylase | Nucleophile aminohydrolases, N-terminal | Penicillin/GL-7-ACA/AHL acylase
PA1033	(yfcG)	0.803178	0.108308	probable glutathione S-transferase	Glutathione S-transferase, C-terminal-like | Thioredoxin-like fold | Glutathione S-transferase, N-terminal | Glutathione S-transferase, C-terminal
PA1034	PA1034	-1.24775	0.00427423	hypothetical protein	SEC-C motif
PA1035	PA1035	-0.872229	0.0793248	hypothetical protein	Water stress and hypersensitive response domain | Immunoglobulin-like fold | Late embryogenesis abundant protein, LEA-14
PA1036	PA1036	1.61624	5.09772e-06	hypothetical protein	NA
PA1037	(yicG)	-1.097	0.0892862	conserved hypothetical protein	Uncharacterised domain UPF0126
PA1038	PA1038	-0.124552	0.898477	hypothetical protein	NA
PA1039	(ychJ)	0.398655	0.550681	conserved hypothetical protein	Uncharacterised protein family UPF0225 | SEC-C motif | NTF2-like domain
PA1040	PA1040	-0.617545	0.336881	hypothetical protein	NA
PA1041	PA1041	1.71252	0.00213265	probable outer membrane protein precursor	OmpA-like domain | Outer membrane protein, bacterial
PA1042	PA1042	0.635639	0.346207	conserved hypothetical protein	Protein of unknown function DUF1145
PA1043	PA1043	-0.190941	0.789052	hypothetical protein	NA
PA1044	PA1044	-0.911338	0.184481	hypothetical protein	Copper resistance protein D
PA1045	PA1045	-0.479752	0.427732	hypothetical protein	Helicase, C-terminal | ATP-dependent helicase, C-terminal | P-loop containing nucleoside triphosphate hydrolase | Helicase superfamily 1/2, ATP-binding domain, DinG/Rad3-type
PA1046	PA1046	-0.475578	0.497274	hypothetical protein	Glycoside hydrolase superfamily
PA1047	PA1047	-0.653659	0.191968	probable esterase	Beta-lactamase/transpeptidase-like | Beta-lactamase-related
PA1048	PA1048	0.198537	0.73121	probable outer membrane protein precursor	OmpA-like domain
PA1049	pdxH	0.0658112	0.932546	pyridoxine 5'-phosphate oxidase	Pyridoxamine 5'-phosphate oxidase, conserved site | Pyridoxamine 5'-phosphate oxidase | Pyridoxamine 5'-phosphate oxidase, putative | FMN-binding split barrel | Pyridoxine 5'-phosphate oxidase, dimerisation, C-terminal
PA1050	(yeaG)	0.251803	0.707628	conserved hypothetical protein	PucR C-terminal helix-turn-helix domain | Putative sugar diacid recognition
PA1051	PA1051	-0.0168561	0.983328	probable transporter	Gluconate transporter
PA1052	(yhaD)	0.0465966	0.946352	conserved hypothetical protein	Glycerate kinase | Glycerate kinase, flavodoxin-like domain
PA1052a	NA	0.00539285	0.993069	NA	NA
PA1053	(slyB)	-0.00952259	0.9871	conserved hypothetical protein	Glycine zipper 2TM domain
PA1054	shaA	-0.565905	0.357431	ShaA	NADH:quinone oxidoreductase/Mrp antiporter, membrane subunit | Domain of unknown function DUF4040 | NADH-plastoquinone oxidoreductase, chain 5 subgroup | NADH-Ubiquinone oxidoreductase (complex I), chain 5 N-terminal | Na+/H+ antiporter MnhB subunit-related protein
PA1055	shaB	-0.275554	0.684673	ShaB	NA
PA1056	shaC	-0.425695	0.507498	ShaC	NADH:quinone oxidoreductase/Mrp antiporter, membrane subunit | NADH:ubiquinone oxidoreductase
PA1057	shaD	-0.225098	0.723165	ShaD	Na+/H+ antiporter subunit E
PA1058	shaE	-0.909154	0.111116	ShaE	Na(+)/H(+) antiporter subunit F-like
PA1059	shaF	-0.682311	0.2308	ShaF	Na+/H+ antiporter subunit G
PA1060	PA1060	0.165875	0.848293	hypothetical protein	EamA domain
PA1061	PA1061	0.366033	0.520688	conserved hypothetical protein	Tryptophan synthase beta subunit-like PLP-dependent enzyme
PA1062	PA1062	0.754452	0.209258	hypothetical protein	GNAT domain | Acyl-CoA N-acyltransferase
PA1063	PA1063	0.711483	0.311024	hypothetical protein	NA
PA1064	PA1064	-0.452059	0.481948	hypothetical protein	NA
PA1065	PA1065	0.477248	0.485334	conserved hypothetical protein	Protein of unknown function DUF488
PA1066	PA1066	0.968627	0.0679982	probable short-chain dehydrogenase	NAD(P)-binding domain | Short-chain dehydrogenase/reductase SDR
PA1067	PA1067	0.00730651	0.992286	probable transcriptional regulator	Transcription regulator HTH, LysR | LysR, substrate-binding | Winged helix-turn-helix DNA-binding domain
PA1068	PA1068	0.614614	0.179064	probable heat shock protein (hsp90 family)	Ribosomal protein S5 domain 2-type fold | Histidine kinase-like ATPase, C-terminal domain | Heat shock protein Hsp90 family | Heat shock protein Hsp90, N-terminal
PA1069	PA1069	0.345947	0.499879	hypothetical protein	Tetratricopeptide-like helical domain
PA1070	braG	-0.827042	0.123634	branched-chain amino acid transport protein BraG	High-affinity branched-chain amino acid transport ATP-binding protein | AAA+ ATPase domain | P-loop containing nucleoside triphosphate hydrolase | ABC transporter, conserved site | ABC transporter-like
PA1071	braF	-1.12134	0.0355229	branched-chain amino acid transport protein BraF	P-loop containing nucleoside triphosphate hydrolase | ABC transporter, conserved site | AAA+ ATPase domain | ABC transporter-like | Branched-chain amino acid ATP-binding cassette transporter, C-terminal
PA1072	braE	-1.35963	0.0151978	branched-chain amino acid transport protein BraE	ABC transporter, permease | ABC transporter, FecCD/TroCD-like | High-affinity branched-chain amino acid transport system permease, LivHM, N-terminal
PA1073	braD	-0.93337	0.0653491	branched-chain amino acid transport protein BraD	ABC transporter, FecCD/TroCD-like | ABC transporter, permease
PA1074	braC	-0.530673	0.357508	branched-chain amino acid transport protein BraC	Leu/Ile/Val-binding protein | Leucine-binding protein domain | Periplasmic binding protein-like I
PA1075	PA1075	-0.0591951	0.937035	hypothetical protein	Protein of unknown function DUF2288
PA1076	PA1076	0.010106	0.990543	hypothetical protein	Protein of unknown function DUF5064
PA1077	flgB	-1.10012	0.0436093	flagellar basal-body rod protein FlgB	Flagellar basal-body rod protein FlgB | Flagellar basal body rod protein, conserved site | Flagellar basal body rod protein, N-terminal
PA1078	flgC	-0.676496	0.298798	flagellar basal-body rod protein FlgC	Flagellar basal-body rod protein FlgC | Flagellar basal body rod protein, N-terminal | Flagellar basal body rod protein, conserved site | Flagellar basal-body/hook protein, C-terminal domain
PA1079	flgD	-1.01283	0.079019	flagellar basal-body rod modification protein FlgD	FlgD Ig-like domain | Flagellar hook capping protein | FlgD Tudor-like domain
PA1080	flgE	-1.3247	0.0101209	flagellar hook protein FlgE	Flagellar basal-body/hook protein, C-terminal domain | Fagellar hook-basal body protein, FlgE/F/G | Flagellar hook protein FlgE | Flagellar basal body rod protein, N-terminal
PA1081	flgF	-1.08443	0.0376865	flagellar basal-body rod protein FlgF	Flagellar basal-body/hook protein, C-terminal domain | Flagellar basal-body rod FlgF | Fagellar hook-basal body protein, FlgE/F/G | Flagellar basal body rod protein, N-terminal
PA1082	flgG	-1.13945	0.0371721	flagellar basal-body rod protein FlgG	Flagellar basal body rod protein, conserved site | Fagellar hook-basal body protein, FlgE/F/G | Flagellar basal-body/hook protein, C-terminal domain | Flagellar basal body rod protein, N-terminal | Flagellar basal-body rod FlgG
PA1083	flgH	-0.683733	0.255169	flagellar L-ring protein precursor FlgH	Flagellar L-ring protein
PA1084	flgI	-0.392783	0.511084	flagellar P-ring protein precursor FlgI	Flagellar P-ring protein
PA1085	flgJ	-0.516946	0.364462	flagellar protein FlgJ	Peptidoglycan hydrolase FlgJ | Flagellar protein FlgJ, N-terminal | Lysozyme-like domain | Mannosyl-glycoprotein endo-beta-N-acetylglucosamidase-like domain
PA1086	flgK	-0.885998	0.102678	flagellar hook-associated protein 1 FlgK	Flagellar hook-associated protein 1 | Flagellar basal-body/hook protein, C-terminal domain
PA1087	flgL	-0.570261	0.26003	flagellar hook-associated protein type 3 FlgL	Flagellar hook-associated protein 3 | Flagellin, D0/D1 domain
PA1088	PA1088	-0.125122	0.866654	hypothetical protein	S-adenosyl-L-methionine-dependent methyltransferase | Methyltransferase domain
PA1089	PA1089	-0.621851	0.337874	conserved hypothetical protein	Phosphoserine phosphatase, domain 2 | HAD-like domain
PA1090	PA1090	-0.0671024	0.933435	hypothetical protein	Nucleotide-diphospho-sugar transferases | MobA-like NTP transferase
PA1091	fgtA	-0.668264	0.238183	flagellar glycosyl transferase, FgtA	Glycosyltransferase 2-like | Nucleotide-diphospho-sugar transferases | CDP-glycerol glycerophosphotransferase
PA1092	fliC	-0.237505	0.680849	flagellin type B	Flagellin hook, IN motif | Flagellin, D0/D1 domain | Flagellin
PA1093	(flaG)	-0.181495	0.758106	hypothetical protein	FlaG protein
PA1094	fliD	-0.537663	0.275527	flagellar capping protein FliD	Flagellar hook-associated 2, C-terminal | Flagellin hook, IN motif | Flagellar hook-associated protein 2, N-terminal | Histidine kinase-like ATPase, C-terminal domain
PA1095	(fliS)	-0.0618909	0.923332	hypothetical protein	Flagellar protein FliS
PA1096	PA1096	0.23477	0.687567	hypothetical protein	Flagellar protein FliT
PA1097	fleQ	-0.633569	0.129552	transcriptional regulator FleQ	DNA binding HTH domain, Fis-type | Flagellar regulatory FleQ | RNA polymerase sigma factor 54 interaction domain | AAA+ ATPase domain | Sigma-54 interaction domain, ATP-binding site 2 | Sigma-54 interaction domain, ATP-binding site 1 | Homeobox domain-like | Sigma-54 interaction domain, conserved site | P-loop containing nucleoside triphosphate hydrolase | CheY-like superfamily
PA1098	fleS	-0.722128	0.248105	two-component sensor	PAS domain | Signal transduction histidine kinase, dimerisation/phosphoacceptor domain | Histidine kinase-like ATPase, C-terminal domain | Signal transduction histidine kinase-related protein, C-terminal | Histidine kinase domain
PA1099	fleR	-0.480744	0.456642	two-component response regulator	DNA binding HTH domain, Fis-type | Signal transduction response regulator, receiver domain | Homeobox domain-like | P-loop containing nucleoside triphosphate hydrolase | RNA polymerase sigma factor 54 interaction domain | Sigma-54 interaction domain, conserved site | Sigma-54 interaction domain, ATP-binding site 2 | CheY-like superfamily | AAA+ ATPase domain | Sigma-54 interaction domain, ATP-bin…
PA1100	fliE	-0.769635	0.184481	flagellar hook-basal body complex protein FliE	Flagellar hook-basal body complex protein FliE
PA1101	fliF	-0.643646	0.226917	Flagella M-ring outer membrane protein precursor	Flagellar M-ring protein FliF | Flagellar M-ring C-terminal | Secretory protein YscJ/FliF
PA1102	fliG	0.0155075	0.983328	flagellar motor switch protein FliG	Flagellar motor switch protein FliG | Flagellar motor switch protein FliG, C-terminal | Flagellar motor switch protein FliG, alpha-helical | Flagellar motor switch protein FliG, N-terminal domain | Flagellar motor switch protein FliG, middle domain
PA1103	(fliH)	-0.0652432	0.925814	probable flagellar assembly protein	Flagellar assembly protein FliH/Type III secretion system HrpE
PA1104	fliI	0.00937512	0.990736	flagellum-specific ATP synthase FliI	ATPase, F1/V1/A1 complex, alpha/beta subunit, nucleotide-binding domain | P-loop containing nucleoside triphosphate hydrolase | AAA+ ATPase domain | Flagellar export ATPase FliI, clade 1 | ATPase, type III secretion system, FliI/YscN | ATPase, alpha/beta subunit, nucleotide-binding domain, active site
PA1105	fliJ	-0.695949	0.294308	flagellar protein FliJ	Flagellar FliJ, proteobacteria | Flagellar export FliJ
PA1106	PA1106	1.11944	0.0461386	hypothetical protein	Conserved hypothetical protein CHP02001
PA1107	roeA	-0.495821	0.570289	RoeA	Nucleotide cyclase | GGDEF domain
PA1108	PA1108	0.822544	0.335837	probable major facilitator superfamily (MFS) transporter	Major facilitator superfamily domain | Tetracycline resistance protein TetA/multidrug resistance protein MdtG | Major facilitator superfamily
PA1109	PA1109	0.286832	0.661518	probable transcriptional regulator	DNA binding HTH domain, AraC-type | AraC-type arabinose-binding/dimerisation domain | HTH domain AraC-type, conserved site | RmlC-like jelly roll fold | RmlC-like cupin domain | Homeobox domain-like
PA1110	PA1110	-0.164474	0.8131	hypothetical protein	Pseudouridine synthase, catalytic domain | RNA-binding S4 domain
PA1111	PA1111	3.81446	1.58406e-16	hypothetical protein	NA
PA1112	(yliI)	1.8406	3.3617e-06	conserved hypothetical protein	Six-bladed beta-propeller, TolB-like | Glucose/Sorbosone dehydrogenase | Soluble quinoprotein glucose/sorbosone dehydrogenase
PA1112a	NA	0.627918	0.255791	NA	NA
PA1112b	NA	0.216558	0.745074	NA	NA
PA1113	PA1113	0.57006	0.360562	probable ATP-binding/permease fusion ABC transporter	ABC transporter-like | P-loop containing nucleoside triphosphate hydrolase | ABC transporter type 1, transmembrane domain | ABC transporter, ATP-binding/permease protein | AAA+ ATPase domain | ABC transporter, conserved site
PA1114	PA1114	0.801739	0.191926	hypothetical protein	Uncharacterised conserved protein UCP037256
PA1115	PA1115	0.396069	0.540821	hypothetical protein	Sulfatase, N-terminal | Alkaline-phosphatase-like, core domain | Alkaline phosphatase-like, alpha/beta/alpha
PA1116	PA1116	-0.25781	0.72524	hypothetical protein	Winged helix-turn-helix DNA-binding domain | RNA-binding domain, S1 | Conserved virulence factor B
PA1117	PA1117	0.656436	0.249114	hypothetical protein	NA
PA1118	PA1118	1.86985	4.34199e-05	hypothetical protein	NA
PA1119	yfiB	-0.265361	0.717392	YfiB	OmpA-like domain | Outer membrane protein, bacterial
PA1120	tpbB	0.133994	0.843709	diguanylate cyclase TpbB	HAMP domain | Nucleotide cyclase | Periplasmic sensor domain CHASE8 | GGDEF domain
PA1121	yfiR	-0.316274	0.667954	YfiR	Protein of unknown function DUF4154
PA1123	PA1123	1.2169	0.0816315	hypothetical protein	PA1123-like domain
PA1124	dgt	0.899431	0.0479969	deoxyguanosinetriphosphate triphosphohydrolase	HD/PDEase domain | dNTP triphosphohydrolase | dNTP triphosphohydrolase, type 1 | HD domain | Deoxyguanosinetriphosphate triphosphohydrolase, central domain
PA1125	(cobB)	0.989428	0.0830687	probable cobalamin biosynthetic protein	DHS-like NAD/FAD-binding domain | Sirtuin, class III | Sirtuin family | Sirtuin family, catalytic core domain
PA1126	PA1126	0.378324	0.631723	hypothetical protein	NA
PA1127	(gsp69)	1.95185	0.00155373	probable oxidoreductase	Aldo/keto reductase | NADP-dependent oxidoreductase domain
PA1128	PA1128	-0.0335716	0.965454	probable transcriptional regulator	Transcription regulator HTH, LysR | Winged helix-turn-helix DNA-binding domain | LysR, substrate-binding
PA1129	fosA	0.211843	0.805274	fosfomycin resistance protein, FosA	Glyoxalase/Bleomycin resistance protein/Dihydroxybiphenyl dioxygenase | Glyoxalase/fosfomycin resistance/dioxygenase domain
PA1130	rhlC	-0.16303	0.851036	rhamnosyltransferase 2	Glycosyltransferase 2-like | Nucleotide-diphospho-sugar transferases | Rhamnosyltransferase
PA1131	PA1131	1.5504	0.02412	probable major facilitator superfamily (MFS) transporter	Major facilitator superfamily domain | Tetracycline resistance protein TetA/multidrug resistance protein MdtG | Major facilitator superfamily
PA1132	PA1132	-2.60633	1.75046e-07	hypothetical protein	NA
PA1133	PA1133	0.421615	0.547008	hypothetical protein	NA
PA1134	PA1134	0.34866	0.608671	hypothetical protein	Protein of unknown function DUF393
PA1135	(yedU)	0.619715	0.389635	conserved hypothetical protein	Protein deglycase HchA | Class I glutamine amidotransferase-like | DJ-1/PfpI
PA1136	PA1136	0.489051	0.409124	probable transcriptional regulator	Transcription regulator LuxR, C-terminal | Transcription factor LuxR-like, autoinducer-binding domain | Transcription regulator LuxR, chaperone HchA-associated | Winged helix-turn-helix DNA-binding domain | Signal transduction response regulator, C-terminal effector
PA1137	PA1137	1.31934	0.0638476	probable oxidoreductase	Quinone oxidoreductase PIG3 | Polyketide synthase, enoylreductase domain | GroES-like | NAD(P)-binding domain | Alcohol dehydrogenase, N-terminal
PA1138	PA1138	-0.19415	0.793819	probable transcriptional regulator	LysR, substrate-binding | Transcription regulator HTH, LysR | Winged helix-turn-helix DNA-binding domain
PA1139	PA1139	0.74826	0.139482	hypothetical protein	CAP domain
PA1140	(ylbA)	-1.13126	0.0226794	conserved hypothetical protein	Conserved hypothetical protein CHP03214, putative allantoin-urate catabolism protein | RmlC-like cupin domain | Cupin 2, conserved barrel | RmlC-like jelly roll fold
PA1141	PA1141	-0.705098	0.319683	probable transcriptional regulator	Transcription regulator HTH, LysR | Winged helix-turn-helix DNA-binding domain | LysR, substrate-binding
PA1142	PA1142	0.651804	0.26745	probable transcriptional regulator	Winged helix-turn-helix DNA-binding domain | Transcription regulator HTH, GntR | UbiC transcription regulator-associated | Chorismate pyruvate-lyase/UbiC transcription regulator-associated domain
PA1143	PA1143	0.212749	0.876431	hypothetical protein	HAD-like domain | HAD-superfamily hydrolase, subfamily IB, SerB1-like
PA1144	PA1144	0.17557	0.882356	probable major facilitator superfamily (MFS) transporter	Major facilitator superfamily | Major facilitator superfamily domain | Sugar phosphate transporter
PA1145	PA1145	-0.170721	0.817367	probable transcriptional regulator	Winged helix-turn-helix DNA-binding domain | LysR, substrate-binding | Transcription regulator HTH, LysR
PA1146	PA1146	0.819996	0.315657	probable iron-containing alcohol dehydrogenase	Alcohol dehydrogenase, iron-type, conserved site | Alcohol dehydrogenase, iron-type
PA1147	PA1147	0.38379	0.586768	probable amino acid permease	Amino acid/polyamine transporter I
PA1148	toxA	0.268475	0.683498	exotoxin A precursor	Exotoxin A, middle domain | Exotoxin A catalytic domain | Concanavalin A-like lectin/glucanase domain | Exotoxin A, binding
PA1149	PA1149	0.601733	0.517349	hypothetical protein	Protein of unknown function DUF2195
PA1150	pys2	-0.535077	0.303031	pyocin S2	Pyocin S killer protein | HNH nuclease | Pyosin/cloacin translocation domain
PA1151	imm2	-0.332954	0.572519	pyocin S2 immunity protein	Colicin immunity protein/pyocin immunity protein
PA1153	PA1153	-0.720009	0.464376	hypothetical protein	BRO N-terminal domain
PA1154	PA1154	-0.259919	0.823315	conserved hypothetical protein	Transposase IS200-like
PA1155	nrdB	-0.393607	0.511084	NrdB, tyrosyl radical-harboring component of class Ia ribonucleotide reductase	Ribonucleotide reductase small subunit family | Ribonucleotide reductase small subunit | Ferritin-like superfamily
PA1156	nrdA	-0.78125	0.089796	NrdA, catalytic component of class Ia ribonucleotide reductase	Ribonucleotide reductase, class I , alpha subunit | Ribonucleotide reductase large subunit, N-terminal | Ribonucleotide reductase R1 subunit, N-terminal | ATP-cone domain | Ribonucleotide reductase large subunit, C-terminal
PA1157	PA1157	-0.344834	0.576519	probable two-component response regulator	OmpR/PhoB-type DNA-binding domain | Signal transduction response regulator, receiver domain | Winged helix-turn-helix DNA-binding domain | CheY-like superfamily | Signal transduction response regulator, C-terminal effector
PA1158	PA1158	-0.0879258	0.905514	probable two-component sensor	Histidine kinase-like ATPase, C-terminal domain | Signal transduction histidine kinase, dimerisation/phosphoacceptor domain | Signal transduction histidine kinase-related protein, C-terminal | HAMP domain | Histidine kinase domain
PA1159	PA1159	0.0199827	0.983328	probable cold-shock protein	Cold-shock conserved site | Nucleic acid-binding, OB-fold | Cold-shock protein, DNA-binding | Cold shock domain | Cold shock, CspA
PA1160	PA1160	-0.0993837	0.890008	hypothetical protein	NA
PA1161	rrmA	-0.188969	0.792521	rRNA methyltransferase	rRNA (guanine-N1-)-methyltransferase A, predicted | S-adenosyl-L-methionine-dependent methyltransferase
PA1162	dapE	-0.67129	0.151498	succinyl-diaminopimelate desuccinylase	Succinyl-diaminopimelate desuccinylase, proteobacteria | ArgE/DapE/ACY1/CPG2/YscS, conserved site | Peptidase M20 | Peptidase M20, dimerisation domain
PA1163	ndvB	-0.616086	0.275149	NdvB	Nucleotide-diphospho-sugar transferases | Glycoside hydrolase family 17 | Glycoside hydrolase superfamily
PA1164	PA1164	-0.246375	0.753179	conserved hypothetical protein	THIF-type NAD/FAD binding fold
PA1165	pcpS	-1.15644	0.0508186	PcpS	4'-phosphopantetheinyl transferase superfamily | Enterobactin synthetase-like, component D
PA1166	PA1166	1.14485	0.1096	hypothetical protein	Dienelactone hydrolase | Alpha/Beta hydrolase fold
PA1167	PA1167	0.265173	0.727808	hypothetical protein	Alginate lyase 2 | Concanavalin A-like lectin/glucanase domain
PA1168	PA1168	0.666556	0.520688	hypothetical protein	NA
PA1169	PA1169	0.616551	0.380523	probable lipoxygenase	Lipoxygenase, C-terminal | Lipoxygenase, iron binding site | Lipoxygenase, conserved site
PA1170	PA1170	-0.697923	0.221502	conserved hypothetical protein	Integral membrane protein TerC | Integral membrane protein YjbE
PA1171	sltB2	-0.18378	0.767641	SltB2	Lytic murein transglycosylase | Transglycosylase SLT domain 2 | Peptidoglycan binding-like | Lysozyme-like domain
PA1172	napC	0.155035	0.88095	cytochrome c-type protein NapC	Multihaem cytochrome | Denitrification system component NapC/NirT/NrfH | NapC/NirT cytochrome c, N-terminal | Periplasmic nitrate reductase c-type cytochrome, NapC/NirT
PA1173	napB	0.656083	0.409943	cytochrome c-type protein NapB precursor	Multihaem cytochrome | Nitrate reductase cytochrome c-type subunit NapB
PA1174	napA	0.439755	0.568331	periplasmic nitrate reductase protein NapA	Molybdopterin dinucleotide-binding domain | Aspartate decarboxylase-like domain | Periplasmic nitrate reductase, large subunit | Molybdopterin oxidoreductase, molybdopterin cofactor binding site | Molybdopterin oxidoreductase, 4Fe-4S domain | Molybdopterin oxidoreductase
PA1175	napD	0.431619	0.58007	NapD protein of periplasmic nitrate reductase	Chaperone NapD, nitrate reductase assembly
PA1176	napF	1.75601	0.00260468	ferredoxin protein NapF	Ferredoxin-type protein NapF | 4Fe-4S ferredoxin-type, iron-sulphur binding domain | 4Fe-4S ferredoxin, iron-sulphur binding, conserved site
PA1177	napE	2.10433	6.55334e-05	periplasmic nitrate reductase protein NapE	Nitrate/trimethylamine N-oxide reductase NapE/TorE | Nitrate reductas, NapE, periplasmic
PA1178	oprH	-3.29917	5.98852e-09	PhoP/Q and low Mg2+ inducible outer membrane protein H1 precursor	Outer membrane protein/outer membrane enzyme PagP, beta-barrel | Outer membrane protein beta-barrel | Outer membrane insertion C-terminal signal, omp85 target
PA1179	phoP	-1.79758	NA	two-component response regulator PhoP	Signal transduction response regulator, receiver domain | OmpR/PhoB-type DNA-binding domain | Winged helix-turn-helix DNA-binding domain | CheY-like superfamily
PA1180	phoQ	-1.14218	0.125225	two-component sensor PhoQ	HAMP domain | Signal transduction histidine kinase, dimerisation/phosphoacceptor domain | Histidine kinase-like ATPase, C-terminal domain | Histidine kinase domain | Signal transduction histidine kinase-related protein, C-terminal
PA1181	(yegE)	0.423306	0.491566	conserved hypothetical protein	GGDEF domain | PAS domain | PAS-associated, C-terminal | EAL domain | MASE1 | PAC motif | Nucleotide cyclase | PAS fold-3 | PAS fold-4
PA1182	PA1182	-0.222489	0.790134	probable transcriptional regulator	HTH-type transcriptional regulator AraC-type, N-terminal | DNA binding HTH domain, AraC-type | Winged helix-turn-helix DNA-binding domain | Transcription regulator HTH, AraC- type | Homeobox domain-like
PA1183	dctA	0.210805	0.738869	C4-dicarboxylate transport protein	C4-dicarboxylate transport protein | Sodium:dicarboxylate symporter | Sodium:dicarboxylate symporter, conserved site
PA1184	PA1184	0.00697522	0.992286	probable transcriptional regulator	LysR, substrate-binding | Transcription regulator HTH, LysR | Winged helix-turn-helix DNA-binding domain
PA1185	(yfcG)	1.03441	0.223647	probable glutathione S-transferase	Glutathione S-transferase, N-terminal | Glutathione S-transferase, C-terminal | Thioredoxin-like fold | Glutathione S-transferase, C-terminal-like
PA1186	PA1186	0.813411	0.275149	hypothetical protein	Luciferase-like domain | Luciferase-type oxidoreductase
PA1187	(lcaD)	0.628888	0.382004	probable acyl-CoA dehydrogenase	Acyl-CoA dehydrogenase, conserved site | Acyl-CoA dehydrogenase/oxidase C-terminal | Acyl-CoA dehydrogenase/oxidase, N-terminal and middle domain | Acyl-CoA dehydrogenase/oxidase, N-terminal | Acyl-CoA oxidase/dehydrogenase, central domain
PA1188	PA1188	0.871974	0.11533	hypothetical protein	CoA-transferase family III | CoA-transferase family III domain
PA1189	PA1189	0.629317	0.385473	conserved hypothetical protein	SprT-like, zinc ribbon domain | SprT-like | Uncharacterised protein family SprT
PA1190	(yohC)	1.97135	3.74067e-06	conserved hypothetical protein	Protein of unknown function DUF1282
PA1191	PA1191	0.647144	0.224584	hypothetical protein	DnaJ domain | DnaJ-related protein, N-terminal
PA1192	(ydaO)	0.553598	0.253204	conserved hypothetical protein	Rossmann-like alpha/beta/alpha sandwich fold | tRNA thiolation protein, TtcA/Ctu1 type | 2-thiocytidine tRNA biosynthesis protein, TtcA | tRNA(Ile)-lysidine/2-thiocytidine synthase, N-terminal
PA1193	PA1193	0.656711	0.226917	hypothetical protein	DNA glycosylase | Methyladenine glycosylase
PA1194	PA1194	-0.226067	0.817367	probable amino acid permease	Amino acid/polyamine transporter I | Amino acid antiporter
PA1195	ddaH	0.173505	0.903643	dimethylarginine dimethylaminohydrolase DdaH	NA
PA1196	ddaR	1.35314	0.0217706	transcriptional regulator DdaR	PAS domain | Sigma-54 interaction domain, ATP-binding site 2 | Sigma-54 interaction domain, conserved site | DNA binding HTH domain, Fis-type | RNA polymerase sigma factor 54 interaction domain | AAA+ ATPase domain | Homeobox domain-like | P-loop containing nucleoside triphosphate hydrolase | Sigma-54 interaction domain, ATP-binding site 1 | PAS fold-4
PA1197	PA1197	1.20143	0.0578294	hypothetical protein	Sirtuin family | Sirtuin family, catalytic core domain | DHS-like NAD/FAD-binding domain
PA1198	PA1198	0.962471	0.0324809	conserved hypothetical protein	Endopeptidase, NLPC/P60 domain
PA1199	PA1199	-0.397098	0.48998	probable lipoprotein	Endopeptidase, NLPC/P60 domain
PA1200	PA1200	-0.288269	0.616255	conserved hypothetical protein	O-methyltransferase, family 3 | S-adenosyl-L-methionine-dependent methyltransferase
PA1201	PA1201	0.299628	0.683844	probable transcriptional regulator	LysR, substrate-binding | Winged helix-turn-helix DNA-binding domain | Transcription regulator HTH, LysR
PA1202	(ycaC)	-0.23581	0.686625	probable hydrolase	Isochorismatase-like
PA1203	PA1203	-0.559654	0.424112	hypothetical protein	K homology domain-like, alpha/beta | OsmC/Ohr family
PA1204	(yieF)	0.0413827	0.953886	NAD(P)H quinone oxidoreductase	Flavoprotein-like domain | NADPH-dependent FMN reductase-like
PA1205	PA1205	-0.0438339	0.949985	conserved hypothetical protein	Pirin | Pirin, C-terminal domain | RmlC-like cupin domain | Pirin, N-terminal domain | RmlC-like jelly roll fold
PA1206	PA1206	0.00734741	0.991688	hypothetical protein	Acetylaranotin biosynthesis cluster protein L | START-like domain
PA1207	kefB	-0.217607	0.745827	glutathione-regulated potassium-efflux system protein KefB	NAD(P)-binding domain | Regulator of K+ conductance, N-terminal | K+/H+ exchanger | Cation/H+ exchanger
PA1208	PA1208	0.905606	0.0748009	conserved hypothetical protein	FAD/NAD(P)-binding domain | Flavin monooxygenase-like
PA1209	PA1209	-0.427145	0.565024	hypothetical protein	Rhodanese-like domain | SNARE associated Golgi protein | Thiosulfate sulfurtransferase, bacterial
PA1210	(yhhW)	-1.06269	0.0596663	conserved hypothetical protein	Pirin, N-terminal domain | RmlC-like cupin domain | Pirin | RmlC-like jelly roll fold
PA1211	PA1211	0.447173	0.620246	hypothetical protein	Alpha/Beta hydrolase fold | Alpha/beta hydrolase fold-1
PA1212	PA1212	0.904002	0.342414	probable major facilitator superfamily (MFS) transporter	Major facilitator superfamily domain | Major facilitator superfamily | Sugar transporter, conserved site
PA1213	PA1213	1.14802	0.224012	hypothetical protein	TauD/TfdA-like domain
PA1214	PA1214	-0.235932	0.84055	hypothetical protein	Nucleophile aminohydrolases, N-terminal | Asparagine synthase | Asparagine synthase, glutamine-hydrolyzing | Glutamine amidotransferase type 2 domain | Rossmann-like alpha/beta/alpha sandwich fold
PA1215	PA1215	-0.12869	0.91872	hypothetical protein	AMP-binding, conserved site | AMP-dependent synthetase/ligase
PA1216	PA1216	0.413643	0.667952	hypothetical protein	S-adenosyl-L-methionine-dependent methyltransferase
PA1217	PA1217	0.721521	0.3694	probable 2-isopropylmalate synthase	Pyruvate carboxyltransferase | Aldolase-type TIM barrel | RmlC-like jelly roll fold | Alpha-isopropylmalate/homocitrate synthase, conserved site | RmlC-like cupin domain
PA1218	PA1218	0.421786	0.723771	hypothetical protein	Phytanoyl-CoA dioxygenase
PA1219	PA1219	1.46461	0.191203	hypothetical protein	Alpha/beta hydrolase fold-1 | Alpha/Beta hydrolase fold
PA1220	PA1220	1.57119	0.107886	hypothetical protein	NA
PA1221	PA1221	1.29019	0.255169	hypothetical protein	Phosphopantetheine binding ACP domain | AMP-dependent synthetase/ligase | AMP-binding, conserved site
PA1222	(mltA)	-0.0147555	0.983517	probable membrane-bound lytic murein transglycolase A	MltA, 3D domain | RlpA-like protein, double-psi beta-barrel domain | Lytic transglycosylase MltA, domain B | 3D domain | Membrane-bound lytic murein transglycosylase A
PA1223	PA1223	-0.220174	0.783306	probable transcriptional regulator	Winged helix-turn-helix DNA-binding domain | LysR, substrate-binding | Transcription regulator HTH, LysR
PA1224	PA1224	-0.390169	0.565043	probable NAD(P)H dehydrogenase	Flavodoxin-like fold | Flavoprotein-like domain
PA1225	PA1225	-0.753897	0.336041	probable NAD(P)H dehydrogenase	Flavoprotein-like domain | Flavodoxin-like fold
PA1226	PA1226	0.380914	0.567878	probable transcriptional regulator	DNA-binding HTH domain, TetR-type | Homeobox domain-like
PA1227	PA1227	0.273109	0.708234	hypothetical protein	Hygromycin-B kinase | Aminoglycoside phosphotransferase | Protein kinase-like domain
PA1228	PA1228	-1.86299	0.00139355	hypothetical protein	NA
PA1229	(yeaM)	0.0961028	0.917084	probable transcriptional regulator	Homeobox domain-like | RmlC-like jelly roll fold | DNA binding HTH domain, AraC-type | HTH domain AraC-type, conserved site | RmlC-like cupin domain
PA1230	PA1230	1.2233	0.255169	hypothetical protein	Protein of unknown function DUF1656
PA1231	PA1231	1.26528	0.128304	conserved hypothetical protein	RND efflux pump, membrane fusion protein, barrel-sandwich domain | RND efflux pump, membrane fusion protein
PA1232	PA1232	0.346597	0.693666	hypothetical protein	Para-hydroxybenzoic acid efflux pump subunit AaeB/fusaric acid resistance protein
PA1233	PA1233	1.0431	0.347554	hypothetical protein	Protein of unknown function DUF2790
PA1234	PA1234	0.0608934	0.937892	hypothetical protein	Thioredoxin-like fold
PA1235	PA1235	0.227863	0.757693	probable transcriptional regulator	HTH domain AraC-type, conserved site | DNA binding HTH domain, AraC-type | RmlC-like jelly roll fold | Homeobox domain-like | Transcription regulator HTH, AraC- type | RmlC-like cupin domain | AraC-type arabinose-binding/dimerisation domain
PA1236	PA1236	0.612203	0.522279	probable major facilitator superfamily (MFS) transporter	Major facilitator superfamily domain | Major facilitator superfamily | Drug resistance transporter EmrB/QacA subfamily
PA1237	PA1237	1.27931	0.139822	probable multidrug resistance efflux pump	RTX secretion protein D, Gram-negative bacteria
PA1238	(opmJ)	0.229305	0.855594	probable outer membrane component of multidrug efflux pump	Outer membrane efflux protein | RND efflux system, outer membrane lipoprotein, NodT
PA1239	PA1239	1.52784	0.0215425	hypothetical protein	Uncharacterised conserved protein UCP037442, alpha/beta hydrolase, RSp0795 | Alpha/Beta hydrolase fold | Serine aminopeptidase, S33
PA1240	PA1240	1.23721	0.0473822	probable enoyl-CoA hydratase/isomerase	ClpP/crotonase-like domain | Crontonase, C-terminal | Crotonase superfamily
PA1241	PA1241	-0.24918	0.672678	probable transcriptional regulator	DNA-binding HTH domain, TetR-type | Tetracycline transcriptional regulator, TetR-related, C-terminal | Homeobox domain-like
PA1242	sprP	1.36714	0.00820934	SprP	Peptidase S8/S53 domain | Uncharacterised conserved protein UCP029389, subtilisin-related | Peptidase S8, subtilisin-related | Peptidase S8, subtilisin, Ser-active site
PA1243	PA1243	1.13819	0.0332248	probable sensor/response regulator hybrid	Signal transduction histidine kinase, dimerisation/phosphoacceptor domain | CheY-like superfamily | PAS fold-4 | Histidine kinase-like ATPase, C-terminal domain | PAC motif | PAS domain | GAF domain-like | Signal transduction histidine kinase-related protein, C-terminal | Signal transduction response regulator, receiver domain | Histidine kinase domain | PAS-associated, C-terminal
PA1244	PA1244	0.44472	0.522619	hypothetical protein	NA
PA1245	aprX	2.10444	2.18163e-09	AprX	NA
PA1246	aprD	1.70809	1.71281e-06	alkaline protease secretion protein AprD	ABC transporter-like | ATPase, type I secretion system, PrtD | ABC transporter type 1, transmembrane domain | P-loop containing nucleoside triphosphate hydrolase | AAA+ ATPase domain | ABC transporter, conserved site
PA1247	aprE	1.38009	0.00920764	alkaline protease secretion protein AprE	Secretion protein HlyD, conserved site | RND efflux pump, membrane fusion protein | Type I secretion membrane fusion protein, HlyD family | RTX secretion protein D, Gram-negative bacteria
PA1248	aprF	1.71085	1.49506e-05	Alkaline protease secretion outer membrane protein AprF precursor	Type I secretion outer membrane protein, TolC | Outer membrane efflux protein
PA1249	aprA	2.21829	4.88413e-11	alkaline metalloproteinase precursor	Peptidase M10B | Metallopeptidase, catalytic domain | Peptidase M10 serralysin, C-terminal | Serralysin-like metallopeptidase domain | Hemolysin-type calcium-binding conserved site | Peptidase, metallopeptidase | Serralysin-like metalloprotease, C-terminal
PA1250	aprI	2.04062	2.30364e-05	alkaline proteinase inhibitor AprI	Protease inhibitor, beta-barrel domain | Metalloprotease inhibitor I38 | Alkaline proteinase inhibitor/ Outer membrane lipoprotein Omp19 | Protease inhibitor I38
PA1251	PA1251	0.127132	0.909673	probable chemotaxis transducer	HAMP domain | Methyl-accepting chemotaxis protein (MCP) signalling domain | Methyl-accepting chemotaxis protein, four helix bundle domain | Chemotaxis methyl-accepting receptor HlyB-like, 4HB MCP domain | Chemotaxis methyl-accepting receptor
PA1252	dpkA	2.04215	1.88589e-06	DpkA	Malate/L-lactate dehydrogenase-like
PA1253	lhpG	1.06194	0.169573	alpha-ketoglutaric semialdehyde dehydrogenase, LhpG	Aldehyde dehydrogenase N-terminal domain | Aldehyde/histidinol dehydrogenase | Aldehyde dehydrogenase domain
PA1254	lhpC	0.257182	0.755227	delta1-pyrroline-4-hydroxy-2-carboxylate deaminase, LphC	Aldolase-type TIM barrel | DapA-like
PA1255	lhpK	1.45005	0.0217706	D-hydroxyproline epimerase, LhpK	Proline racemase family
PA1256	lhpO	0.720422	0.390898	ABC transporter ATP-binding protein, LhpO	AAA+ ATPase domain | ABC-type amino acid transport system, ATPase component, HisP-type | ABC transporter-like | ABC transporter, conserved site | P-loop containing nucleoside triphosphate hydrolase
PA1257	lhpN	1.48504	0.101868	amino acid ABC transporter membrane protein, LhpN	ABC transporter type 1, transmembrane domain MetI-like | Amino acid ABC transporter, permease protein, 3-TM domain
PA1258	lhpM	1.46183	0.136934	Permease of ABC transporter, LhpM	ABC transporter type 1, transmembrane domain MetI-like | Amino acid ABC transporter, permease protein, 3-TM domain
PA1259	lhpH	1.17933	0.0751061	LhpH	Aconitase X catalytic domain, putative | Aconitase X, putative | Aconitase/3-isopropylmalate dehydratase large subunit, alpha/beta/alpha domain | Aconitase X swivel domain, putative | PEP-utilising enzyme, mobile domain | Aconitase/3-isopropylmalate dehydratase large subunit, alpha/beta/alpha, subdomain 1/3 | Aconitase/3-isopropylmalate dehydratase, swivel
PA1260	lhpP	1.48688	0.0130158	ABC transporter periplasmic-binding protein, LhpP	Solute-binding protein family 3/N-terminal domain of MltF
PA1261	lhpR	-0.499938	0.568807	Transcriptional regulator, LhpR	HTH domain AraC-type, conserved site | DNA binding HTH domain, AraC-type | PAS fold-4 | Homeobox domain-like | Transcription regulator HTH, AraC- type | PAS domain
PA1262	PA1262	0.223258	0.844206	probable major facilitator superfamily (MFS) transporter	Major facilitator superfamily domain | Major facilitator superfamily
PA1263	PA1263	0.94282	0.0408239	hypothetical protein	Lambda repressor-like, DNA-binding domain | Cro/C1-type helix-turn-helix domain
PA1264	PA1264	0.835353	0.163084	probable transcriptional regulator	Winged helix-turn-helix DNA-binding domain | LysR, substrate-binding | Transcription regulator HTH, LysR
PA1265	PA1265	0.308566	0.740587	hypothetical protein	EamA domain
PA1266	lhpE	1.57936	0.00479897	D-hydroxyproline dehydrogenase alpha-subunit, LphE	FAD/NAD(P)-binding domain | Opine oxidase, subunit A/hydrogen cyanide synthase, subunit B | Pyridine nucleotide-disulphide oxidoreductase, class-II
PA1267	lhpB	1.67223	0.00271889	D-hydroxyproline dehydrogenase beta-subunit, LphB	FAD/NAD(P)-binding domain | FAD dependent oxidoreductase
PA1268	lhpA	1.06817	0.0836041	Hydroxyproline 2-epimerase, LhpA	Proline racemase family
PA1269	PA1269	-0.328046	0.60431	probable transcriptional regulator	GntR, C-terminal | Winged helix-turn-helix DNA-binding domain | Transcription regulator FadR/GntR, C-terminal | Transcription regulator HTH, GntR
PA1270	PA1270	-0.415192	0.543958	hypothetical protein	Para-hydroxybenzoic acid efflux pump subunit AaeB/fusaric acid resistance protein | Tetratricopeptide-like helical domain
PA1271	PA1271	-0.635754	0.322107	probable tonB-dependent receptor	TonB-dependent receptor, plug domain | TonB-dependent receptor, beta-barrel | TonB-dependent vitamin B12 transporter BtuB
PA1272	cobO	-0.365768	0.528208	cob(I)alamin adenosyltransferase	Cob(I)alamin adenosyltransferase N-terminal domain | ATP:cob(I)alamin adenosyltransferase CobA/CobO/ButR | P-loop containing nucleoside triphosphate hydrolase
PA1273	cobB	-0.755346	0.210581	cobyrinic acid a,c-diamide synthase	CobQ/CobB/MinD/ParA nucleotide binding domain | Class I glutamine amidotransferase-like | Cobyrinic acid a,c-diamide synthase CbiA | P-loop containing nucleoside triphosphate hydrolase | CobB/CobQ glutamine amidotransferase | CobB/CobQ-like glutamine amidotransferase
PA1274	(bluB)	-0.165713	0.839905	conserved hypothetical protein	5,6-dimethylbenzimidazole synthase BluB | Nitroreductase-like | Nitroreductase
PA1275	cobD	-0.565833	0.406617	cobalamin biosynthetic protein CobD	Cobalamin biosynthesis CobD/CbiB
PA1276	cobC	-0.707129	0.284758	cobalamin biosynthetic protein CobC	Pyridoxal phosphate-dependent transferase, major region, subdomain 1 | L-threonine-O-3-phosphate decarboxylase | Aminotransferase, class I/classII | Pyridoxal phosphate-dependent transferase | Aminotransferases, class-I, pyridoxal-phosphate-binding site | Pyridoxal phosphate-dependent transferase, subdomain 2
PA1277	cobQ	-0.95872	0.0674655	cobyric acid synthase	CobQ/CobB/MinD/ParA nucleotide binding domain | P-loop containing nucleoside triphosphate hydrolase | CobB/CobQ glutamine amidotransferase | CobB/CobQ-like glutamine amidotransferase | Class I glutamine amidotransferase-like | Cobyric acid synthase CobQ | Cobyric acid synthase, glutamine amidotransferase type 1
PA1278	cobP	-0.545214	0.295228	cobinamide kinase	P-loop containing nucleoside triphosphate hydrolase | Cobinamide kinase/cobinamide phosphate guanyltransferase
PA1279	cobU	-0.733601	0.199586	nicotinate-nucleotide--dimethylbenzimidazole phosphoribosyltransferase	Nicotinate-nucleotide-dimethylbenzimidazole phosphoribosyltransferase-like | Nicotinate-nucleotide-dimethylbenzimidazole phosphoribosyltransferase, prokaryotic | Nicotinate-nucleotide-dimethylbenzimidazole phosphoribosyltransferase, N-terminal
PA1280	(cobC)	-1.12053	0.0413387	hypothetical protein	Histidine phosphatase superfamily | Histidine phosphatase superfamily, clade-1
PA1281	cobV	-1.18396	0.0441407	cobalamin (5'-phosphate) synthase	Adenosylcobinamide-GDP ribazoletransferase
PA1282	PA1282	2.64144	3.58249e-08	probable major facilitator superfamily (MFS) transporter	Major facilitator superfamily domain | Major facilitator superfamily
PA1283	PA1283	3.14457	9.08796e-08	probable transcriptional regulator	DNA-binding HTH domain, TetR-type | Homeobox domain-like
PA1284	PA1284	0.682935	0.327901	probable acyl-CoA dehydrogenase	Acyl-CoA dehydrogenase/oxidase, N-terminal | Acyl-CoA dehydrogenase/oxidase, N-terminal and middle domain | Acyl-CoA dehydrogenase/oxidase C-terminal | Acetyl-CoA dehydrogenase-like C-terminal domain | Acyl-CoA dehydrogenase, N-terminal, bacteria | Acyl-CoA oxidase/dehydrogenase, central domain
PA1285	PA1285	-0.642488	0.233997	probable transcriptional regulator	MarR-type HTH domain | Winged helix-turn-helix DNA-binding domain
PA1286	PA1286	-0.864774	0.217188	probable major facilitator superfamily (MFS) transporter	Major facilitator superfamily | Major facilitator superfamily domain
PA1287	PA1287	0.949119	0.0395461	probable glutathione peroxidase	Glutathione peroxidase active site | Thioredoxin-like fold | Glutathione peroxidase
PA1288	(ompP1; fadL)	-1.92302	1.15857e-07	probable outer membrane protein precursor	Outer membrane protein transport protein (OMPP1/FadL/TodX)
PA1289	PA1289	0.508825	0.439585	hypothetical protein	NA
PA1290	PA1290	1.44925	0.00312268	probable transcriptional regulator	DNA-binding HTH domain, TetR-type | DNA-binding HTH domain, TetR-type, conserved site | Homeobox domain-like
PA1291	PA1291	0.270355	0.696542	hypothetical protein	Alpha/beta hydrolase fold-1 | Uncharacterised conserved protein UCP037442, alpha/beta hydrolase, RSp0795 | Alpha/Beta hydrolase fold
PA1292	PA1292	-0.590198	0.364467	probable 3-mercaptopyruvate sulfurtransferase	Rhodanese-like domain
PA1293	PA1293	-0.0285862	0.966478	hypothetical protein	Strictosidine synthase, conserved region | Six-bladed beta-propeller, TolB-like
PA1294	rnd	0.528408	0.276943	ribonuclease D	3'-5' exonuclease domain | HRDC domain | HRDC-like | Ribonuclease D | Ribonuclease H-like domain
PA1295	(ycgL)	0.694881	0.210281	conserved hypothetical protein	YcgL domain
PA1296	PA1296	0.640985	0.192939	probable 2-hydroxyacid dehydrogenase	D-isomer specific 2-hydroxyacid dehydrogenase, NAD-binding domain | NAD(P)-binding domain
PA1297	PA1297	-0.461841	0.527917	probable metal transporter	Cation efflux protein
PA1298	(yohL)	0.74658	0.348375	conserved hypothetical protein	Metal-sensitive transcriptional repressor
PA1299	(ycgN)	-0.392736	0.57802	conserved hypothetical protein	Uncharacterised conserved protein UCP006173 | Putative zinc- or iron-chelating domain containing protein
PA1300	PA1300	1.11871	0.0109787	ECF sigma factor	RNA polymerase sigma factor, region 3/4 | RNA polymerase sigma factor 70, region 4 type 2 | RNA polymerase sigma factor, region 2 | RNA polymerase sigma-70 region 2 | RNA polymerase sigma-70 like domain | Winged helix-turn-helix DNA-binding domain
PA1301	PA1301	1.01981	0.0428209	probable transmembrane sensor	FecR protein | FecR, N-terminal | Fe(2+)-dicitrate sensor, transmembrane component | Protein FecR, C-terminal
PA1302	(hxuC)	-0.110261	0.897353	probable heme utilization protein precursor	TonB-dependent haem/haemoglobin receptor | TonB-dependent receptor, beta-barrel | TonB-dependent receptor, plug domain | TonB-dependent haemoglobin/transferrin/lactoferrin receptor | Secretin/TonB, short N-terminal domain
PA1303	PA1303	-0.268974	0.750412	signal peptidase	Peptidase S26A, signal peptidase I | Peptidase S26A, signal peptidase I, conserved site | Peptidase S24/S26A/S26B/S26C | Peptidase S26A, signal peptidase I, lysine active site
PA1304	PA1304	-0.202274	0.781298	probable oligopeptidase	Peptidase S9, prolyl oligopeptidase, catalytic domain | Alpha/Beta hydrolase fold | Peptidase S9A, N-terminal domain | Peptidase S9A, prolyl oligopeptidase
PA1305	PA1305	0.0336564	0.958436	hypothetical protein	NA
PA1306	PA1306	-0.202216	0.747847	probable HIT family protein	HIT-like domain | Histidine triad (HIT) protein | Histidine triad, conserved site
PA1307	(yafJ)	0.0793355	0.897353	conserved hypothetical protein	Nucleophile aminohydrolases, N-terminal | Glutamine amidotransferase type 2 domain | Putative glutamine amidotransferase type 2
PA1308	PA1308	0.458489	0.321867	hypothetical protein	Uncharacterised conserved protein UCP029393 | Protein of unknown function DUF2937
PA1309	PA1309	0.0925616	0.900368	probable transcriptional regulator	Winged helix-turn-helix DNA-binding domain | Transcription regulator HTH, LysR | LysR, substrate-binding | Aminoethylphosphonate utilisation-associated transcription regulator, LysR-type
PA1310	phnW	0.720085	0.272726	2-aminoethylphosphonate:pyruvate aminotransferase	Serine-pyruvate aminotransferase/2-aminoethylphosphonate-pyruvate transaminase | Pyridoxal phosphate-dependent transferase, major region, subdomain 1 | Pyridoxal phosphate-dependent transferase, subdomain 2 | Aminotransferase class V domain | 2-aminoethylphosphonate--pyruvate transaminase | Pyridoxal phosphate-dependent transferase
PA1311	phnX	1.19703	0.0240009	2-phosphonoacetaldehyde hydrolase	HAD-like domain | Phosphoglycolate phosphatase, domain 2 | Phosphonoacetaldehyde hydrolase | HAD hydrolase, subfamily IA
PA1312	PA1312	0.705473	0.20448	probable transcriptional regulator	Transcription regulator HTH, LysR | Winged helix-turn-helix DNA-binding domain | LysR, substrate-binding
PA1313	PA1313	0.765481	0.323362	probable major facilitator superfamily (MFS) transporter	Major facilitator superfamily domain | Major facilitator superfamily
PA1314	PA1314	1.75919	0.00257451	hypothetical protein	Domain of unknown function DUF4440 | NTF2-like domain | Uncharacterised conserved protein UCP029394
PA1315	PA1315	-0.323309	0.630022	probable transcriptional regulator	Tetracycline transcriptional regulator, TetR-related, C-terminal | DNA-binding HTH domain, TetR-type | DNA-binding HTH domain, TetR-type, conserved site | Homeobox domain-like
PA1316	PA1316	-0.362396	0.572879	probable major facilitator superfamily (MFS) transporter	Major facilitator superfamily domain | Major facilitator superfamily | Sugar transporter, conserved site
PA1317	cyoA	-0.656564	0.27616	cytochrome o ubiquinol oxidase subunit II	Ubiquinol oxidase subunit 2, cupredoxin domain | Cytochrome C oxidase subunit II, transmembrane domain | Cupredoxin | Cytochrome o ubiquinol oxidase subunit II | COX aromatic rich motif | Cytochrome c oxidase subunit II-like C-terminal
PA1318	cyoB	-0.873529	0.108407	cytochrome o ubiquinol oxidase subunit I	Cytochrome c oxidase subunit I | Cytochrome c oxidase-like, subunit I domain | Cytochrome o ubiquinol oxidase, subunit I | Cytochrome c oxidase, subunit I, copper-binding site
PA1319	cyoC	-1.35677	0.0354203	cytochrome o ubiquinol oxidase subunit III	Cytochrome c oxidase-like subunit III | Ubiquinol oxidase subunit III domain | Cytochrome o ubiquinol oxidase, subunit III | Cytochrome c oxidase, subunit III, 4-helical bundle
PA1320	cyoD	-0.217327	0.832864	cytochrome o ubiquinol oxidase subunit IV	Cytochrome o ubiquinol oxidase subunit IV | Cytochrome C oxidase subunit IV, prokaryotes
PA1321	cyoE	-0.221	0.781225	cytochrome o ubiquinol oxidase protein CyoE	Protohaem IX farnesyltransferase | UbiA prenyltransferase conserved site | UbiA prenyltransferase family
PA1322	(pfuA)	0.952962	0.115274	probable TonB-dependent receptor	TonB-dependent receptor, plug domain | TonB-dependent siderophore receptor | TonB-dependent receptor, beta-barrel | TonB-dependent receptor, conserved site
PA1323	PA1323	3.14865	2.18033e-17	hypothetical protein	Protein of unknown function DUF883, ElaB
PA1324	PA1324	2.31875	2.37452e-07	hypothetical protein	NA
PA1325	(yybH)	1.56478	7.13902e-05	conserved hypothetical protein	Polyketide cyclase SnoaL-like domain | NTF2-like domain | Steroid delta5-4-isomerase
PA1326	ilvA2	2.95484	4.30217e-14	threonine dehydratase, biosynthetic	Tryptophan synthase beta subunit-like PLP-dependent enzyme | Threonine dehydratase, biosynthetic | Serine/threonine dehydratase, pyridoxal-phosphate-binding site | ACT-like domain
PA1327	PA1327	2.86165	6.96997e-13	probable protease	DNA/RNA non-specific endonuclease | Peptidase S1B | Extracellular Endonuclease, subunit A | Peptidase S1, PA clan
PA1328	PA1328	-0.425581	0.526035	probable transcriptional regulator	Transcription regulator HTH, LysR | Winged helix-turn-helix DNA-binding domain | LysR, substrate-binding
PA1329	PA1329	0.568002	0.592554	conserved hypothetical protein	Haem-degrading
PA1330	PA1330	0.513644	0.436295	probable short-chain dehydrogenase	Short-chain dehydrogenase/reductase SDR | NAD(P)-binding domain | Short-chain dehydrogenase/reductase, conserved site
PA1331	(yegH)	-0.34644	0.639567	conserved hypothetical protein	Integral membrane protein TerC | CBS domain | Transporter-associated domain | FAD-binding, type 2 | CO dehydrogenase flavoprotein-like, FAD-binding, subdomain 2
PA1332	PA1332	1.16721	0.0103822	hypothetical protein	NA
PA1333	PA1333	1.10777	0.0555845	hypothetical protein	NA
PA1334	PA1334	0.50796	0.543371	probable oxidoreductase	Aldolase-type TIM barrel | NADH:flavin oxidoreductase/NADH oxidase, N-terminal
PA1335	aauR	-0.424452	0.509349	AauR	CheY-like superfamily | Signal transduction response regulator, receiver domain | Homeobox domain-like | Sigma-54 interaction domain, ATP-binding site 2 | AAA+ ATPase domain | DNA binding HTH domain, Fis-type | Sigma-54 interaction domain, conserved site | RNA polymerase sigma factor 54 interaction domain | P-loop containing nucleoside triphosphate hydrolase | Sigma-54 interaction domain, ATP-bin…
PA1336	aauS	-0.139026	0.832734	AauS	Signal transduction histidine kinase-related protein, C-terminal | Periplasmic sensor domain-like | Histidine kinase-like ATPase, C-terminal domain | Signal transduction histidine kinase, dimerisation/phosphoacceptor domain | Double Cache domain 1 | Histidine kinase domain | Signal transduction histidine kinase, DctB (C4-dicarboxylate transport system regulator)
PA1337	ansB	-0.975297	0.0989364	glutaminase-asparaginase	L-asparaginase, N-terminal | Asparaginase/glutaminase-like | Asparaginase/glutaminase, active site 2 | Asparaginase/glutaminase, active site 1 | L-asparaginase, type II | L-asparaginase, C-terminal domain
PA1338	ggt	-0.873544	0.082851	gamma-glutamyltranspeptidase precursor	Gamma-glutamyltranspeptidase | Nucleophile aminohydrolases, N-terminal
PA1339	aatP	-0.811266	0.111583	AatP	P-loop containing nucleoside triphosphate hydrolase | ABC transporter-like | AAA+ ATPase domain | ABC transporter, conserved site | ABC-type amino acid transport system, ATPase component, HisP-type
PA1340	aatM	-0.669028	0.270436	AatM	Amino acid ABC transporter, permease protein, 3-TM domain | ABC transporter type 1, transmembrane domain MetI-like
PA1341	aatQ	-0.929044	0.1344	AatQ	ABC transporter type 1, transmembrane domain MetI-like | Amino acid ABC transporter, permease protein, 3-TM domain
PA1342	aatJ	-1.11832	0.0297632	AatJ	Solute-binding protein family 3/N-terminal domain of MltF
PA1343	PA1343	-1.51597	0.0350587	hypothetical protein	Outer membrane protein/outer membrane enzyme PagP, beta-barrel
PA1344	(yvaG)	1.68967	4.83327e-05	probable short-chain dehydrogenase	NAD(P)-binding domain | Short-chain dehydrogenase/reductase SDR
PA1345	PA1345	0.923941	0.0890973	hypothetical protein	RimK-like ATPgrasp N-terminal domain | ATP-grasp fold, RimK-type | ATP-grasp fold | ATP-grasp fold, subdomain 1
PA1346	PA1346	1.09069	0.134977	hypothetical protein	Orn/Lys/Arg decarboxylase, N-terminal | Orn/Lys/Arg decarboxylase, C-terminal | Pyridoxal phosphate-dependent transferase, subdomain 2 | Orn/Lys/Arg decarboxylase, major domain | Pyridoxal phosphate-dependent transferase
PA1347	PA1347	1.18393	0.216	probable transcriptional regulator	Transcription regulator LuxR, C-terminal | PAS fold-4 | Signal transduction response regulator, C-terminal effector | Winged helix-turn-helix DNA-binding domain
PA1348	PA1348	1.18554	0.0261639	hypothetical protein	NA
PA1349	PA1349	1.91752	0.00409537	conserved hypothetical protein	YCII-related | Dimeric alpha-beta barrel
PA1350	PA1350	1.54775	0.00350809	hypothetical protein	Protein of unknown function DUF899, thioredoxin-like | Thioredoxin-like fold
PA1351	PA1351	1.44734	0.0240707	probable sigma-70 factor, ECF subfamily	Winged helix-turn-helix DNA-binding domain | RNA polymerase sigma-70 like domain | Tetratricopeptide-like helical domain | RNA polymerase sigma factor, region 3/4 | RNA polymerase sigma factor 70, region 4 type 2 | RNA polymerase sigma-70 region 2 | RNA polymerase sigma factor, region 2
PA1352	PA1352	1.68531	0.0504345	conserved hypothetical protein	Major facilitator superfamily domain | Major facilitator superfamily
PA1353	PA1353	1.00413	0.157373	hypothetical protein	PhnB-like | Glyoxalase/Bleomycin resistance protein/Dihydroxybiphenyl dioxygenase
PA1354	PA1354	1.41864	0.0216975	hypothetical protein	Dimeric alpha-beta barrel | YCII-related
PA1355	PA1355	2.56229	0.000504327	hypothetical protein	Molybdopterin synthase/thiamin biosynthesis sulphur carrier, beta-grasp | ThiamineS/Molybdopterin converting factor subunit 1 | Beta-grasp domain
PA1356	PA1356	2.68171	2.10825e-07	hypothetical protein	WD40/YVTN repeat-like-containing domain
PA1357	PA1357	1.05292	0.046404	conserved hypothetical protein	YbaK/aminoacyl-tRNA synthetase-associated domain
PA1358	PA1358	0.172717	0.82667	hypothetical protein	PhnB-like | Glyoxalase/Bleomycin resistance protein/Dihydroxybiphenyl dioxygenase | Predicted 3-demethylubiquinone-9 3-methyltransferase | Predicted 3-demethylubiquinone-9 3-methyltransferase, bacterial
PA1359	PA1359	0.198985	0.784141	probable transcriptional regulator	Cro/C1-type helix-turn-helix domain | RmlC-like cupin domain | Cupin 2, conserved barrel | Lambda repressor-like, DNA-binding domain | RmlC-like jelly roll fold
PA1360	(ybiF)	0.0446886	0.957193	conserved hypothetical protein	EamA domain
PA1361	norM	-0.390153	0.503101	NorM	Multi antimicrobial extrusion protein
PA1362	PA1362	0.909507	0.250079	hypothetical protein	NA
PA1363	PA1363	0.684025	0.312853	ECF sigma factor	RNA polymerase sigma factor, region 3/4 | Winged helix-turn-helix DNA-binding domain | RNA polymerase sigma-70 like domain | RNA polymerase sigma factor 70, region 4 type 2 | RNA polymerase sigma factor, region 2
PA1364	PA1364	1.0116	0.0297208	probable transmembrane sensor	Protein FecR, C-terminal | FecR protein | Fe(2+)-dicitrate sensor, transmembrane component
PA1365	PA1365	-0.0643117	0.925351	probable siderophore receptor	TonB-dependent receptor, plug domain | TonB-dependent receptor, beta-barrel | TonB-dependent siderophore receptor | Secretin/TonB, short N-terminal domain
PA1366	PA1366	-0.160974	0.805999	hypothetical protein	Fido domain
PA1367	PA1367	-0.89897	0.180193	hypothetical protein	Phenazine biosynthesis PhzF protein
PA1368	PA1368	0.377518	0.572367	hypothetical protein	Transposase InsH, N-terminal | Transposase DDE domain
PA1369	PA1369	-0.437267	0.471754	hypothetical protein	NA
PA1370	PA1370	-0.00471646	0.993009	hypothetical protein	Tetratricopeptide-like helical domain
PA1371	PA1371	-0.346089	0.574954	hypothetical protein	Protein of unknown function DUF2290
PA1372	PA1372	-0.515166	0.339913	hypothetical protein	UvrD-like helicase C-terminal domain | P-loop containing nucleoside triphosphate hydrolase
PA1373	fabF2	-0.419407	0.56971	3-oxoacyl-acyl carrier protein synthase II	3-oxoacyl-[acyl-carrier-protein] synthase 2 | Polyketide synthase, beta-ketoacyl synthase domain | Thiolase-like | Beta-ketoacyl synthase, C-terminal | Beta-ketoacyl synthase, N-terminal | Beta-ketoacyl synthase, active site
PA1374	PA1374	0.527484	0.481091	hypothetical protein	Winged helix-turn-helix DNA-binding domain | Helix-turn-helix, HxlR type
PA1375	pdxB	-0.0715656	0.915812	erythronate-4-phosphate dehydrogenase	D-isomer specific 2-hydroxyacid dehydrogenase, catalytic domain | D-isomer specific 2-hydroxyacid dehydrogenase, NAD-binding domain | Erythronate-4-phosphate dehydrogenase, dimerisation domain | NAD(P)-binding domain | Erythronate-4-phosphate dehydrogenase | D-isomer specific 2-hydroxyacid dehydrogenase, NAD-binding domain conserved site
PA1376	aceK	-0.0892052	0.900254	isocitrate dehydrogenase kinase/phosphatase	Isocitrate dehydrogenase kinasephosphatase
PA1377	(yhhY)	0.456026	0.42553	conserved hypothetical protein	Acyl-CoA N-acyltransferase | GNAT domain
PA1378	PA1378	0.536492	0.43413	hypothetical protein	NA
PA1379	PA1379	0.609777	0.442671	probable short-chain dehydrogenase	Short-chain dehydrogenase/reductase SDR | Short-chain dehydrogenase/reductase, conserved site | NAD(P)-binding domain
PA1380	PA1380	1.07803	0.0585368	probable transcriptional regulator	DNA binding HTH domain, AraC-type | Homeobox domain-like | Transcription regulator HTH, AraC, N-terminal
PA1381	PA1381	-0.0532734	0.965776	hypothetical protein	NA
PA1382	(xqhB)	1.11592	0.0290163	probable type II secretion system protein	NolW-like | Type II/III secretion system | GspD/PilQ family
PA1383	PA1383	0.559031	0.445212	hypothetical protein	NA
PA1384	galE	0.476263	0.553378	UDP-glucose 4-epimerase	UDP-glucose 4-epimerase | NAD(P)-binding domain
PA1385	PA1385	0.921767	0.211899	probable glycosyl transferase	Glycosyl transferase, family 1
PA1386	PA1386	0.891154	0.163253	probable ATP-binding component of ABC transporter	Wzt, C-terminal | ABC transporter-like | P-loop containing nucleoside triphosphate hydrolase | ABC transporter, conserved site | AAA+ ATPase domain
PA1387	PA1387	0.420785	0.537812	hypothetical protein	Nucleotide-diphospho-sugar transferases | P-loop containing nucleoside triphosphate hydrolase
PA1388	PA1388	0.553084	0.457769	hypothetical protein	Nucleotide-diphospho-sugar transferases | Glycosyltransferase 2-like
PA1389	PA1389	0.155965	0.839733	probable glycosyl transferase	NA
PA1390	PA1390	0.801123	0.188711	probable glycosyl transferase	Glycosyltransferase 2-like | Nucleotide-diphospho-sugar transferases
PA1391	PA1391	0.104029	0.897353	probable glycosyl transferase	Glycosyl transferase, family 1 | Glycosyltransferase subfamily 4-like, N-terminal domain
PA1392	PA1392	0.676674	0.28252	hypothetical protein	P-loop containing nucleoside triphosphate hydrolase | Uncharacterised conserved protein UCP029407
PA1393	cysC	-0.442765	0.656109	adenosine 5'-phosphosulfate (APS) kinase	Adenylyl-sulfate kinase | P-loop containing nucleoside triphosphate hydrolase
PA1394	PA1394	0.8084	0.329088	hypothetical protein	NA
PA1395	PA1395	-0.0475207	0.965776	hypothetical protein	NA
PA1396	PA1396	-1.2558	0.0206282	probable two-component sensor	Signal transduction response regulator, receiver domain | Signal transduction histidine kinase, dimerisation/phosphoacceptor domain | Histidine kinase-like ATPase, C-terminal domain | Signal transduction histidine kinase-related protein, C-terminal | CheY-like superfamily | Histidine kinase domain
PA1397	PA1397	0.40565	0.476575	probable two-component response regulator	Signal transduction response regulator, receiver domain | Transcription regulator LuxR, C-terminal | CheY-like superfamily | Winged helix-turn-helix DNA-binding domain | Signal transduction response regulator, C-terminal effector
PA1398	PA1398	-0.0933427	0.89537	hypothetical protein	NA
PA1399	PA1399	-0.0100359	0.991472	probable transcriptional regulator	Winged helix-turn-helix DNA-binding domain | LysR, substrate-binding | Transcription regulator HTH, LysR
PA1400	PA1400	1.41444	0.00148053	probable pyruvate carboxylase	Pre-ATP-grasp domain | ClpP/crotonase-like domain | Biotin carboxylase, C-terminal | Carbamoyl-phosphate synthetase large subunit-like, ATP-binding domain | Biotin carboxylase-like, N-terminal domain | Biotin/lipoyl attachment | Biotin-binding site | ATP-grasp fold, subdomain 1 | ATP-grasp fold | Biotin carboxylation domain | Acetyl-coenzyme A carboxyltransferase, C-terminal | Rudiment single hyb…
PA1401	PA1401	-0.653722	0.380291	hypothetical protein	NTF2-like domain | Polyketide cyclase SnoaL-like domain
PA1402	PA1402	0.0366762	0.969446	hypothetical protein	S-adenosyl-L-methionine-dependent methyltransferase | O-methyltransferase, family 3
PA1403	PA1403	1.20778	0.0540931	probable transcriptional regulator	DNA-binding HTH domain, TetR-type | Homeobox domain-like
PA1404	PA1404	3.37319	2.20162e-09	hypothetical protein	NA
PA1405	PA1405	0.123839	0.866863	probable helicase	UvrD/AddA helicase, N-terminal | UvrD-like helicase, ATP-binding domain | P-loop containing nucleoside triphosphate hydrolase
PA1406	PA1406	0.104247	0.901075	hypothetical protein	Polymerase, nucleotidyl transferase domain | 2-5-oligoadenylate synthetase, N-terminal
PA1407	PA1407	-0.185308	0.814387	hypothetical protein	S-adenosylmethionine-dependent methyltransferase | S-adenosyl-L-methionine-dependent methyltransferase
PA1408	PA1408	1.87434	0.000237611	hypothetical protein	LSM domain | Mechanosensitive ion channel MscS, C-terminal | Mechanosensitive ion channel MscS | Domain of unknown function DUF3772 | Mechanosensitive ion channel MscS, transmembrane-2
PA1409	aphA	0.285221	0.715377	acetylpolyamine aminohydrolase	Histone deacetylase superfamily | Histone deacetylase domain
PA1410	(potF1)	0.136222	0.889576	probable periplasmic spermidine/putrescine-binding protein	Bacterial periplasmic spermidine/putrescine-binding protein
PA1411	PA1411	0.168952	0.820144	hypothetical protein	EamA domain
PA1412	PA1412	0.868306	0.424462	hypothetical protein	Major facilitator superfamily domain | Uncharacterised MFS-type transporter YbfB
PA1413	(yneJ)	0.34078	0.654903	probable transcriptional regulator	Transcription regulator HTH, LysR | Winged helix-turn-helix DNA-binding domain | LysR, substrate-binding
PA1414	PA1414	1.88778	0.00360605	hypothetical protein	NA
PA1415	PA1415	0.611072	0.326648	hypothetical protein	Metallo-beta-lactamase
PA1416	PA1416	0.925045	0.246164	conserved hypothetical protein	FAD-binding, type 2, subdomain 1 | FAD linked oxidase, N-terminal | CO dehydrogenase flavoprotein-like, FAD-binding, subdomain 2 | Vanillyl-alcohol oxidase, C-terminal subdomain 2 | FAD-binding, type 2 | FAD-linked oxidase-like, C-terminal | FAD-linked oxidase, C-terminal
PA1417	PA1417	0.743187	0.34487	probable decarboxylase	DHS-like NAD/FAD-binding domain | Thiamin diphosphate-binding fold | Thiamine pyrophosphate enzyme, N-terminal TPP-binding domain | Thiamine pyrophosphate enzyme, central domain | Thiamine pyrophosphate enzyme, C-terminal TPP-binding | TPP-binding enzyme, conserved site
PA1418	PA1418	0.221426	0.816487	probable sodium:solute symport protein	Sodium/solute symporter
PA1419	PA1419	1.18786	0.107299	probable transporter	Purine-cytosine permease Fcy2/21/22 | Purine-cytosine permease
PA1420	PA1420	0.743181	0.442024	hypothetical protein	Polyketide cyclase SnoaL-like domain | NTF2-like domain
PA1421	gbuA	-0.132331	0.897353	guanidinobutyrase	Ureohydrolase | Ureohydrolase, manganese-binding site | Agmatinase-related
PA1422	gbuR	-0.284432	0.720543	GbuR	Transcription regulator HTH, LysR | Winged helix-turn-helix DNA-binding domain | LysR, substrate-binding
PA1423	bdlA	0.749378	0.168841	BdlA	Methyl-accepting chemotaxis protein (MCP) signalling domain | Chemotaxis methyl-accepting receptor | PAS domain | PAS fold-3 | PAS-associated, C-terminal | PAC motif
PA1424	PA1424	0.42399	0.548853	hypothetical protein	DTW
PA1424a	NA	0.0561078	0.949372	NA	NA
PA1425	PA1425	-0.847893	0.127744	probable ATP-binding component of ABC transporter	P-loop containing nucleoside triphosphate hydrolase | ABC transporter-like | ABC transporter, conserved site | AAA+ ATPase domain
PA1428	(yjaB)	-0.794039	0.200088	conserved hypothetical protein	Acyl-CoA N-acyltransferase | GNAT domain
PA1428a	NA	-0.197011	0.783933	NA	NA
PA1429	PA1429	0.920856	0.180648	probable cation-transporting P-type ATPase	P-type ATPase | P-type ATPase, phosphorylation site | HAD-like domain | Cation-transporting P-type ATPase, N-terminal | P-type ATPase, transmembrane domain | P-type ATPase, A domain | Cation-transporting P-type ATPase, C-terminal | P-type ATPase, cytoplasmic domain N
PA1430	lasR	1.29741	0.00112729	transcriptional regulator LasR	Transcription regulator LuxR, C-terminal | Signal transduction response regulator, C-terminal effector | Winged helix-turn-helix DNA-binding domain | Transcription factor LuxR-like, autoinducer-binding domain
PA1431	rsaL	2.46491	4.62446e-08	regulatory protein RsaL	Lambda repressor-like, DNA-binding domain
PA1432	lasI	2.44304	3.63696e-08	autoinducer synthesis protein LasI	Acyl-CoA N-acyltransferase | Autoinducer synthase | Autoinducer synthesis, conserved site
PA1433	PA1433	-0.163216	0.842944	conserved hypothetical protein	EAL domain | LapD/MoxY, periplasmic domain | GGDEF domain | HAMP domain | Nucleotide cyclase
PA1434	PA1434	0.0334157	0.966063	hypothetical protein	Transglutaminase-like cysteine peptidase, predicted
PA1435	PA1435	0.798098	0.260084	probable Resistance-Nodulation-Cell Division (RND) efflux membrane fusion protein precursor	RND efflux pump, membrane fusion protein | RND efflux pump, membrane fusion protein, barrel-sandwich domain
PA1436	PA1436	0.443316	0.509977	probable Resistance-Nodulation-Cell Division (RND) efflux transporter	Acriflavin resistance protein | Multidrug efflux transporter AcrB TolC docking domain, DN/DC subdomains
PA1437	PA1437	0.537981	0.340949	probable two-component response regulator	OmpR/PhoB-type DNA-binding domain | CheY-like superfamily | Transcriptional regulatory protein PcoR, heavy metal response | Signal transduction response regulator, receiver domain | Winged helix-turn-helix DNA-binding domain
PA1438	PA1438	0.612618	0.260906	probable two-component sensor	HAMP domain | Signal transduction histidine kinase, dimerisation/phosphoacceptor domain | Histidine kinase-like ATPase, C-terminal domain | Histidine kinase domain | Signal transduction histidine kinase-related protein, C-terminal | Heavy metal sensor kinase
PA1439	(ybaN)	-0.45867	0.455587	conserved hypothetical protein	Protein of unknown function DUF454
PA1440	PA1440	-0.180476	0.78455	hypothetical protein	Uncharacterised protein family UPF0149
PA1441	PA1441	-0.928899	0.110912	putative flagellar hook-length control protein FliK	Flagellar hook-length control protein-like, C-terminal
PA1442	(fliL)	-0.437825	0.436157	conserved hypothetical protein	Flagellar basal body-associated protein FliL
PA1443	fliM	-0.0933218	0.885452	flagellar motor switch protein FliM	Flagellar motor switch protein FliM | Surface presentation of antigen (SpoA) | CheC-like domain
PA1444	fliN	-0.0644252	0.920665	flagellar motor switch protein FliN	Flagellar motor switch FliN | Surface presentation of antigen (SpoA) | Flagellar motor switch FliN/Type III secretion HrcQb
PA1445	fliO	-0.059408	0.935315	flagellar protein FliO	Flagellar biosynthesis protein, FliO
PA1446	fliP	-0.150696	0.821626	flagellar biosynthetic protein FliP	Type III secretion system inner membrane P protein | Flagellar transport protein FliP
PA1447	fliQ	-0.545674	0.391745	flagellar biosynthetic protein FliQ	Bacterial export protein family 3 | Flagellar biosynthesis protein FliQ
PA1448	fliR	-0.180621	0.838331	flagellar biosynthetic protein FliR	Type III secretion system inner membrane R protein | Flagellar biosynthesis protein FliR
PA1449	flhB	-0.567898	0.317631	flagellar biosynthetic protein FlhB	Type III secretion system substrate exporter | Flagellar biosynthetic protein FlhB | Type III secretion system substrate exporter, C-terminal
PA1450	PA1450	-0.111794	0.88889	conserved hypothetical protein	TPM domain
PA1451	PA1451	0.00594173	0.992547	conserved hypothetical protein	TPM domain
PA1452	flhA	-0.83531	0.119631	flagellar biosynthesis protein FlhA	Type III secretion system FHIPEP | FHIPEP conserved site | Flagellar biosynthesis protein FlhA
PA1453	flhF	-0.00816509	0.990591	flagellar biosynthesis protein FlhF	Signal recognition particle, SRP54 subunit, GTPase domain | AAA+ ATPase domain | Flagellar biosynthesis protein FlhF | P-loop containing nucleoside triphosphate hydrolase
PA1454	fleN	0.113505	0.8554	flagellar synthesis regulator FleN	ATP binding protein MinD | Flagellum site-determining protein FlhG | P-loop containing nucleoside triphosphate hydrolase | Flagellum site-determining protein YlxH/ Fe-S cluster assembling factor NBP35
PA1455	fliA	0.356377	0.497537	sigma factor FliA	RNA polymerase sigma factor, region 3/4 | RNA polymerase sigma-70 region 4 | Winged helix-turn-helix DNA-binding domain | RNA polymerase sigma factor, region 2 | RNA polymerase sigma factor, FliA/WhiG | RNA polymerase sigma-70 | RNA polymerase sigma-70 like domain | RNA polymerase sigma-70 region 2 | RNA polymerase sigma-70 region 3 | RNA polymerase sigma factor FliA
PA1456	cheY	-0.0433682	0.951255	two-component response regulator CheY	Signal transduction response regulator, receiver domain | CheY-like superfamily
PA1457	cheZ	-0.0742024	0.90965	chemotaxis protein CheZ	Chemotaxis phosphatase, CheZ
PA1458	(cheA)	-0.133269	0.832366	probable two-component sensor	Histidine kinase-like ATPase, C-terminal domain | CheW-like domain | Signal transduction histidine kinase, dimerisation/phosphoacceptor domain | Histidine kinase domain | Signal transduction histidine kinase-related protein, C-terminal | Signal transduction histidine kinase, phosphotransfer (Hpt) domain | Histidine kinase CheA-like, homodimeric domain
PA1459	(cheB)	0.0626172	0.932542	probable methyltransferase	Signal transduction response regulator, receiver domain | Signal transduction response regulator, chemotaxis, protein-glutamate methylesterase | CheY-like superfamily | Signal transduction response regulator, chemotaxis, CheB
PA1460	motC	0.120841	0.853182	MotC	MotA/TolQ/ExbB proton channel
PA1461	motD	-0.124287	0.857547	MotD	OmpA-like domain | Motility protein B, N-terminal domain
PA1462	PA1462	0.0145318	0.98395	probable plasmid partitioning protein	P-loop containing nucleoside triphosphate hydrolase | AAA domain
PA1463	PA1463	0.317484	0.587976	hypothetical protein	CheW-like domain | Uncharacterised conserved protein UCP020479, signal transduction CheW-like
PA1464	(cheW)	-0.0882791	0.893822	probable purine-binding chemotaxis protein	CheW-like domain
PA1465	PA1465	-0.262758	0.704756	hypothetical protein	Protein of unknown function DUF2802
PA1466	PA1466	-1.60996	0.0112246	hypothetical protein	Glutathione S-transferase, N-terminal | Thioredoxin-like fold | Glutathione S-transferase, C-terminal | Glutathione S-transferase, C-terminal-like
PA1467	PA1467	-0.271636	0.72655	hypothetical protein	Helix-turn-helix, type 11 | Winged helix-turn-helix DNA-binding domain | WYL domain | DeoR-type HTH domain | Protein PafC
PA1468	PA1468	0.639904	0.428364	hypothetical protein	NA
PA1469	PA1469	0.582302	0.345788	hypothetical protein	Multi-copper polyphenol oxidoreductase | Cytotoxic necrotizing factor-like, catalytic
PA1470	PA1470	1.25307	0.00484122	probable short-chain dehydrogenase	Short-chain dehydrogenase/reductase SDR | NAD(P)-binding domain
PA1471	PA1471	1.90669	1.68877e-05	hypothetical protein	NA
PA1472	PA1472	-0.564205	0.501779	conserved hypothetical protein	Acyl-CoA N-acyltransferase | GNAT domain
PA1473	PA1473	0.236776	0.780624	hypothetical protein	Type III secretion system substrate exporter | Type III secretion system substrate exporter, C-terminal
PA1474	PA1474	0.119981	0.874326	hypothetical protein	Flagellar hook-length control protein-like, C-terminal
PA1475	ccmA	-0.502358	0.342637	heme exporter protein CcmA	AAA+ ATPase domain | ABC transporter-like | ABC transporter, haem export, CcmA | P-loop containing nucleoside triphosphate hydrolase | ABC transporter, conserved site
PA1476	ccmB	0.679404	0.158832	heme exporter protein CcmB	Cytochrome c-type biogenesis protein CcmB | Cytochrome c-type biogenesis protein CcmB, bacteria
PA1477	ccmC	0.577696	0.209404	heme exporter protein CcmC	Cytochrome c-type biogenesis protein CcmC | Cytochrome c assembly protein
PA1478	(helD; cycX; ccmD; pfcyt2)	0.16038	0.854811	hypothetical protein	Haem exporter protein D (CcmD)
PA1479	ccmE	0.246988	0.649637	cytochrome C-type biogenesis protein CcmE	CcmE/CycJ protein
PA1480	ccmF	0.120647	0.852583	cytochrome C-type biogenesis protein CcmF	Cytochrome c-type biogenesis protein CcmF | Cytochrome c assembly protein | Cytochrome c-type biogenesis protein | Cytochrome c-type biogenesis protein CcmF, C-terminal
PA1481	ccmG	-0.0331599	0.964081	cytochrome C biogenesis protein CcmG	Thioredoxin domain | Redoxin | Periplasmic protein thiol:disulphide oxidoreductase DsbE | Thioredoxin, conserved site | Thioredoxin-like fold
PA1482	ccmH	0.209903	0.717041	cytochrome C-type biogenesis protein CcmH	CcmH/CycL/Ccl2/NrfF family
PA1483	cycH	0.0342871	0.960993	cytochrome c-type biogenesis protein	Tetratricopeptide repeat | Tetratricopeptide-like helical domain | Tetratricopeptide repeat-containing domain | Cytochrome c-type biogenesis protein CcmI
PA1483a	NA	0.530512	0.334609	NA	NA
PA1484	PA1484	0.372681	0.57802	probable transcriptional regulator	Signal transduction response regulator, C-terminal effector | Winged helix-turn-helix DNA-binding domain | Transcription regulator LuxR, C-terminal
PA1485	PA1485	0.958526	0.166412	probable amino acid permease	Amino acid/polyamine transporter I
PA1486	bapF	0.757895	0.18311	beta-peptidyl aminopeptidase	ArgJ-like domain | Peptidase S58, DmpA
PA1487	PA1487	0.208075	0.785797	probable carbohydrate kinase	Carbohydrate kinase, FGGY | Carbohydrate kinase, FGGY, conserved site | Carbohydrate kinase, FGGY, N-terminal | Carbohydrate kinase, FGGY, C-terminal
PA1488	PA1488	0.0437241	0.961159	hypothetical protein	FAD/NAD(P)-binding domain | Pyridine nucleotide-disulphide oxidoreductase, class-II
PA1489	PA1489	-0.92116	0.157446	hypothetical protein	BFD-like [2Fe-2S]-binding domain | FAD/NAD(P)-binding domain | FAD dependent oxidoreductase
PA1490	PA1490	-1.07281	0.131401	probable transcriptional regulator	DeoR-type HTH domain | Transcription regulator, HTH DeoR-type, conserved site | Winged helix-turn-helix DNA-binding domain | DeoR C-terminal sensor domain
PA1491	PA1491	0.713788	0.36073	probable transporter	Ethanolamine utilisation protein EutH
PA1492	PA1492	0.58127	0.458181	hypothetical protein	Hypothetical PA1492 domain | Domain of unknown function DUF1937
PA1493	cysP	-1.96585	6.59405e-06	sulfate-binding protein of ABC transporter	Thiosulphate/Sulfate-binding protein
PA1494	muiA	0.708572	0.246167	mucoidy inhibitor gene A	Conserved hypothetical protein CHP02231 | Domain of unknown function DUF4140
PA1495	PA1495	0.436157	0.535106	hypothetical protein	Predicted HD phosphohydrolase
PA1496	PA1496	-0.201804	0.794915	probable potassium channel	Voltage-gated potassium channel | Ion transport domain
PA1497	PA1497	0.609216	0.522384	probable transporter	Urea transporter
PA1498	pykF	1.55529	0.0297208	pyruvate kinase I	Pyruvate kinase, C-terminal | Pyruvate kinase-like, insert domain | Pyruvate kinase | Pyruvate/Phosphoenolpyruvate kinase-like domain | Pyruvate kinase, active site | Pyruvate kinase, barrel
PA1499	PA1499	2.34614	0.000439501	conserved hypothetical protein	MOFRL-associated domain | MOFRL domain
PA1500	PA1500	0.886277	0.207641	probable oxidoreductase	3-hydroxyisobutyrate dehydrogenase, NAD-binding domain | NAD(P)-binding domain | 6-phosphogluconate dehydrogenase, NADP-binding | 6-phosphogluconate dehydrogenase, domain 2 | 2-hydroxy-3-oxopropionate reductase | 3-hydroxyisobutyrate dehydrogenase-related | 6-phosphogluconate dehydrogenase C-terminal domain-like
PA1501	(gip)	2.40957	0.000120342	conserved hypothetical protein	Hydroxypyruvate isomerase-like | Xylose isomerase-like, TIM barrel domain | Hydroxypyruvate isomerase
PA1502	gcl	3.90991	7.82782e-16	glyoxylate carboligase	Thiamine pyrophosphate enzyme, C-terminal TPP-binding | DHS-like NAD/FAD-binding domain | Thiamin diphosphate-binding fold | Thiamine pyrophosphate enzyme, central domain | Glyoxylate carboligase | Thiamine pyrophosphate enzyme, N-terminal TPP-binding domain
PA1503	PA1503	4.04381	7.41647e-16	hypothetical protein	PUA domain | Haem-degrading
PA1504	PA1504	-0.570166	0.31367	probable transcriptional regulator	DNA-binding HTH domain, TetR-type | Tetracycline transcriptional regulator, TetR-related, C-terminal | Transcription regulator YcdC, C-terminal | Homeobox domain-like
PA1505	moaA2	-0.0151579	0.983328	molybdopterin biosynthetic protein A2	Main SPASM domain-containing | MoaA/nifB/pqqE, iron-sulphur binding, conserved site | Aldolase-type TIM barrel | Molybdenum cofactor biosynthesis protein A | Elongator protein 3/MiaB/NifB | Radical SAM | Molybdenum cofactor synthesis C-terminal
PA1506	PA1506	1.13358	0.0208882	hypothetical protein	Uncharacterised conserved protein UCP029416, tyrosine-protein phosphatase, Mlr4629 | Phosphotyrosine protein phosphatase I superfamily
PA1507	PA1507	1.20451	0.0458458	probable transporter	Xanthine/uracil permease | Uric acid permease UacT-like | Xanthine/uracil/vitamin C permease
PA1508	PA1508	0.48381	0.53687	hypothetical protein	PAAR motif
PA1509	tplEi	0.248505	0.715036	immunity protein, TplEi	NA
PA1510	tplE	0.247635	0.697203	type 6 PGAP1-like effector, TplE	Alpha/Beta hydrolase fold
PA1511	vgrG2a	0.340415	0.568359	VgrG2a	Type VI secretion system, RhsGE-associated Vgr family subset | Type VI secretion system, RhsGE-associated Vgr protein | Putative type VI secretion system, Rhs element associated Vgr domain | Domain of unknown function DUF2345, Vgr C-terminal | Gp5 N-terminal
PA1512	hcpA	0.238554	0.794915	secreted protein Hcp	Type VI secretion system effector, Hcp
PA1513	PA1513	0.18712	0.792048	hypothetical protein	Urate oxidase N-terminal
PA1514	(ybbT)	1.03765	0.0511364	ureidoglycolate hydrolaseYbbT	RmlC-like cupin domain | Ureidoglycolate lyase | Ureidoglycolate lyase, bacterial | Ureidoglycolate lyase domain
PA1515	alc	1.28713	0.00447582	allantoicase	Allantoicase | Allantoicase domain | Galactose-binding domain-like
PA1516	PA1516	1.09144	0.0212221	hypothetical protein	Oxo-4-hydroxy-4-carboxy-5-ureidoimidazoline decarboxylase | 2-oxo-4-hydroxy-4-carboxy-5-ureidoimidazoline decarboxylase, type 1
PA1517	PA1517	1.67231	0.000218274	conserved hypothetical protein	PuuE allantoinase/chitin deacetylase 1 | Glycoside hydrolase/deacetylase, beta/alpha-barrel | NodB homology domain
PA1518	PA1518	2.23753	3.94024e-08	conserved hypothetical protein	Transthyretin, thyroxine binding site | Transthyretin, conserved site | Transthyretin/hydroxyisourate hydrolase, superfamily | Hydroxyisourate hydrolase | Transthyretin/hydroxyisourate hydrolase
PA1519	PA1519	0.671691	0.369094	probable transporter	Xanthine/uracil/vitamin C permease | Purine permease PbuG-like
PA1520	PA1520	0.640496	0.151912	probable transcriptional regulator	GntR, C-terminal | Transcription regulator HTH, GntR | Winged helix-turn-helix DNA-binding domain | Transcription regulator FadR/GntR, C-terminal
PA1521	(gda1)	-0.812805	0.177783	probable guanine deaminase	Metal-dependent hydrolase, composite domain | Guanine deaminase | Amidohydrolase-related | Metal-dependent hydrolase
PA1522	PA1522	-0.0878548	0.909673	hypothetical protein	XdhC- CoxI | NAD(P)-binding domain | XdhC Rossmann domain | Xanthine dehydrogenase accessory protein XdhC
PA1523	xdhB	-0.248407	0.750036	xanthine dehydrogenase	Aldehyde oxidase/xanthine dehydrogenase, molybdopterin binding | Aldehyde oxidase/xanthine dehydrogenase, a/b hammerhead | Xanthine dehydrogenase, molybdopterin binding subunit
PA1524	xdhA	-0.209306	0.77112	xanthine dehydrogenase	FAD-binding, type 2, subdomain 1 | CO dehydrogenase flavoprotein, C-terminal | 2Fe-2S ferredoxin-type iron-sulfur binding domain | FAD-binding, type 2 | [2Fe-2S]-binding | Molybdopterin dehydrogenase, FAD-binding | Beta-grasp domain | Xanthine dehydrogenase, small subunit | CO dehydrogenase flavoprotein-like, FAD-binding, subdomain 2 | 2Fe-2S ferredoxin, iron-sulphur binding site | Xanthine dehyd…
PA1525	alkB2	1.68672	0.0054798	alkane-1-monooxygenase 2	Fatty acid desaturase domain | Alkane/xylene monooxygenase
PA1526	PA1526	-0.209894	0.728319	probable transcriptional regulator	Transcription regulator HTH, GntR | Winged helix-turn-helix DNA-binding domain | GntR, C-terminal | Transcription regulator FadR/GntR, C-terminal
PA1527	PA1527	0.0909651	0.883038	conserved hypothetical protein	Structural maintenance of chromosomes protein | P-loop containing nucleoside triphosphate hydrolase | SMCs flexible hinge | Structural maintenance of chromosomes protein, prokaryotic | RecF/RecN/SMC, N-terminal
PA1528	zipA	0.480236	0.339826	cell division protein ZipA	ZipA, C-terminal FtsZ-binding domain | Cell division protein ZipA
PA1529	lig	-0.255621	0.664429	DNA ligase	BRCT domain | NAD-dependent DNA ligase | NAD-dependent DNA ligase, OB-fold | RuvA domain 2-like | NAD-dependent DNA ligase, conserved site | NAD-dependent DNA ligase, N-terminal | NAD-dependent DNA ligase, adenylation | Nucleic acid-binding, OB-fold | Zinc-finger, NAD-dependent DNA ligase C4-type | NAD-dependent DNA ligase, active site
PA1530	PA1530	-0.647582	0.236942	hypothetical protein	NA
PA1531	PA1531	0.418238	0.529722	hypothetical protein	Solute-binding protein family 3/N-terminal domain of MltF
PA1532	dnaX	-0.151753	0.804449	DNA polymerase subunits gamma and tau	AAA+ ATPase domain | DNA polymerase III, clamp loader complex, gamma/delta/delta subunit, C-terminal | P-loop containing nucleoside triphosphate hydrolase | DNA polymerase III, tau subunit, domain V | DNA polymerase III, subunit gamma/ tau | ClpA/B family | DNA polymerase III, gamma subunit, domain III
PA1533	PA1533	-0.195596	0.728048	conserved hypothetical protein	Nucleoid-associated protein YbaB/EbfC family
PA1534	recR	0.128588	0.854814	recombination protein RecR	TOPRIM domain | DNA recombination protein RecR | Recombination protein RecR | RecR, TOPRIM domain | Recombination protein RecR, C4-type zinc finger | Recombination protein RecR, conserved site
PA1535	PA1535	-0.0791855	0.905069	citronellyl-CoA dehydrogenase	Acyl-CoA dehydrogenase, conserved site | Acyl-CoA dehydrogenase/oxidase C-terminal | Acyl-CoA oxidase/dehydrogenase, central domain | Acyl-CoA dehydrogenase/oxidase, N-terminal | Acyl-CoA dehydrogenase/oxidase, N-terminal and middle domain
PA1536	PA1536	0.206817	0.795612	conserved hypothetical protein	Uncharacterised protein family UPF0167
PA1537	PA1537	0.616895	0.502971	probable short-chain dehydrogenase	Short-chain dehydrogenase/reductase, conserved site | NAD(P)-binding domain | Short-chain dehydrogenase/reductase SDR
PA1538	PA1538	1.62659	0.000906748	probable flavin-containing monooxygenase	FAD/NAD(P)-binding domain | Flavin monooxygenase-like
PA1539	PA1539	1.4784	0.00247747	hypothetical protein	DNA-binding HTH domain, TetR-type | Homeobox domain-like
PA1540	PA1540	-0.14286	0.876431	conserved hypothetical protein	Small multidrug resistance protein family
PA1541	PA1541	-0.0926239	0.905069	probable drug efflux transporter	Small multidrug resistance protein family
PA1542	PA1542	0.613455	0.339456	hypothetical protein	Ferritin-related | Uncharacterised conserved protein UCP07580
PA1543	apt	-0.496932	0.385033	adenine phosphoribosyltransferase	Phosphoribosyltransferase domain | Phosphoribosyltransferase-like | Adenine phosphoribosyl transferase
PA1544	anr	0.854377	0.158832	transcriptional regulator Anr	Crp-type HTH domain | Winged helix-turn-helix DNA-binding domain | Cyclic nucleotide-binding domain | RmlC-like jelly roll fold | Cyclic nucleotide-binding-like | Transcription regulator HTH, Crp-type, conserved site
PA1545	PA1545	1.83595	1.17592e-05	hypothetical protein	NA
PA1546	hemN	0.411313	0.750036	oxygen-independent coproporphyrinogen III oxidase	Oxygen-independent coproporphyrinogen III oxidase HemN | Anaerobic coproporphyrinogen-III oxidase | Radical SAM | HemN, C-terminal | Aldolase-type TIM barrel | Elongator protein 3/MiaB/NifB
PA1547	PA1547	-0.286403	0.634252	hypothetical protein	NA
PA1548	(fixS)	-0.202489	0.773936	conserved hypothetical protein	Cytochrome oxidase maturation protein cbb3-type
PA1549	(fixI)	-0.333663	0.586463	probable cation-transporting P-type ATPase	P-type ATPase, cytoplasmic domain N | Putative metal-binding domain of cation transport ATPase | P-type ATPase, transmembrane domain | P-type ATPase, phosphorylation site | P-type ATPase, subfamily IB | Heavy metal-associated domain, HMA | P-type ATPase, A domain | P-type ATPase | HAD-like domain
PA1550	PA1550	0.139944	0.851571	hypothetical protein	Nitrogen fixation protein FixH
PA1551	(fixG)	-0.0176298	0.98342	probable ferredoxin	FixG, C-terminal immunoglobulin-like domain | 4Fe-4S ferredoxin-type, iron-sulphur binding domain | 4Fe-4S ferredoxin, iron-sulphur binding, conserved site | Immunoglobulin-like fold | Cytochrome c oxidase cbb3 type, accessory protein FixG
PA1552	ccoP1	-1.97906	2.08652e-06	Cytochrome c oxidase, cbb3-type, CcoP subunit	Cytochrome c, class IC | Cytochrome c-like domain | Cbb3-type cytochrome c oxidase subunit CcoP, N-terminal | Cytochrome c oxidase cbb3-type, subunit III
PA1552.1	ccoQ1	-1.07463	0.0202365	Cytochrome c oxidase, cbb3-type, CcoQ subunit	Cbb3-type cytochrome oxidase component
PA1553	ccoO1	-2.08239	6.79103e-07	Cytochrome c oxidase, cbb3-type, CcoO subunit	Cytochrome c-like domain | Cytochrome c oxidase, monohaem subunit/FixO
PA1554	ccoN1	-1.80437	3.19336e-05	Cytochrome c oxidase, cbb3-type, CcoN subunit	Cytochrome c oxidase cbb3-type, subunit I | Cytochrome c oxidase-like, subunit I domain | Cytochrome c oxidase, subunit I, copper-binding site | Cytochrome c oxidase subunit I
PA1555	ccoP2	0.474383	0.602737	Cytochrome c oxidase, cbb3-type, CcoP subunit	Cytochrome c-like domain | Cytochrome c oxidase cbb3-type, subunit III | Cbb3-type cytochrome c oxidase subunit CcoP, N-terminal
PA1555.1	ccoQ2	0.505945	0.516391	Cytochrome c oxidase, cbb3-type, CcoQ subunit	Cbb3-type cytochrome oxidase component
PA1556	ccoO2	0.693438	0.406122	Cytochrome c oxidase, cbb3-type, CcoO subunit	Cytochrome c oxidase, monohaem subunit/FixO | Cytochrome c-like domain
PA1557	ccoN2	0.703115	0.392852	Cytochrome c oxidase, cbb3-type, CcoN subunit	Cytochrome c oxidase cbb3-type, subunit I | Cytochrome c oxidase subunit I | Cytochrome c oxidase, subunit I, copper-binding site | Cytochrome c oxidase-like, subunit I domain
PA1558	PA1558	1.16355	0.0130158	hypothetical protein	Alpha/Beta hydrolase fold
PA1561	aer	-1.11236	0.084973	aerotaxis receptor Aer	Chemotaxis methyl-accepting receptor | PAS fold-3 | PAS domain | Methyl-accepting chemotaxis protein (MCP) signalling domain | Target SNARE coiled-coil homology domain
PA1562	acnA	1.48012	0.0133865	aconitate hydratase 1	Aconitase/3-isopropylmalate dehydratase large subunit, alpha/beta/alpha domain | Aconitase family, 4Fe-4S cluster binding site | Aconitase/3-isopropylmalate dehydratase, swivel | Aconitase/3-isopropylmalate dehydratase large subunit, alpha/beta/alpha, subdomain 1/3 | Aconitase/Iron-responsive element-binding protein 2 | Aconitase/3-isopropylmalate dehydratase large subunit, alpha/beta/alpha, subd…
PA1563	(ygdE)	-0.202697	0.746372	conserved hypothetical protein	Ribosomal RNA methyltransferase FtsJ domain | S-adenosyl-L-methionine-dependent methyltransferase | Ribosomal RNA large subunit methyltransferase M
PA1564	PA1564	-0.26785	0.688965	conserved hypothetical protein	Sulfur carrier protein TusA | TusA-like domain
PA1565	pauB2	-0.458844	0.579777	FAD-dependent oxidoreductase	FAD dependent oxidoreductase | FAD/NAD(P)-binding domain
PA1566	pauA3	-1.83967	0.0077017	Glutamylpolyamine synthetase	Glutamine synthetase, glycine-rich site | Glutamine synthetase/guanido kinase, catalytic domain | Glutamine synthetase, catalytic domain | Glutamine synthetase, beta-Grasp domain
PA1567	PA1567	0.0767309	0.946498	conserved hypothetical protein	Putative aminophosphonate oxidoreductase | FAD/NAD(P)-binding domain | FAD dependent oxidoreductase
PA1568	PA1568	0.370913	0.768454	conserved hypothetical protein	Endoribonuclease L-PSP/chorismate mutase-like | YjgF/YER057c/UK114 family
PA1569	PA1569	-0.720904	0.406803	probable major facilitator superfamily (MFS) transporter	Major facilitator superfamily domain | Sugar phosphate transporter | Major facilitator superfamily
PA1570	PA1570	-0.222491	0.737643	probable transcriptional regulator	Winged helix-turn-helix DNA-binding domain | Transcription regulator HTH, LysR | Aminoethylphosphonate utilisation-associated transcription regulator, LysR-type | LysR, substrate-binding
PA1571	PA1571	1.84994	0.00357182	hypothetical protein	NA
PA1572	PA1572	0.686105	0.129646	conserved hypothetical protein	Putative ATP-NAD kinase | NAD kinase/diacylglycerol kinase-like domain | Inorganic polyphosphate/ATP-NAD kinase, domain 1 | NAD kinase
PA1573	(yijF)	0.37837	0.546326	conserved hypothetical protein	Protein of unknown function DUF1287
PA1574	(yaiE)	-0.949125	0.0593334	conserved hypothetical protein	RmlC-like jelly roll fold | RmlC-like cupin domain | Pyrimidine/purine nucleoside phosphorylase
PA1575	PA1575	0.350224	0.64056	hypothetical protein	Exonuclease, RNase T/DNA polymerase III | Ribonuclease H-like domain
PA1576	PA1576	0.784398	0.059971	probable 3-hydroxyisobutyrate dehydrogenase	3-hydroxyisobutyrate dehydrogenase-related, conserved site | NAD(P)-binding domain | 6-phosphogluconate dehydrogenase, NADP-binding | 3-hydroxyisobutyrate dehydrogenase-related | 6-phosphogluconate dehydrogenase, domain 2 | 3-hydroxyisobutyrate dehydrogenase, NAD-binding domain | 6-phosphogluconate dehydrogenase C-terminal domain-like
PA1577	PA1577	0.443783	0.625101	hypothetical protein	Putative member of DMT superfamily
PA1578	PA1578	1.12019	0.034824	hypothetical protein	NA
PA1578a	NA	-0.077278	0.937035	NA	NA
PA1579	PA1579	0.66232	0.132912	hypothetical protein	START domain | START-like domain | START domain-containing protein
PA1580	gltA	-1.3335	0.00228285	citrate synthase	Citrate synthase | Citrate synthase-like, large alpha subdomain | Citrate synthase, type I | Citrate synthase active site | Citrate synthase, bacterial-type
PA1581	sdhC	-0.58644	0.211411	succinate dehydrogenase (C subunit)	Fumarate reductase/succinate dehydrogenase, transmembrane subunit | Succinate dehydrogenase, cytochrome b subunit, conserved site | Succinate dehydrogenase/fumarate reductase type B, transmembrane subunit | Succinate dehydrogenase, cytochrome b556 subunit
PA1582	sdhD	-0.464516	0.397716	succinate dehydrogenase (D subunit)	Succinate dehydrogenase, hydrophobic membrane anchor | Fumarate reductase/succinate dehydrogenase, transmembrane subunit | Succinate dehydrogenase/fumarate reductase type B, transmembrane subunit
PA1583	sdhA	-0.693146	0.14898	succinate dehydrogenase (A subunit)	FAD/NAD(P)-binding domain | Succinate dehydrogenase, flavoprotein subunit | Fumarate reductase/succinate dehydrogenase flavoprotein-like, C-terminal | Succinate dehydrogenase/fumarate reductase flavoprotein, catalytic domain | Fumarate reductase/succinate dehydrogenase, FAD-binding site | FAD-dependent oxidoreductase 2, FAD binding domain | Succinate dehydrogenase/fumarate reductase, flavoprotein…
PA1584	sdhB	-0.783674	0.0916804	succinate dehydrogenase (B subunit)	Succinate dehydogenase/fumarate reductase N-terminal | 4Fe-4S ferredoxin, iron-sulphur binding, conserved site | Succinate dehydrogenase/fumarate reductase iron-sulphur protein | 4Fe-4S ferredoxin-type, iron-sulphur binding domain | Alpha-helical ferredoxin | Beta-grasp domain | 2Fe-2S ferredoxin-type iron-sulfur binding domain
PA1585	sucA	-0.615084	0.159376	2-oxoglutarate dehydrogenase (E1 subunit)	Multifunctional 2-oxoglutarate metabolism enzyme, C-terminal | Thiamin diphosphate-binding fold | 2-oxoglutarate dehydrogenase E1 component | 2-oxoglutarate dehydrogenase E1 component, N-terminal domain | Transketolase-like, pyrimidine-binding domain | Dehydrogenase, E1 component
PA1586	sucB	-0.651229	0.161977	dihydrolipoamide succinyltransferase (E2 subunit)	E3-binding domain | Biotin/lipoyl attachment | 2-oxoacid dehydrogenase acyltransferase, catalytic domain | Dihydrolipoamide succinyltransferase | 2-oxo acid dehydrogenase, lipoyl-binding site | Single hybrid motif
PA1587	lpd	-0.60443	0.190954	dihydrolipoamide dehydrogenase Lpd	FAD/NAD(P)-binding domain | Dihydrolipoamide dehydrogenase | Pyridine nucleotide-disulphide oxidoreductase, class I, active site | FAD/NAD-linked reductase, dimerisation domain | Pyridine nucleotide-disulphide oxidoreductase, dimerisation domain
PA1588	sucC	-0.983056	0.0266359	succinyl-CoA synthetase beta chain	Succinate--CoA synthetase, beta subunit | Succinyl-CoA synthetase-like | ATP-grasp fold, subdomain 1 | ATP-grasp fold, succinyl-CoA synthetase-type | ATP-grasp fold | ATP-citrate lyase/succinyl-CoA ligase | Succinyl-CoA synthetase, beta subunit, conserved site
PA1589	sucD	-1.17378	0.00538612	succinyl-CoA synthetase alpha chain	Succinyl-CoA synthetase-like | Succinyl-CoA ligase, alpha subunit | ATP-citrate lyase/succinyl-CoA ligase | ATP-citrate lyase/succinyl-CoA ligase, active site | NAD(P)-binding domain | CoA-binding | ATP-citrate lyase/succinyl-CoA ligase, conserved site
PA1590	braB	-0.114127	0.851304	branched chain amino acid transporter	Branched-chain amino acid transport system II carrier protein
PA1591	PA1591	-0.476302	0.511227	hypothetical protein	Protein of unknown function DUF599
PA1592	PA1592	1.02427	0.122759	hypothetical protein	NA
PA1593	PA1593	0.246751	0.715829	hypothetical protein	Thioesterase domain | Phenylacetic acid degradation-related domain | HotDog domain
PA1594	PA1594	0.587973	0.322187	hypothetical protein	Thioesterase domain | HotDog domain
PA1595	PA1595	-0.176663	0.805274	hypothetical protein	NA
PA1596	htpG	-0.146664	0.830855	heat shock protein HtpG	Heat shock protein Hsp90, N-terminal | Heat shock protein Hsp90 family | Ribosomal protein S5 domain 2-type fold | Histidine kinase-like ATPase, C-terminal domain | Heat shock protein Hsp90, conserved site
PA1597	PA1597	0.679954	0.246782	hypothetical protein	Alpha/Beta hydrolase fold | Dienelactone hydrolase
PA1598	PA1598	-0.0883203	0.933811	conserved hypothetical protein	Ketopantoate hydroxymethyltransferase | Pyruvate/Phosphoenolpyruvate kinase-like domain
PA1599	PA1599	1.06284	0.0628179	probable transcriptional regulator	RmlC-like jelly roll fold | DNA binding HTH domain, AraC-type | Homeobox domain-like | RmlC-like cupin domain | Transcription regulator HTH, AraC- type | HTH domain AraC-type, conserved site | AraC-type arabinose-binding/dimerisation domain
PA1600	PA1600	-1.69396	0.00498337	probable cytochrome c	Cytochrome c-like domain | Membrane-bound alcohol dehydrogenase, cytochrome c subunit
PA1601	PA1601	-2.09197	1.33716e-06	probable aldehyde dehydrogenase	Aldehyde oxidase/xanthine dehydrogenase, a/b hammerhead | Twin-arginine translocation pathway, signal sequence | Aldehyde oxidase/xanthine dehydrogenase, molybdopterin binding | Oxidoreductase molybdopterin-binding subunit, IorB-related
PA1602	PA1602	-1.30578	0.0243798	probable oxidoreductase	2Fe-2S ferredoxin-type iron-sulfur binding domain | [2Fe-2S]-binding | 2Fe-2S ferredoxin, iron-sulphur binding site | Beta-grasp domain
PA1603	PA1603	-0.00724695	0.992286	probable transcriptional regulator	MarR-type HTH domain | Winged helix-turn-helix DNA-binding domain
PA1604	PA1604	1.41815	0.00306218	hypothetical protein	Solute-binding protein family 3/N-terminal domain of MltF
PA1605	PA1605	1.69354	9.68495e-05	hypothetical protein	Metal-dependent hydrolase | Amidohydrolase-related
PA1606	PA1606	2.03831	0.00013686	hypothetical protein	Domain of unknown function DUF3859
PA1607	PA1607	1.2403	0.0209078	conserved hypothetical protein	Helix-turn-helix, HxlR type | Winged helix-turn-helix DNA-binding domain
PA1608	PA1608	-0.608401	0.245564	probable chemotaxis transducer	HAMP domain | Methyl-accepting chemotaxis protein (MCP) signalling domain | Chemotaxis methyl-accepting receptor | Chemotaxis methyl-accepting receptor HlyB-like, 4HB MCP domain | Methyl-accepting chemotaxis protein, four helix bundle domain
PA1609	fabB	-0.453047	0.440789	beta-ketoacyl-ACP synthase I	Polyketide synthase, beta-ketoacyl synthase domain | Thiolase-like | Beta-ketoacyl synthase, active site | Beta-ketoacyl synthase, C-terminal | Beta-ketoacyl synthase, N-terminal
PA1610	fabA	-0.0361337	0.959154	beta-hydroxydecanoyl-ACP dehydrase	Beta-hydroxyacyl-(acyl-carrier-protein) dehydratase FabA | HotDog domain | Beta-hydroxydecanoyl thiol ester dehydrase, FabA/FabZ
PA1611	PA1611	-0.0531272	0.938186	hybrid sensor kinase	Signal transduction histidine kinase, dimerisation/phosphoacceptor domain | HAMP domain | CheY-like superfamily | Histidine kinase-like ATPase, C-terminal domain | Signal transduction response regulator, receiver domain | Histidine kinase BarA, N-terminal | Signal transduction histidine kinase-related protein, C-terminal | Histidine kinase domain
PA1612	PA1612	-0.973364	0.117715	hypothetical protein	NA
PA1613	PA1613	-0.648024	0.263828	hypothetical protein	TonB-dependent receptor, beta-barrel | TonB-dependent receptor, plug domain
PA1614	gpsA	0.550787	0.232193	glycerol-3-phosphate dehydrogenase, biosynthetic	6-phosphogluconate dehydrogenase C-terminal domain-like | Glycerol-3-phosphate dehydrogenase, NAD-dependent | 6-phosphogluconate dehydrogenase, domain 2 | Glycerol-3-phosphate dehydrogenase, NAD-dependent, N-terminal | Glycerol-3-phosphate dehydrogenase, NAD-dependent, C-terminal | NAD(P)-binding domain
PA1615	PA1615	0.381377	0.488921	probable lipase	Protein of unknown function DUF4389
PA1616	(sixA)	0.313877	0.591086	conserved hypothetical protein	Phosphohistidine phosphatase SixA | Histidine phosphatase superfamily, clade-1 | Histidine phosphatase superfamily
PA1617	PA1617	1.01599	0.0120043	probable AMP-binding enzyme	AMP-dependent synthetase/ligase | AMP-binding, conserved site
PA1618	(ybdB)	-0.190579	0.773149	conserved hypothetical protein	Phenylacetic acid degradation-related domain | Thioesterase domain | HotDog domain
PA1619	PA1619	0.216818	0.76048	probable transcriptional regulator	RmlC-like jelly roll fold | AraC-type arabinose-binding/dimerisation domain | DNA binding HTH domain, AraC-type | Transcription regulator HTH, AraC- type | HTH domain AraC-type, conserved site | Homeobox domain-like
PA1620	PA1620	-0.151502	0.893926	hypothetical protein	Amino acid exporter protein, LeuE-type
PA1621	PA1621	0.265173	0.656984	probable hydrolase	Alpha/Beta hydrolase fold | Alpha/beta hydrolase fold-1
PA1622	PA1622	0.477475	0.385239	probable hydrolase	Alpha/beta hydrolase fold-1 | Alpha/Beta hydrolase fold
PA1623	PA1623	0.251007	0.623346	conserved hypothetical protein	Glutathione S-transferase, N-terminal | Glutathione S-transferase, C-terminal-like | Thioredoxin-like fold | Glutathione S-transferase, C-terminal
PA1624	PA1624	0.63957	0.247715	hypothetical protein	Protein of unknown function DUF4892
PA1625	PA1625	1.04352	0.0322935	conserved hypothetical protein	Transmembrane protein TqsA-like
PA1626	PA1626	-1.2218	0.0733852	probable major facilitator superfamily (MFS) transporter	Major facilitator superfamily domain | Major facilitator superfamily | Cyanate transport system protein
PA1627	PA1627	-0.166943	0.850608	probable transcriptional regulator	Transcription regulator FadR/GntR, C-terminal | Transcription regulator HTH, GntR | Winged helix-turn-helix DNA-binding domain | GntR, C-terminal
PA1628	PA1628	0.370202	0.601407	probable 3-hydroxyacyl-CoA dehydrogenase	6-phosphogluconate dehydrogenase, domain 2 | 6-phosphogluconate dehydrogenase C-terminal domain-like | NAD(P)-binding domain | 3-hydroxyacyl-CoA dehydrogenase, NAD binding | 3-hydroxyacyl-CoA dehydrogenase, C-terminal
PA1629	PA1629	0.472037	0.486375	probable enoyl-CoA hydratase/isomerase	Enoyl-CoA hydratase/isomerase, conserved site | Crotonase superfamily | ClpP/crotonase-like domain | Crontonase, C-terminal
PA1630	PA1630	-0.554288	0.372181	probable transcriptional regulator	Transcription regulator IclR, N-terminal | GAF domain-like | Winged helix-turn-helix DNA-binding domain | Transcription regulator IclR, C-terminal
PA1631	PA1631	-0.0790851	0.925351	probable acyl-CoA dehydrogenase	Acyl-CoA dehydrogenase/oxidase C-terminal | Acyl-CoA dehydrogenase, conserved site | Acyl-CoA dehydrogenase/oxidase, N-terminal and middle domain | Acyl-CoA dehydrogenase/oxidase, N-terminal | Acyl-CoA oxidase/dehydrogenase, central domain
PA1632	kdpF	0.881651	0.212103	KdpF protein	K+ transporting P-type ATPase, F subunit
PA1633	kdpA	1.05102	0.0833372	potassium-transporting ATPase, A chain	Potassium-transporting ATPase A chain
PA1634	kdpB	0.759087	0.214285	potassium-transporting ATPase, B chain	P-type ATPase, B chain, subfamily IA | P-type ATPase, A domain | P-type ATPase, cytoplasmic domain N | P-type ATPase, transmembrane domain | P-type ATPase | P-type ATPase, phosphorylation site | HAD-like domain
PA1635	kdpC	1.06482	0.0859945	potassium-transporting ATPase, C chain	Potassium-transporting ATPase C chain
PA1636	kdpD	0.686168	0.155676	two-component sensor KdpD	Histidine kinase-like ATPase, C-terminal domain | GAF domain-like | UspA | Histidine kinase domain | Rossmann-like alpha/beta/alpha sandwich fold | Signal transduction histidine kinase, dimerisation/phosphoacceptor domain | Sensor protein KdpD, transmembrane domain | Signal transduction histidine kinase, osmosensitive K+ channel sensor, N-terminal | Signal transduction histidine kinase-related pr…
PA1637	kdpE	0.399104	0.516222	two-component response regulator KdpE	OmpR/PhoB-type DNA-binding domain | Signal transduction response regulator, receiver domain | Winged helix-turn-helix DNA-binding domain | CheY-like superfamily
PA1638	(yneH)	0.30052	0.67855	conserved hypothetical protein	Glutaminase | Beta-lactamase/transpeptidase-like
PA1639	PA1639	0.859099	0.0788706	hypothetical protein	Protein of unknown function DUF4893
PA1640	PA1640	0.260211	0.679265	conserved hypothetical protein	Patatin-like phospholipase domain | Acyl transferase/acyl hydrolase/lysophospholipase
PA1641	PA1641	0.695673	0.250556	hypothetical protein	NA
PA1642	selD	0.831753	0.0822952	selenophosphate synthetase	AIR synthase-related protein, C-terminal domain | Selenophosphate synthetase | PurM-like, N-terminal domain | Selenophosphate synthetase, class I
PA1643	(ybbB)	1.18249	0.00306218	conserved hypothetical protein	Rhodanese-like domain | tRNA 2-selenouridine synthase | P-loop containing nucleoside triphosphate hydrolase
PA1643a	NA	1.12865	0.112301	NA	NA
PA1644	PA1644	0.62797	0.223292	conserved hypothetical protein	FMN-binding split barrel | Flavin reductase like domain
PA1645	PA1645	0.405469	0.590061	hypothetical protein	Protein of unknown function DUF5086
PA1646	PA1646	0.603316	0.291038	probable chemotaxis transducer	Methyl-accepting chemotaxis protein (MCP) signalling domain | HAMP domain | Helical bimodular sensor domain
PA1647	PA1647	-0.399898	0.610788	probable sulfate transporter	STAS domain | SLC26A/SulP transporter domain | SLC26A/SulP transporter
PA1648	PA1648	0.000599315	0.999476	probable oxidoreductase	Alcohol dehydrogenase, C-terminal | Polyketide synthase, enoylreductase domain | GroES-like | NAD(P)-binding domain
PA1649	PA1649	-0.157349	0.850608	probable short-chain dehydrogenase	Short-chain dehydrogenase/reductase SDR | Short-chain dehydrogenase/reductase, conserved site | NAD(P)-binding domain
PA1650	PA1650	0.992365	0.10651	probable transporter	Bile acid:sodium symporter/arsenical resistance protein Acr3
PA1651	PA1651	-0.206627	0.779722	probable transporter	Benzoate transporter
PA1652	PA1652	0.156691	0.850283	hypothetical protein	NA
PA1653	PA1653	-0.0282078	0.97302	probable transcriptional regulator	MarR-type HTH domain | Winged helix-turn-helix DNA-binding domain
PA1654	PA1654	-0.0413677	0.959221	probable aminotransferase	Pyridoxal phosphate-dependent transferase, subdomain 2 | Aminotransferase, class I/classII | Pyridoxal phosphate-dependent transferase | Pyridoxal phosphate-dependent transferase, major region, subdomain 1
PA1655	PA1655	-0.417823	0.503365	probable glutathione S-transferase	Glutathione S-transferase, C-terminal | Glutathione S-transferase, C-terminal-like | Thioredoxin-like fold | Glutathione S-transferase, N-terminal
PA1656	hsiA2	0.564272	0.370873	HsiA2	ImpA, N-terminal | Type VI secretion system-associated, VCA0119
PA1657	hsiB2	-0.52939	0.46359	HsiB2	Type VI secretion system, VipA, VC_A0107 or Hcp2
PA1658	hsiC2	0.0146239	0.986482	HsiC2	Type VI secretion protein, EvpB/VC_A0108, tail sheath
PA1659	hsiF2	-0.0464866	0.965776	HsiF2	Type VI secretion system, lysozyme-related protein | GpW/Gp25/anti-adapter protein IraD
PA1660	hsiG2	0.093916	0.917084	HsiG2	Type VI secretion system, TssF-like
PA1661	hsiH2	0.285126	0.752011	HsiH2	Type VI secretion, TssG-like
PA1662	clpV2	0.410671	0.511009	clpV2	Clp, N-terminal | ATPase, AAA-type, core | Clp ATPase, C-terminal | ClpA/B, conserved site 1 | P-loop containing nucleoside triphosphate hydrolase | ClpA/B, conserved site 2 | AAA+ ATPase domain | Type VI secretion system, ATPase ClpV1 | ClpA/B family
PA1663	sfa2	-0.138563	0.8845	Sfa2	RNA polymerase sigma factor 54 interaction domain | AAA+ ATPase domain | GAF domain-like | Sigma-54 interaction domain, ATP-binding site 1 | DNA binding HTH domain, Fis-type | P-loop containing nucleoside triphosphate hydrolase | Sigma-54 interaction domain, ATP-binding site 2 | Homeobox domain-like
PA1664	orfX	0.346839	0.784141	OrfX	NA
PA1665	fha2	-0.249596	0.7583	Fha2	SMAD/FHA domain | Type VI secretion system, FHA domain-containing protein | Forkhead-associated (FHA) domain
PA1666	lip2	-0.834854	0.306289	Lip2	Type VI secretion system, lipoprotein SciN
PA1667	hsiJ2	0.562187	0.372776	HsiJ2	Type VI secretion protein, VC_A0114
PA1668	dotU2	0.483802	0.493328	DotU2	Type IV / VI secretion system, DotU
PA1669	icmF2	0.431985	0.501287	IcmF2	Type VI secretion system IcmF, C-terminal | ImcF-related, N-terminal domain | P-loop containing nucleoside triphosphate hydrolase | Type VI secretion system, IcmF | ImcF-related
PA1670	stp1	1.1388	0.0591315	Stp1	PPM-type phosphatase domain
PA1671	stk1	0.659926	0.431365	Stk1	Protein kinase domain | Serine/threonine-protein kinase, active site | Protein kinase-like domain | Protein kinase, ATP binding site
PA1672	PA1672	1.06288	0.042569	hypothetical protein	Glyoxalase/Bleomycin resistance protein/Dihydroxybiphenyl dioxygenase | Glyoxalase/fosfomycin resistance/dioxygenase domain
PA1673	PA1673	0.887659	0.239148	hypothetical protein	Haemerythrin, metal-binding domain | Bacteriohemerythrin-like protein | Haemerythrin, iron-binding site | Haemerythrin-like
PA1674	folE2	-0.643915	0.255169	GTP cyclohydrolase I precursor	GTP cyclohydrolase I domain | GTP cyclohydrolase I | GTP cyclohydrolase I, conserved site
PA1675	PA1675	0.0972285	0.890124	conserved hypothetical protein	Smr domain
PA1676	PA1676	1.39988	0.00587399	hypothetical protein	NA
PA1677	PA1677	-0.506408	0.438286	conserved hypothetical protein	Isochorismatase-like
PA1678	(ycfB)	-0.326373	0.573237	probable DNA methylase	Ribosomal protein L3-specific, glutamine-N5-methyltransferase | Modification methylase HemK | DNA methylase, N-6 adenine-specific, conserved site | Methyltransferase small domain | S-adenosyl-L-methionine-dependent methyltransferase
PA1679	PA1679	-0.52672	0.332763	hypothetical protein	NA
PA1680	PA1680	0.388081	0.602398	hypothetical protein	Alpha/Beta hydrolase fold | Serine aminopeptidase, S33
PA1681	aroC	0.218278	0.694694	chorismate synthase	Chorismate synthase, conserved site | Chorismate synthase
PA1682	PA1682	-0.30954	0.625377	probable MFS metabolite transporter	Major facilitator superfamily domain | Probable 3-phenylpropionic acid transporter | Major facilitator superfamily associated domain
PA1683	PA1683	0.148884	0.850507	probable sugar aldolase	Class II aldolase/adducin N-terminal | Methylthioribulose-1-phosphate dehydratase
PA1684	PA1684	0.503247	0.334232	1,2-dihydroxy-3-keto-5-methylthiopentene dioxygenase MtnD	RmlC-like jelly roll fold | Acireductone dioxygenase ARD, bacteria | Acireductone dioxygenase ARD family | RmlC-like cupin domain
PA1685	masA	-0.169508	0.783933	enolase-phosphatase E-1	HAD-like domain | Enolase-phosphatase E1
PA1686	alkA	-0.10304	0.892464	DNA-3-methyladenine glycosidase II	DNA-3-methyladenine glycosylase AlkA, N-terminal | HhH-GPD domain | Helix-turn-helix, base-excision DNA repair, C-terminal | DNA glycosylase
PA1687	speE	-1.48482	0.00159403	spermidine synthase	Spermidine/spermine synthases | Polyamine biosynthesis domain, conserved site | Polyamine biosynthesis domain | S-adenosyl-L-methionine-dependent methyltransferase | Spermidine synthase, tetramerisation domain
PA1688	PA1688	-0.197236	0.78494	hypothetical protein	Six-bladed beta-propeller, TolB-like | Strictosidine synthase, conserved region
PA1689	PA1689	-0.539785	0.392057	conserved hypothetical protein	Alkaline phosphatase-like, alpha/beta/alpha | Sulfatase, N-terminal | Lipoteichoic acid synthase-like | Alkaline-phosphatase-like, core domain
PA1690	pscU	-1.55649	0.00216281	translocation protein in type III secretion	Type III secretion system substrate exporter | Type III secretion system substrate exporter, C-terminal | Type III exporter system, secretion apparatus protein BsaZ
PA1691	pscT	-1.39761	0.0315316	translocation protein in type III secretion	Type III secretion system inner membrane R protein | Type III secretion protein SpaR/YscT
PA1692	(pscS)	-0.965472	0.0828583	probable translocation protein in type III secretion	Bacterial export protein family 3 | Type III secretion protein HrpO
PA1693	pscR	-0.816489	0.084702	translocation protein in type III secretion	Type III secretion system inner membrane P protein | Yop virulence translocation protein R
PA1694	pscQ	-1.4997	0.000825914	translocation protein in type III secretion	Surface presentation of antigen (SpoA) | Type III secretion system apparatus protein YscQ/HrcQ/SpaO | Type III secretion system outer membrane, SpaO
PA1695	pscP	-1.47445	0.00134374	translocation protein in type III secretion	Flagellar hook-length control protein-like, C-terminal | Type III secretion system needle length determinant, C-terminal domain
PA1696	pscO	-0.957752	0.0818055	translocation protein in type III secretion	Type III secretion sytem,YscO
PA1697	(pscN)	-1.58022	0.00259411	ATP synthase in type III secretion system	ATPase, type III secretion system, FliI/YscN | ATPase, alpha/beta subunit, nucleotide-binding domain, active site | P-loop containing nucleoside triphosphate hydrolase | AAA+ ATPase domain | ATPase, type III secretion system, H+-transporting | ATPase, F1/V1/A1 complex, alpha/beta subunit, N-terminal domain | ATPase, F1/V1/A1 complex, alpha/beta subunit, nucleotide-binding domain
PA1698	popN	-1.28577	0.00585439	Type III secretion outer membrane protein PopN precursor	Hypersensitivity response secretion-like, HrpJ | Type III secretion regulator, YopN/LcrE/InvE/MxiC
PA1699	pcr1	-1.26385	0.0176538	Pcr1	Type III secretion system effector delivery regulator TyeA | Type III secretion system effector delivery regulator TyeA-related
PA1700	pcr2	-0.799062	0.171803	Pcr2	Type III secretion system chaperone SycN | Tir chaperone protein (CesT) family
PA1701	pcr3	-0.837403	0.12504	Pcr3	Type III secretion system YscX
PA1702	pcr4	-0.729563	0.240537	Pcr4	Type III secretion system chaperone, YscY | Tetratricopeptide-like helical domain | Tetratricopeptide repeat-containing domain
PA1703	pcrD	-0.634572	0.308626	type III secretory apparatus protein PcrD	Type III secretion system FHIPEP | Type III secretion protein HrcV | FHIPEP conserved site
PA1704	pcrR	-0.637575	0.323362	transcriptional regulator protein PcrR	Type III secretion system regulator, LcrR | Type III secretion system regulator LcrR/Chaperone CesD2
PA1705	pcrG	-0.891732	0.08788	regulator in type III secretion	Type III secretion protein, LcrG
PA1706	pcrV	-0.599097	0.212726	type III secretion protein PcrV	Low calcium response V antigen
PA1707	pcrH	-0.671266	0.163764	regulatory protein PcrH	Tetratricopeptide-like helical domain | Tetratricopeptide repeat-containing domain | Type III secretion system, low calcium response, chaperone LcrH/SycD | Type III secretion system, low calcium response, chaperone LcrH/SycD, subgroup
PA1708	popB	-0.737728	0.138837	translocator protein PopB	Secretion system effector C, SseC-like
PA1709	popD	-0.911001	0.0606757	Translocator outer membrane protein PopD precursor	YopD-like
PA1710	exsC	-0.161495	0.835871	ExsC, exoenzyme S synthesis protein C precursor.	Tir chaperone protein (CesT) family
PA1711	exsE	0.0197836	0.977894	ExsE	NA
PA1712	exsB	-0.184343	0.775614	exoenzyme S synthesis protein B	Type III secretion system chaperone, YscW
PA1713	exsA	-0.450544	0.399536	transcriptional regulator ExsA	DNA binding HTH domain, AraC-type | Homeobox domain-like | Transcription regulator HTH, AraC- type | RmlC-like jelly roll fold | HTH domain AraC-type, conserved site
PA1714	exsD	-0.324649	0.576927	ExsD	Antiactivator protein ExsD
PA1715	pscB	-0.860331	0.110412	type III export apparatus protein	Tir chaperone protein (CesT) family | Type III secretion system chaperone YscB
PA1716	pscC	-0.648549	0.273351	Type III secretion outer membrane protein PscC precursor	NolW-like | Type III secretion system outer membrane pore YscC/HrcC | Type II/III secretion system | Type II secretion system GspD, conserved site
PA1717	pscD	-0.952569	0.089796	type III export protein PscD	YscD, cytoplasmic domain | Type III secretion system YscD/HrpQ | Yop protein translocation protein D, periplasmic domain
PA1718	pscE	-0.624772	0.273351	type III export protein PscE	Type III secretion system, secretion protein E
PA1719	pscF	-1.12205	0.0162578	type III export protein PscF	Type III secretion, needle-protein-like | Type III secretion system, needle protein
PA1720	pscG	-1.08685	0.0347077	type III export protein PscG	Type III secretion system YscG
PA1721	pscH	-1.50842	0.00323277	type III export protein PscH	Type III secretion system effector YopR
PA1722	pscI	-1.36047	0.00431488	type III export protein PscI	Type III secretion system, YscI/HrpB
PA1723	pscJ	-0.942682	0.0506868	type III export protein PscJ	Secretory protein YscJ/FliF | Type III secretion system lipoprotein HrcJ/YscJ
PA1724	pscK	-0.594417	0.365883	type III export protein PscK	Type III secretion system, secretion protein K
PA1725	pscL	-1.00209	0.0673501	type III export protein PscL	Type III secretion system HrpE/YscL | Flagellar assembly protein FliH/Type III secretion system HrpE
PA1726	bglX	-0.390107	0.520436	periplasmic beta-glucosidase	Glycoside hydrolase superfamily | Glycoside hydrolase, family 3, N-terminal | Immunoglobulin-like fold | Glycoside hydrolase, family 3, active site | Fibronectin type III-like domain | Glycoside hydrolase family 3 C-terminal domain
PA1727	mucR	-0.895697	0.0586627	MucR	GGDEF domain | EAL domain | Nucleotide cyclase | MHYT domain
PA1728	PA1728	1.89355	9.84169e-07	hypothetical protein	Regulator of ribonuclease activity B domain
PA1729	PA1729	1.39256	0.00169839	conserved hypothetical protein	Glutamine amidotransferase | Class I glutamine amidotransferase-like
PA1730	PA1730	2.99112	4.34527e-13	conserved hypothetical protein	Uncharacterised conserved protein UCP005522 | Circularly permuted ATP-grasp type 2
PA1731	PA1731	2.59562	7.4584e-09	conserved hypothetical protein	Domain of unknown function DUF403
PA1732	PA1732	2.06329	6.25341e-06	conserved hypothetical protein	Transglutaminase-like | Bacterial transglutaminase-like, N-terminal
PA1733	PA1733	1.70316	3.63232e-05	conserved hypothetical protein	Uncharacterised conserved protein UCP009120, proteasome-type protease, Sll0069 | Proteasome, subunit alpha/beta | Nucleophile aminohydrolases, N-terminal
PA1734	PA1734	0.0781064	0.923199	hypothetical protein	Cytochrome c-like domain | Oxidoreductase, molybdopterin-binding domain
PA1735	PA1735	-0.215134	0.788455	hypothetical protein	Membrane transport protein
PA1736	PA1736	0.65545	0.302397	probable acyl-CoA thiolase	Thiolase, acyl-enzyme intermediate active site | Thiolase, conserved site | Thiolase-like | Thiolase, N-terminal | Thiolase | Thiolase, active site | Thiolase, C-terminal
PA1737	(fadB)	0.644539	0.279998	probable 3-hydroxyacyl-CoA dehydrogenase	Crotonase superfamily | 6-phosphogluconate dehydrogenase C-terminal domain-like | 6-phosphogluconate dehydrogenase, domain 2 | 3-hydroxyacyl-CoA dehydrogenase, NAD binding | ClpP/crotonase-like domain | 3-hydroxyacyl-CoA dehydrogenase, C-terminal | NAD(P)-binding domain
PA1738	PA1738	0.00702377	0.992286	probable transcriptional regulator	Transcription regulator HTH, LysR | Winged helix-turn-helix DNA-binding domain | LysR, substrate-binding
PA1739	PA1739	0.394226	0.561064	probable oxidoreductase	NADP-dependent oxidoreductase domain | Aldo/keto reductase
PA1740	PA1740	1.10982	0.0714532	hypothetical protein	Six-bladed beta-propeller, TolB-like
PA1741	PA1741	0.404321	0.519198	hypothetical protein	Glutathione S-transferase, N-terminal | Thioredoxin-like fold | Glutaredoxin
PA1742	pauD2	0.874428	0.0593334	Glutamine amidotransferase class I	Class I glutamine amidotransferase-like | Glutamine amidotransferase
PA1743	PA1743	1.49793	0.0170534	hypothetical protein	NA
PA1744	PA1744	1.03221	0.183588	hypothetical protein	NA
PA1745	PA1745	1.75564	0.000663872	hypothetical protein	NA
PA1746	PA1746	1.19807	0.0704728	hypothetical protein	Macro domain
PA1747	PA1747	-0.412177	0.624567	hypothetical protein	NA
PA1748	PA1748	-1.08766	0.0365475	probable enoyl-CoA hydratase/isomerase	ClpP/crotonase-like domain | Crotonase superfamily
PA1749	PA1749	0.558834	0.259405	hypothetical protein	Yjdj-type Gcn5-related N-acetyltransferase | Acyl-CoA N-acyltransferase
PA1750	PA1750	-0.5757	0.26003	phospho-2-dehydro-3-deoxyheptonate aldolase	DHAP synthase, class 1 | Aldolase-type TIM barrel | DAHP synthetase I/KDSA
PA1751	PA1751	0.966508	0.0472271	hypothetical protein	Thioredoxin-like fold
PA1752	PA1752	1.05647	0.0371721	hypothetical protein	NAD(P)-binding domain | Ketopantoate reductase ApbA/PanE | 6-phosphogluconate dehydrogenase, domain 2 | 6-phosphogluconate dehydrogenase C-terminal domain-like | Ketopantoate reductase, C-terminal domain | Ketopantoate reductase, N-terminal domain
PA1753	PA1753	1.71239	5.84247e-06	conserved hypothetical protein	Rossmann-like alpha/beta/alpha sandwich fold | UspA | Universal stress protein A
PA1754	cysB	0.0434478	0.947256	transcriptional regulator CysB	Winged helix-turn-helix DNA-binding domain | Transcription regulator HTH, LysR | LysR, substrate-binding
PA1755	PA1755	-0.0251012	0.974892	hypothetical protein	NA
PA1756	cysH	-0.239165	0.725021	3'-phosphoadenosine-5'-phosphosulfate reductase	Phosphoadenosine phosphosulphate/adenosine 5'-phosphosulphate reductase | Rossmann-like alpha/beta/alpha sandwich fold | Adenosine 5'-phosphosulphate reductase | Phosphoadenosine phosphosulphate reductase
PA1757	thrH	-1.452	0.00397462	homoserine kinase	Phosphoserine phosphatase/homoserine phosphotransferase bifunctional protein | HAD-like domain
PA1758	pabB	-0.291658	0.634252	para-aminobenzoate synthase component I	ADC synthase | Anthranilate synthase component I, N-terminal | Anthranilate synthase component I-like | Para-aminobenzoate synthase, component I | Chorismate-utilising enzyme, C-terminal
PA1759	PA1759	0.565092	0.254423	probable transcriptional regulator	P-loop containing nucleoside triphosphate hydrolase | Transcription regulator LuxR, C-terminal | Winged helix-turn-helix DNA-binding domain | Signal transduction response regulator, C-terminal effector | Tetratricopeptide-like helical domain
PA1760	PA1760	0.261475	0.63551	probable transcriptional regulator	P-loop containing nucleoside triphosphate hydrolase | Transcription regulator LuxR, C-terminal | Tetratricopeptide-like helical domain | Winged helix-turn-helix DNA-binding domain | Signal transduction response regulator, C-terminal effector
PA1761	PA1761	0.390087	0.620717	hypothetical protein	NA
PA1762	PA1762	0.317984	0.656058	hypothetical protein	Peptidase C39, bacteriocin processing
PA1763	PA1763	0.803804	0.252477	hypothetical protein	Outer membrane protein/outer membrane enzyme PagP, beta-barrel
PA1764	PA1764	0.806295	0.223647	hypothetical protein	Outer membrane protein transport protein (OMPP1/FadL/TodX)
PA1765	PA1765	1.25924	0.0295045	hypothetical protein	Maltose operon periplasmic | Domain of unknown function DUF4124
PA1766	PA1766	-0.520206	0.391974	hypothetical protein	Alpha-L-glutamate ligase-related protein | ATP-grasp fold, subdomain 1 | ATP-grasp fold
PA1767	PA1767	-0.607028	0.226917	hypothetical protein	7 transmembrane helices usually fused to an inactive transglutaminase | Inactive transglutaminase fused to 7 transmembrane helices
PA1768	PA1768	-0.645641	0.209258	hypothetical protein	Aspartic peptidase domain
PA1769	(ydiA)	-0.450873	0.417181	conserved hypothetical protein	Bifunctional kinase-pyrophosphorylase | Phosphoenolpyruvate synthase regulatory protein
PA1770	ppsA	0.295503	0.569677	phosphoenolpyruvate synthase	PEP-utilising enzyme, C-terminal | ATP-grasp fold, subdomain 1 | PEP-utilising enzyme, mobile domain | Pyruvate phosphate dikinase, PEP/pyruvate-binding | PEP-utilising enzyme, active site | Pyruvate/Phosphoenolpyruvate kinase-like domain | Phosphoenolpyruvate synthase | PEP-utilising enzyme, conserved site
PA1771	estX	-0.494872	0.456161	EstX	Alpha/Beta hydrolase fold | Alpha/beta hydrolase fold-1
PA1772	(menG)	-0.0104717	0.986994	probable methyltransferase	Regulator of ribonuclease activity A | Ribonuclease E inhibitor RraA/RraA-like protein
PA1773	cmaX	0.260231	0.65842	CmaX protein	Mg2+ transporter protein, CorA-like/Zinc transport protein ZntB
PA1774	crfX	0.286161	0.617434	CrfX protein	NA
PA1775	cmpX	0.483324	0.362268	conserved cytoplasmic membrane protein, CmpX protein	LSM domain | Mechanosensitive ion channel MscS | Conserved TM helix
PA1776	sigX	0.279502	0.608748	ECF sigma factor SigX	Winged helix-turn-helix DNA-binding domain | RNA polymerase sigma factor, region 3/4 | RNA polymerase sigma-70 region 2 | RNA polymerase sigma factor, region 2 | RNA polymerase sigma-70 region 4 | RNA polymerase sigma-70 like domain
PA1777	oprF	-0.033342	0.953352	Major porin and structural outer membrane porin OprF precursor	Outer membrane protein/outer membrane enzyme PagP, beta-barrel | OmpA-like domain | Outer membrane protein, bacterial | Outer membrane protein, OmpA-like, conserved site | TSP type-3 repeat | Outer membrane porin F, N-terminal
PA1778	cobA	-0.214681	0.819323	uroporphyrin-III C-methyltransferase	Tetrapyrrole methylase | Uroporphyrin-III C-methyltransferase | Uroporphiryn-III C-methyltransferase, conserved site | Tetrapyrrole methylase, subdomain 2 | Tetrapyrrole methylase, subdomain 1
PA1779	(nasC; nasA)	-0.106116	0.900846	assimilatory nitrate reductase	Molybdopterin dinucleotide-binding domain | BFD-like [2Fe-2S]-binding domain | Aspartate decarboxylase-like domain | Molybdopterin oxidoreductase, 4Fe-4S domain | Molybdopterin oxidoreductase, prokaryotic, conserved site | Molybdopterin oxidoreductase | Molybdopterin oxidoreductase, molybdopterin cofactor binding site
PA1780	nirD	1.08964	0.242357	assimilatory nitrite reductase small subunit	Rieske [2Fe-2S] iron-sulphur domain | Nitrite reductase [NAD(P)H] small subunit, NirD
PA1781	nirB	-0.163365	0.866654	assimilatory nitrite reductase large subunit	FAD/NAD(P)-binding domain | Nitrite/sulphite reductase iron-sulphur/sirohaem-binding site | Nitrite reductase [NAD(P)H] large subunit, NirB | Nitrite/Sulfite reductase ferredoxin-like domain | BFD-like [2Fe-2S]-binding domain | Nitrite reductase [NAD(P)H], large subunit | Nitrite/sulphite reductase 4Fe-4S domain
PA1782	PA1782	-0.326996	0.73548	probable serine/threonine-protein kinase	PPM-type phosphatase domain | Protein kinase-like domain | Protein kinase domain
PA1783	nasA	-0.422365	0.733745	nitrate transporter	Major facilitator superfamily | Nitrate transporter | Major facilitator superfamily domain
PA1784	PA1784	1.05004	0.0870606	hypothetical protein	Alginate lyase 2 | Concanavalin A-like lectin/glucanase domain
PA1785	nasT	0.417926	0.656984	NasT	Signal transduction response regulator, receiver domain | ANTAR domain | Winged helix-turn-helix DNA-binding domain | Signal transduction response regulator, antiterminator | CheY-like superfamily
PA1786	nasS	-1.06172	0.134392	NasS	NA
PA1787	acnB	-1.40209	0.00168729	aconitate hydratase 2	Aconitase/3-isopropylmalate dehydratase large subunit, alpha/beta/alpha, subdomain 1/3 | Aconitase/3-isopropylmalate dehydratase large subunit, alpha/beta/alpha domain | Aconitase B, HEAT-like domain | Aconitase/3-isopropylmalate dehydratase, swivel | Aconitase family, 4Fe-4S cluster binding site | Aconitase B, swivel | Aconitase B | Aconitase/3-isopropylmalate dehydratase large subunit, alpha/be…
PA1788	PA1788	0.480106	0.458181	hypothetical protein	Protein of unknown function DUF1289
PA1789	PA1789	0.493761	0.558909	hypothetical protein	Rossmann-like alpha/beta/alpha sandwich fold | UspA
PA1790	PA1790	-0.406578	0.509349	hypothetical protein	tRNA-hydroxylase MiaE | Ferritin-like superfamily | Ferritin-related
PA1791	PA1791	-1.77392	2.47691e-05	hypothetical protein	Band 7 domain
PA1792	(ybbF)	-0.73497	0.12504	conserved hypothetical protein	UDP-2,3-diacylglucosamine hydrolase | Calcineurin-like phosphoesterase domain, ApaH type | Metallo-dependent phosphatase-like
PA1793	ppiB	-0.960278	0.0731907	peptidyl-prolyl cis-trans isomerase B	Cyclophilin-type peptidyl-prolyl cis-trans isomerase domain | Cyclophilin-like domain | Cyclophilin-type peptidyl-prolyl cis-trans isomerase | Cyclophilin-type peptidyl-prolyl cis-trans isomerase, conserved site
PA1794	glnS	0.0474579	0.939267	glutaminyl-tRNA synthetase	Glutamine-tRNA ligase, bacterial | Aminoacyl-tRNA synthetase, class I, conserved site | Ribosomal protein L25/Gln-tRNA synthetase, anti-codon-binding domain | Ribosomal protein L25/Gln-tRNA synthetase, beta-barrel domain | Glutamyl/glutaminyl-tRNA synthetase, class Ib, catalytic domain | Glutamyl/glutaminyl-tRNA synthetase, class Ib, anti-codon binding domain | Glutamyl/glutaminyl-tRNA synthetase…
PA1795	cysS	-0.0924983	0.885452	cysteinyl-tRNA synthetase	Cysteinyl-tRNA synthetase, class Ia, DALR | tRNA synthetases class I, catalytic domain | Cysteinyl-tRNA synthetase/mycothiol ligase | Cysteine-tRNA ligase | Aminoacyl-tRNA synthetase, class Ia, anticodon-binding | Rossmann-like alpha/beta/alpha sandwich fold
PA1796	folD	-0.709241	0.135517	5,10-methylene-tetrahydrofolate dehydrogenase / cyclohydrolase	Tetrahydrofolate dehydrogenase/cyclohydrolase | Tetrahydrofolate dehydrogenase/cyclohydrolase, catalytic domain | NAD(P)-binding domain | Tetrahydrofolate dehydrogenase/cyclohydrolase, conserved site | Tetrahydrofolate dehydrogenase/cyclohydrolase, NAD(P)-binding domain
PA1797	PA1797	-0.866191	0.170086	hypothetical protein	Beta-lactamase/transpeptidase-like | Beta-lactamase-related
PA1797a	NA	-0.0156351	0.983517	NA	NA
PA1798	parS	-0.242633	0.734942	two-component sensor, ParS	Signal transduction histidine kinase-related protein, C-terminal | Signal transduction histidine kinase, dimerisation/phosphoacceptor domain | HAMP domain | Histidine kinase-like ATPase, C-terminal domain | Histidine kinase domain
PA1799	parR	0.123898	0.875388	two-component response regulator, ParR	Signal transduction response regulator, receiver domain | OmpR/PhoB-type DNA-binding domain | Winged helix-turn-helix DNA-binding domain | Signal transduction response regulator, C-terminal effector | CheY-like superfamily
PA1800	tig	-0.347383	0.512825	trigger factor	Trigger factor | Trigger factor, ribosome-binding, bacterial | Trigger factor/SurA domain | Trigger factor, C-terminal | FKBP-type peptidyl-prolyl cis-trans isomerase domain
PA1801	clpP	0.236173	0.666183	ClpP	ClpP, histidine active site | ATP-dependent Clp protease proteolytic subunit | ClpP, Ser active site | ClpP/crotonase-like domain | Clp protease proteolytic subunit /Translocation-enhancing protein TepA
PA1802	clpX	0.544792	0.209258	ClpX	Clp protease, ATP-binding subunit ClpX | Clp ATPase, C-terminal | AAA+ ATPase domain | Zinc finger, ClpX C4-type | ATPase, AAA-type, core | P-loop containing nucleoside triphosphate hydrolase
PA1803	lon	0.357018	0.454482	Lon protease	Lon, substrate-binding domain | Peptidase S16, Lon proteolytic domain | Ribosomal protein S5 domain 2-type fold | ATPase, AAA-type, core | PUA-like domain | Ribosomal protein S5 domain 2-type fold, subgroup | AAA+ ATPase domain | Lon protease, bacterial/eukaryotic-type | P-loop containing nucleoside triphosphate hydrolase | Lon protease, bacterial
PA1804	hupB	-0.988397	0.0501317	DNA-binding protein HU	Histone-like DNA-binding protein | Integration host factor (IHF)-like DNA-binding domain | Histone-like DNA-binding protein, conserved site
PA1805	ppiD	-0.147699	0.817568	peptidyl-prolyl cis-trans isomerase D	Peptidyl-prolyl cis-trans isomerase, PpiC-type, conserved site | Peptidyl-prolyl cis-trans isomerase, PpiC-type | Trigger factor/SurA domain
PA1806	fabI	-1.2264	0.0169143	NADH-dependent enoyl-ACP reductase	Enoyl-[acyl-carrier-protein] reductase (NADH) | NAD(P)-binding domain | Short-chain dehydrogenase/reductase SDR
PA1807	nppD	-0.738453	0.203449	NppD	ABC transporter-like | P-loop containing nucleoside triphosphate hydrolase | ABC transporter, conserved site | Oligopeptide/dipeptide ABC transporter, C-terminal | AAA+ ATPase domain
PA1808	nppC	-0.861242	0.0866798	NppC	ABC transporter type 1, transmembrane domain MetI-like | Oligopeptide transport permease C-like, N-terminal domain
PA1809	nppB	-0.998773	0.0788589	NppB	ABC transporter type 1, transmembrane domain MetI-like
PA1810	nppA2	-0.501469	0.332763	NppA2	Solute-binding protein family 5 domain | Peptide/nickel binding protein, MppA-type
PA1811	nppA1	-0.840568	0.107097	NppA1	Solute-binding protein family 5 domain | Peptide/nickel binding protein, MppA-type
PA1812	mltD	0.160262	0.804449	membrane-bound lytic murein transglycosylase D precursor	LysM domain | Lysozyme-like domain | Lytic murein transglycosylase D , lipid attachment domain | Transglycosylase SLT domain 1 | Prokaryotic transglycosylase, active site
PA1813	(gloB)	-0.123719	0.85604	probable hydroxyacylglutathione hydrolase	Hydroxyacylglutathione hydrolase | Hydroxyacylglutathione hydrolase, MBL domain | Metallo-beta-lactamase | Hydroxyacylglutathione hydrolase, C-terminal domain
PA1814	kerV	0.926872	0.0218791	KerV	Methyltransferase type 11 | S-adenosyl-L-methionine-dependent methyltransferase
PA1815	rnhA	0.532918	0.354123	ribonuclease H	Ribonuclease H domain | Ribonuclease HI | Ribonuclease H-like domain
PA1816	dnaQ	0.405568	0.433998	DNA polymerase III, epsilon chain	Ribonuclease H-like domain | DNA polymerase 3, epsilon subunit | DNA polymerase III epsilon subunit, exonuclease domain | Exonuclease, RNase T/DNA polymerase III
PA1817	PA1817	0.741389	0.190954	hypothetical protein	NTF2-like domain | Polyketide cyclase SnoaL-like domain
PA1818	cadA	0.486659	0.303148	lysine decarboxylase	Orn/Lys/Arg decarboxylase, C-terminal | Pyridoxal phosphate-dependent transferase | Ornithine/lysine/arginine decarboxylase | Pyridoxal phosphate-dependent transferase, subdomain 2 | Orn/Lys/Arg decarboxylase, major domain | Pyridoxal phosphate-dependent transferase, major region, subdomain 1 | Orn/Lys/Arg decarboxylase, N-terminal
PA1819	(yjdE)	0.374999	0.450792	probable amino acid permease	Amino acid/polyamine transporter I
PA1820	nhaB	-0.512415	0.389635	sodium/proton antiporter NhaB	Na+/H+ antiporter NhaB
PA1821	PA1821	0.742569	0.115209	probable enoyl-CoA hydratase/isomerase	Enoyl-CoA hydratase/isomerase, conserved site | Crontonase, C-terminal | ClpP/crotonase-like domain | Crotonase superfamily
PA1822	fimL	0.665534	0.167684	hypothetical protein	Signal transduction histidine kinase, phosphotransfer (Hpt) domain
PA1823	nudC	0.902654	0.0641044	NudC	Zinc ribbon, NADH pyrophosphatase | NUDIX hydrolase, conserved site | NUDIX hydrolase domain | NADH pyrophosphatase NudC | NUDIX hydrolase domain-like | NADH pyrophosphatase-like, N-terminal
PA1824	PA1824	-1.15056	0.0817117	conserved hypothetical protein	Transmembrane protein TauE-like
PA1825	PA1825	1.01072	0.0672336	hypothetical protein	NA
PA1826	PA1826	1.29518	0.0295185	probable transcriptional regulator	Winged helix-turn-helix DNA-binding domain | Transcription regulator HTH, LysR | LysR, substrate-binding
PA1827	PA1827	0.521065	0.44472	probable short-chain dehydrogenase	Short-chain dehydrogenase/reductase, conserved site | NAD(P)-binding domain | Short-chain dehydrogenase/reductase SDR
PA1828	PA1828	-0.483619	0.424616	probable short-chain dehydrogenase	Short-chain dehydrogenase/reductase SDR | Short-chain dehydrogenase/reductase, conserved site | NAD(P)-binding domain
PA1829	PA1829	-0.337251	0.629792	hypothetical protein	Protein kinase-like domain | Aminoglycoside phosphotransferase
PA1830	PA1830	-1.62154	0.00019139	hypothetical protein	SCP2 sterol-binding domain
PA1831	PA1831	-0.924385	0.0580997	hypothetical protein	Histidine phosphatase superfamily, clade-1 | Histidine phosphatase superfamily
PA1832	(sohB)	1.05023	0.0133309	probable protease	Peptidase S49 | ClpP/crotonase-like domain | Peptidase S49, N-terminal proteobacteria
PA1833	(yhfP)	0.823404	0.0559452	probable oxidoreductase	Acrylyl-CoA reductase AcuI | Polyketide synthase, enoylreductase domain | GroES-like | Alcohol dehydrogenase, C-terminal | NAD(P)-binding domain | Alcohol dehydrogenase, N-terminal
PA1833a	NA	1.49022	0.0124048	NA	NA
PA1835	PA1835	0.970926	0.119626	hypothetical protein	Protein of unknown function DUF4442 | HotDog domain
PA1836	PA1836	0.927717	0.112996	probable transcriptional regulator	Tetracycline transcriptional regulator, TetR-related, C-terminal | DNA-binding HTH domain, TetR-type | DNA-binding HTH domain, TetR-type, conserved site | Homeobox domain-like
PA1837	PA1837	-1.55852	0.00144978	hypothetical protein	Uncharacterised conserved protein UCP030820
PA1837a	NA	1.95939	4.74383e-05	NA	NA
PA1838	cysI	-1.95133	9.57313e-07	sulfite reductase	Nitrite/Sulfite reductase ferredoxin-like domain | Nitrite/sulphite reductase 4Fe-4S domain
PA1839	PA1839	-1.17673	0.0341407	hypothetical protein	Ribosomal RNA large subunit methyltransferase RlmN/Cfr | Aldolase-type TIM barrel | Radical SAM
PA1840	PA1840	-0.478367	0.386239	hypothetical protein	Atu1913-like
PA1841	PA1841	0.0858165	0.901415	hypothetical protein	YbaK/aminoacyl-tRNA synthetase-associated domain
PA1842	PA1842	0.579112	0.324549	hypothetical protein	Protein of unknown function DUF469
PA1843	metH	0.839772	0.0834871	methionine synthase	Dihydropteroate synthase-like | Pterin-binding domain | Cobalamin (vitamin B12)-binding module, cap domain | Homocysteine-binding domain | Methionine synthase, B12-binding domain | Cobalamin-dependent methionine synthase | Cobalamin (vitamin B12)-binding domain | Vitamin B12-dependent methionine synthase, activation domain
PA1844	tse1	-0.246018	0.779722	Tse1	NA
PA1845	tsi1	-0.225233	0.803717	Tsi1	NA
PA1846	cti	-0.625689	0.19945	cis/trans isomerase	Cytochrome c-like domain | Fatty acid cis-trans isomerase
PA1847	nfuA	-0.156853	0.782256	NfuA	Fe/S biogenesis protein NfuA | FeS cluster biogenesis | NIF system FeS cluster assembly, NifU, C-terminal | Fe-S cluster assembly domain
PA1848	PA1848	-0.0374708	0.969446	probable major facilitator superfamily (MFS) transporter	Major facilitator superfamily domain | Major facilitator superfamily
PA1849	PA1849	0.950828	0.352713	conserved hypothetical protein	Protein of unknown function DUF1272
PA1850	PA1850	0.277644	0.725178	probable transcriptional regulator	Class I glutamine amidotransferase-like | Homeobox domain-like | DNA binding HTH domain, AraC-type | DJ-1/PfpI
PA1851	PA1851	0.4528	0.488921	hypothetical protein	GGDEF domain | Nucleotide cyclase
PA1852	PA1852	0.194865	0.795003	hypothetical protein	NA
PA1853	PA1853	0.298363	0.663492	probable transcriptional regulator	Winged helix-turn-helix DNA-binding domain | LysR, substrate-binding | Transcription regulator HTH, LysR
PA1854	PA1854	0.70363	0.451225	conserved hypothetical protein	HPP | CBS domain
PA1855	PA1855	0.180445	0.888982	hypothetical protein	NA
PA1856	PA1856	-0.288165	0.667316	probable cytochrome oxidase subunit	Cytochrome c oxidase-like, subunit I domain | Cytochrome c oxidase cbb3-type, subunit I | Cytochrome c oxidase subunit I
PA1857	(yedI)	0.00745292	0.990736	conserved hypothetical protein	Inner membrane protein YedI
PA1858	str	-0.460894	0.509349	streptomycin 3''-phosphotransferase	Protein kinase-like domain | Aminoglycoside/hydroxyurea antibiotic resistance kinase
PA1859	PA1859	-0.649595	0.33166	probable transcriptional regulator	LysR, substrate-binding | Transcription regulator HTH, LysR | Winged helix-turn-helix DNA-binding domain
PA1860	PA1860	2.28077	2.75405e-08	hypothetical protein	Tetracenomycin polyketide synthesis O-methyltransferase TcmP | Methyltransferase Ppm1/Ppm2/Tcmp | S-adenosyl-L-methionine-dependent methyltransferase
PA1861	modC	0.12725	0.852583	molybdenum transport protein ModC	Molybdate/tungstate binding, C-terminal | Transport-associated OB, type 1 | Molybdate ABC transporter, ATP-binding protein | ABC transporter-like | AAA+ ATPase domain | P-loop containing nucleoside triphosphate hydrolase | ABC transporter, molybdenum import, ModC | ABC transporter, conserved site
PA1862	modB	-0.306262	0.611322	molybdenum transport protein ModB	ABC transporter type 1, transmembrane domain MetI-like | Molybdate ABC transporter, permease protein
PA1863	modA	-0.104242	0.876832	molybdate-binding periplasmic protein precursor ModA	Molybdate ABC transporter, substrate-binding protein
PA1864	PA1864	0.854481	0.209258	probable transcriptional regulator	DNA-binding HTH domain, TetR-type | Tetracycline transcriptional regulator, TetR-related, C-terminal | Transcription regulator YcdC, C-terminal | Homeobox domain-like
PA1865	PA1865	0.848803	0.12922	hypothetical protein	VRR-NUC domain
PA1866	PA1866	0.809038	0.0978066	hypothetical protein	P-loop containing nucleoside triphosphate hydrolase | Helicase, C-terminal | DEAD2 | ATP-dependent helicase, C-terminal | Helicase superfamily 1/2, ATP-binding domain, DinG/Rad3-type
PA1866a	NA	-0.130951	0.872068	NA	NA
PA1867	xphA	0.618502	0.380059	XphA	Type II secretion system protein C, N-terminal
PA1868	xqhA	0.868154	0.129195	secretion protein XqhA	Type II/III secretion system | NolW-like | GspD/PilQ family | Type II secretion system GspD
PA1869	PA1869	0.350897	0.674145	probable acyl carrier protein	Phosphopantetheine binding ACP domain | Acyl carrier protein (ACP) | Phosphopantetheine attachment site | Polyketide synthase, phosphopantetheine-binding domain
PA1870	PA1870	4.71786	1.32664e-25	hypothetical protein	NA
PA1871	lasA	3.06662	1.37013e-12	LasA protease precursor	Peptidase M23 | Duplicated hybrid motif | Peptidase M23A, B-lytic metalloendopeptidase
PA1872	PA1872	0.660186	0.211411	hypothetical protein	EcsC protein
PA1873	PA1873	0.624388	0.532714	hypothetical protein	Mg2+ transporter protein, CorA-like/Zinc transport protein ZntB
PA1874	PA1874	1.40737	0.00115352	hypothetical protein	Serralysin-like metalloprotease, C-terminal | Immunoglobulin-like fold
PA1875	(opmL)	1.09305	0.0704728	probable outer membrane protein precursor	Outer membrane efflux protein
PA1876	PA1876	1.86455	3.67469e-05	probable ATP-binding/permease fusion ABC transporter	ATPase, type I secretion system | P-loop containing nucleoside triphosphate hydrolase | ABC transporter-like | ABC transporter, conserved site | ABC transporter type 1, transmembrane domain | Peptidase C39, bacteriocin processing | AAA+ ATPase domain
PA1877	PA1877	1.49923	0.023903	probable secretion protein	RTX secretion protein D, Gram-negative bacteria
PA1878	PA1878	0.159194	0.866549	hypothetical protein	HD domain
PA1879	PA1879	0.822727	0.310593	hypothetical protein	Cro/C1-type helix-turn-helix domain | PAS domain | Lambda repressor-like, DNA-binding domain
PA1880	PA1880	1.05073	0.0520124	probable oxidoreductase	Aldehyde oxidase/xanthine dehydrogenase, molybdopterin binding | Aldehyde oxidase/xanthine dehydrogenase, a/b hammerhead | Twin-arginine translocation pathway, signal sequence | Oxidoreductase molybdopterin-binding subunit, IorB-related
PA1881	PA1881	0.488259	0.535751	probable oxidoreductase	[2Fe-2S]-binding | 2Fe-2S ferredoxin-type iron-sulfur binding domain | 2Fe-2S ferredoxin, iron-sulphur binding site | Beta-grasp domain
PA1882	PA1882	-0.778878	0.259864	probable transporter	Small multidrug resistance protein family
PA1883	PA1883	0.719796	0.463118	probable NADH-ubiquinone/plastoquinone oxidoreductase	NAD(P)H-quinone oxidoreductase subunit 3, bacterial/plastid | NADH:ubiquinone/plastoquinone oxidoreductase, chain 3
PA1884	PA1884	0.577622	0.408231	probable transcriptional regulator	Cro/C1-type helix-turn-helix domain | RmlC-like cupin domain | Lambda repressor-like, DNA-binding domain | RmlC-like jelly roll fold
PA1885	PA1885	1.09682	0.0421151	conserved hypothetical protein	Acyl-CoA N-acyltransferase | GNAT domain
PA1886	polB	0.32323	0.547008	DNA polymerase II	DNA-directed DNA polymerase, family B | Ribonuclease H-like domain | DNA polymerase, palm domain | DNA-directed DNA polymerase, family B, multifunctional domain | DNA-directed DNA polymerase, family B, conserved site | DNA-directed DNA polymerase, family B, exonuclease domain
PA1887	PA1887	-0.373466	0.683661	hypothetical protein	Phospholipase A2 domain
PA1888	PA1888	0.520601	0.529784	hypothetical protein	Alpha/Beta hydrolase fold
PA1889	PA1889	1.64983	0.00019139	hypothetical protein	NA
PA1890	PA1890	-0.315114	0.64406	probable glutathione S-transferase	Glutathione S-transferase, N-terminal | Thioredoxin-like fold | Glutathione S-transferase, C-terminal-like | Glutathione S-transferase, C-terminal
PA1891	PA1891	1.29259	0.233728	hypothetical protein	NA
PA1892	PA1892	1.89787	0.0206131	hypothetical protein	NA
PA1893	PA1893	1.01135	0.188759	hypothetical protein	Penicillin amidase type, domain1 | Nucleophile aminohydrolases, N-terminal | Penicillin/GL-7-ACA/AHL/aculeacin-A acylase | Penicillin/GL-7-ACA/AHL acylase
PA1894	PA1894	1.39521	0.0732555	hypothetical protein	Oxoglutarate/iron-dependent dioxygenase
PA1895	PA1895	1.26488	0.114272	hypothetical protein	Fatty acid desaturase domain
PA1896	PA1896	1.94771	0.0177967	hypothetical protein	NA
PA1897	PA1897	0.923971	0.386509	hypothetical protein	Fatty acid hydroxylase
PA1898	qscR	1.81716	0.0104353	quorum-sensing control repressor	Transcription regulator LuxR, C-terminal | Transcription factor LuxR-like, autoinducer-binding domain | Signal transduction response regulator, C-terminal effector | Winged helix-turn-helix DNA-binding domain
PA1899	phzA2	1.88037	0.047026	probable phenazine biosynthesis protein	Phenazine biosynthesis protein A/B | NTF2-like domain
PA1900	phzB2	1.34593	0.0751061	probable phenazine biosynthesis protein	Phenazine biosynthesis protein A/B | NTF2-like domain
PA1901	phzC2	0.492034	0.37275	phenazine biosynthesis protein PhzC	DAHP synthetase, class II
PA1902	phzD2	1.23906	0.100368	phenazine biosynthesis protein PhzD	Isochorismatase-like | Isochorismatase
PA1903	phzE2	1.62271	0.00612134	phenazine biosynthesis protein PhzE	Class I glutamine amidotransferase-like | Chorismate-utilising enzyme, C-terminal | ADC synthase | Glutamine amidotransferase
PA1904	phzF2	1.1544	0.0909053	probable phenazine biosynthesis protein	Phenazine biosynthesis PhzF protein
PA1905	phzG2	0.539861	0.548853	probable pyridoxamine 5'-phosphate oxidase	Pyridoxamine 5'-phosphate oxidase, putative | Pyridoxamine 5'-phosphate oxidase | Pyridoxamine 5'-phosphate oxidase, conserved site | FMN-binding split barrel | Pyridoxine 5'-phosphate oxidase, dimerisation, C-terminal
PA1906	PA1906	0.269312	0.747768	hypothetical protein	HIT-like domain
PA1907	PA1907	0.607593	0.399995	hypothetical protein	Alpha/Beta hydrolase fold | Platelet-activating factor acetylhydrolase-like
PA1908	PA1908	0.174164	0.852583	probable major facilitator superfamily (MFS) transporter	Tetracycline resistance protein TetA/multidrug resistance protein MdtG | Major facilitator superfamily | Major facilitator superfamily domain
PA1909	PA1909	0.714222	0.288065	hypothetical protein	PepSY-associated TM protein
PA1910	femA	1.03414	0.0520124	ferric-mycobactin receptor, FemA	TonB-dependent receptor, beta-barrel | TonB-dependent siderophore receptor | TonB-dependent receptor, plug domain | TonB-dependent receptor, conserved site | Secretin/TonB, short N-terminal domain
PA1911	femR	1.07014	0.0271944	sigma factor regulator, FemR	FecR, N-terminal | FecR protein | Fe(2+)-dicitrate sensor, transmembrane component
PA1912	femI	0.891	0.059971	ECF sigma factor, FemI	RNA polymerase sigma-70 region 2 | RNA polymerase sigma factor, region 2 | RNA polymerase sigma factor 70, region 4 type 2 | RNA polymerase sigma-70 like domain | RNA polymerase sigma factor, region 3/4 | Winged helix-turn-helix DNA-binding domain
PA1913	PA1913	-2.60105	0.000291663	hypothetical protein	NA
PA1914	(hvn)	1.40008	0.114272	conserved hypothetical protein	Protein of unknown function DUF2599
PA1915	PA1915	0.447131	0.442024	hypothetical protein	Purine catabolism PurC-like domain | PucR C-terminal helix-turn-helix domain
PA1916	PA1916	1.33267	0.0886195	probable amino acid permease	Amino acid/polyamine transporter 2 | Tryptophan/tyrosine transporter
PA1917	PA1917	0.37528	0.768454	hypothetical protein	RmlC-like jelly roll fold | Domain of unknown function DUF861, cupin-3 | RmlC-like cupin domain
PA1918	PA1918	0.0686819	0.947256	hypothetical protein	FAD/NAD(P)-binding domain | FAD dependent oxidoreductase
PA1919	nrdG	-0.328912	0.813817	class III (anaerobic) ribonucleoside-triphosphate reductase activating protein, 'activase', NrdG	Anaerobic ribonucleoside-triphosphate reductase activating protein | Aldolase-type TIM barrel | Radical SAM
PA1920	nrdD	-0.104434	0.917084	class III (anaerobic) ribonucleoside-triphosphate reductase subunit, NrdD	Ribonucleoside-triphosphate reductase, anaerobic | ATP-cone domain
PA1921	PA1921	2.94072	1.06669e-10	hypothetical protein	S-adenosyl-L-methionine-dependent methyltransferase
PA1922	(feuA; cirA)	2.72553	1.7331e-12	probable TonB-dependent receptor	TonB-dependent receptor, beta-barrel | TonB-dependent receptor, plug domain
PA1923	PA1923	2.23619	2.36229e-08	hypothetical protein	CobN/magnesium chelatase
PA1924	PA1924	2.07462	1.88998e-05	hypothetical protein	MotA/TolQ/ExbB proton channel
PA1925	PA1925	2.07334	7.56827e-06	hypothetical protein	Protein of unknown function DUF2149
PA1926	(ycaO)	0.692939	0.194671	Uncharacterized protein	K homology domain-like, alpha/beta | OsmC/Ohr family | YcaO domain protein | YcaO-like domain
PA1927	metE	5.03116	1.16414e-29	5-methyltetrahydropteroyltriglutamate-homocysteine S-methyltransferase	Cobalamin-independent methionine synthase | Cobalamin-independent methionine synthase MetE, C-terminal/archaeal | Cobalamin-independent methionine synthase MetE, N-terminal
PA1928	rimJ	0.579189	0.453822	ribosomal protein alanine acetyltransferase	Acyl-CoA N-acyltransferase | GNAT domain
PA1929	PA1929	0.853251	0.294418	hypothetical protein	NA
PA1930	PA1930	2.7588	4.06773e-08	probable chemotaxis transducer	PAS domain | PAC motif | Methyl-accepting chemotaxis protein (MCP) signalling domain | Chemotaxis methyl-accepting receptor | PAS-associated, C-terminal
PA1931	PA1931	2.82565	5.04548e-11	probable ferredoxin	[2Fe-2S]-binding | 2Fe-2S ferredoxin-type iron-sulfur binding domain | 2Fe-2S ferredoxin, iron-sulphur binding site | Beta-grasp domain
PA1932	PA1932	3.05359	1.05301e-09	probable hydroxylase molybdopterin-containing subunit	FAD-binding, type 2 | Molybdopterin dehydrogenase, FAD-binding | CO dehydrogenase flavoprotein-like, FAD-binding, subdomain 2 | FAD-binding, type 2, subdomain 1 | CO dehydrogenase flavoprotein, C-terminal
PA1933	(yagR)	3.03053	1.69722e-09	probable hydroxylase large subunit	Aldehyde oxidase/xanthine dehydrogenase, molybdopterin binding | Aldehyde oxidase/xanthine dehydrogenase, a/b hammerhead
PA1934	PA1934	2.22635	2.14591e-09	hypothetical protein	Immunoprotective extracellular, immunoglobulin-like domain | Protein of unknown function DUF4354
PA1937	PA1937	1.37637	0.0187241	conserved hypothetical protein	Homeobox domain-like | Transposase IS3/IS911family
PA1938	PA1938	0.78964	0.174053	conserved hypothetical protein	Winged helix-turn-helix DNA-binding domain | HTH-like domain | Ribonuclease H-like domain | Integrase, catalytic core
PA1939	PA1939	-0.215082	0.728319	hypothetical protein	OLD protein-like, TOPRIM domain
PA1940	PA1940	-0.371028	0.61995	hypothetical protein	Catalase, mono-functional, haem-containing | Catalase-like domain | Catalase core domain
PA1941	PA1941	-0.139558	0.852737	hypothetical protein	Cytochrome c-like domain
PA1942	PA1942	0.161477	0.865787	hypothetical protein	NA
PA1943	PA1943	-0.474102	0.481721	hypothetical protein	GNAT domain | Acyl-CoA N-acyltransferase | Protein of unknown function DUF3335
PA1944	PA1944	1.78752	2.04095e-06	hypothetical protein	ATP-grasp fold, subdomain 1 | ATP-grasp fold | ATP-grasp fold, RimK-type | RimK-like ATPgrasp N-terminal domain
PA1945	PA1945	1.42688	0.00213265	probable transcriptional regulator	Sigma-54 interaction domain, ATP-binding site 1 | DNA binding HTH domain, Fis-type | Sigma-54 interaction domain, ATP-binding site 2 | Sigma-54 interaction domain, conserved site | Homeobox domain-like | P-loop containing nucleoside triphosphate hydrolase | AAA+ ATPase domain | RNA polymerase sigma factor 54 interaction domain
PA1946	rbsB	0.159085	0.812182	binding protein component precursor of ABC ribose transporter	Periplasmic binding protein | Periplasmic binding protein-like I
PA1947	rbsA	0.499367	0.430835	ribose transport protein RbsA	ABC transporter, conserved site | P-loop containing nucleoside triphosphate hydrolase | ABC transporter-like | AAA+ ATPase domain
PA1948	rbsC	0.447753	0.426614	membrane protein component of ABC ribose transporter	ABC transporter, permease | ABC transporter, FecCD/TroCD-like
PA1949	rbsR	0.287933	0.607355	ribose operon repressor RbsR	LacI-type HTH domain | Lambda repressor-like, DNA-binding domain | Periplasmic binding protein-like I
PA1950	rbsK	1.01255	0.0131676	ribokinase	Ribokinase/fructokinase | Ribokinase-like | Carbohydrate/puine kinase, PfkB, conserved site | Carbohydrate kinase PfkB | Ribokinase
PA1951	fapF	0.143999	0.881032	FapF	MetA-pathway of phenol degradation, putative
PA1952	fapE	1.10107	0.343965	FapE	NA
PA1953	fapD	1.38543	0.200088	FapD	Peptidase C39, bacteriocin processing
PA1954	fapC	-0.208017	0.854811	FapC	NA
PA1955	fapB	0.590164	0.637507	FapB	NA
PA1956	fapA	-0.110256	0.934772	FapA	NA
PA1957	(nadR)	0.344451	0.620387	hypothetical protein	P-loop containing nucleoside triphosphate hydrolase
PA1958	PA1958	-0.564804	0.384878	probable transporter	Nicotinamide mononucleotide transporter PnuC
PA1959	bacA	0.179594	0.793819	bacitracin resistance protein	Undecaprenyl-diphosphatase UppP
PA1960	PA1960	-0.221497	0.783939	hypothetical protein	Protein of unknown function DUF1294 | Nucleic acid-binding, OB-fold | Cold-shock protein, DNA-binding | Cold-shock conserved site
PA1961	PA1961	0.478092	0.462342	probable transcriptional regulator	Transcription regulator HTH, LysR | Winged helix-turn-helix DNA-binding domain | LysR, substrate-binding
PA1962	azoR2	-0.432417	0.622809	FMN-dependent NADH-azoreductase 2, AzoR2	Flavoprotein-like domain | NADH-azoreductase, FMN-dependent | Flavodoxin-like fold
PA1963	PA1963	0.40783	0.47574	hypothetical protein	NA
PA1964	(ybiT)	-0.695119	0.13083	probable ATP-binding component of ABC transporter	ABC transporter-like | AAA+ ATPase domain | P-loop containing nucleoside triphosphate hydrolase | ABC-transporter extension domain
PA1965	PA1965	0.696645	0.302397	hypothetical protein	NA
PA1966	PA1966	-0.974889	0.191099	hypothetical protein	Tautomerase/MIF superfamily | 5-carboxymethyl-2-hydroxymuconate isomerase
PA1967	PA1967	-0.57618	0.405218	hypothetical protein	NA
PA1968	PA1968	1.14781	0.0461386	hypothetical protein	NA
PA1969	PA1969	-0.0307551	0.964032	hypothetical protein	Proteinase inhibitor I78
PA1970	PA1970	1.43085	0.00977493	hypothetical protein	NA
PA1971	braZ	-0.652195	0.270646	branched chain amino acid transporter BraZ	Branched-chain amino acid transport system II carrier protein
PA1972	PA1972	0.178291	0.852081	conserved hypothetical protein	Sulfatase, N-terminal | Alkaline phosphatase-like, alpha/beta/alpha | Phosphoethanolamine transferase, N-terminal | Alkaline-phosphatase-like, core domain
PA1973	pqqF	0.318794	0.576927	pyrroloquinoline quinone biosynthesis protein F	Peptidase M16, C-terminal | Peptidase M16, zinc-binding site | Coenzyme PQQ biosynthesis protein PqqF | Metalloenzyme, LuxS/M16 peptidase-like | Peptidase M16, N-terminal
PA1974	PA1974	2.38362	0.0192176	hypothetical protein	NA
PA1975	PA1975	2.66341	8.01227e-05	hypothetical protein	FIST domain, N-terminal | FIST, C-domain
PA1976	ercS'	1.99998	0.00326587	ErcS'	PAS domain | Signal transduction histidine kinase, dimerisation/phosphoacceptor domain | Histidine kinase-like ATPase, C-terminal domain | Signal transduction response regulator, receiver domain | Signal transduction histidine kinase-related protein, C-terminal | Histidine kinase domain | CheY-like superfamily | PAS-associated, C-terminal | PAS fold-4
PA1977	PA1977	0.708472	0.459028	hypothetical protein	EamA domain
PA1978	erbR	0.569157	0.450737	response regulator ErbR	Signal transduction response regulator, receiver domain | Transcription regulator LuxR, C-terminal | CheY-like superfamily | Signal transduction response regulator, C-terminal effector | Winged helix-turn-helix DNA-binding domain
PA1979	eraS	2.16204	0.0387232	sensor kinase, EraS	Histidine kinase-like ATPase, C-terminal domain | Histidine kinase domain | Signal transduction histidine kinase, subgroup 3, dimerisation and phosphoacceptor domain
PA1980	eraR	2.84891	0.00013686	response regulator EraR	Transcription regulator LuxR, C-terminal | Signal transduction response regulator, receiver domain | Winged helix-turn-helix DNA-binding domain | Signal transduction response regulator, C-terminal effector | CheY-like superfamily
PA1981	PA1981	3.02022	5.37639e-06	hypothetical protein	Pentapeptide repeat
PA1982	exaA	2.46513	0.0126851	quinoprotein ethanol dehydrogenase	Pyrrolo-quinoline quinone beta-propeller repeat | Pyrrolo-quinoline quinone repeat | Quinoprotein dehydrogenase, conserved site | PQQ-dependent dehydrogenase, methanol/ethanol family | Quinoprotein alcohol dehydrogenase-like superfamily | PQQ-dependent dehydrogenase ADHI
PA1983	exaB	2.84131	0.00187757	cytochrome c550	Cytochrome c-like domain | Cytochrome c-550 PedF
PA1984	exaC	1.73939	0.0745876	NAD+ dependent aldehyde dehydrogenase ExaC	Aldehyde/histidinol dehydrogenase | Aldehyde dehydrogenase, glutamic acid active site | Aldehyde dehydrogenase domain | Aldehyde dehydrogenase N-terminal domain | Aldehyde dehydrogenase, cysteine active site
PA1985	pqqA	2.8289	1.69722e-09	pyrroloquinoline quinone biosynthesis protein A	Coenzyme PQQ biosynthesis protein A
PA1986	pqqB	2.30532	1.36037e-07	pyrroloquinoline quinone biosynthesis protein B	Coenzyme PQQ biosynthesis protein B | Metallo-beta-lactamase
PA1987	pqqC	2.11897	3.37561e-07	pyrroloquinoline quinone biosynthesis protein C	Haem oxygenase-like, multi-helical | Coenzyme PQQ biosynthesis protein C | Thiaminase-2/PQQC
PA1988	pqqD	1.84973	0.000924046	pyrroloquinoline quinone biosynthesis protein D	Coenzyme PQQ synthesis D | Coenzyme PQQ synthesis D, bacteria
PA1989	pqqE	2.51037	7.7738e-08	pyrroloquinoline quinone biosynthesis protein E	Main SPASM domain-containing | Radical SAM | 4Fe4S-binding SPASM domain | Elongator protein 3/MiaB/NifB | Coenzyme PQQ biosynthesis protein E, bacteria | MoaA/nifB/pqqE, iron-sulphur binding, conserved site | Aldolase-type TIM barrel
PA1990	pqqH	2.6775	6.40221e-09	PqqH	Alpha/Beta hydrolase fold | Peptidase S9, prolyl oligopeptidase, catalytic domain
PA1991	PA1991	0.616279	0.26745	probable iron-containing alcohol dehydrogenase	Alcohol dehydrogenase, iron-type, conserved site | Alcohol dehydrogenase, iron-type
PA1992	ercS	1.16886	0.0378823	ErcS	Histidine kinase-like ATPase, C-terminal domain | Signal transduction histidine kinase, dimerisation/phosphoacceptor domain | CheY-like superfamily | PAS domain | Signal transduction response regulator, receiver domain | PAS-associated, C-terminal | Signal transduction histidine kinase-related protein, C-terminal | Histidine kinase domain
PA1993	(yhhS)	-0.545573	0.364242	probable major facilitator superfamily (MFS) transporter	Major facilitator superfamily domain | Major facilitator superfamily | Uncharacterised protein family UPF0226, major facilitator superfamily
PA1994	PA1994	-0.124033	0.869353	hypothetical protein	Putative glycolipid-binding protein
PA1995	PA1995	0.531791	0.37418	hypothetical protein	Uncharacterised protein YjbR
PA1996	ppiC1	-0.697895	0.310735	peptidyl-prolyl cis-trans isomerase C1	Peptidyl-prolyl cis-trans isomerase, PpiC-type | Peptidyl-prolyl cis-trans isomerase, PpiC-type, conserved site
[truncated: 3,573 more rows]
