# Supplementary material for: Pseudomonas aeruginosa transcriptome adaptations from colonization to biofilm infection of skin wounds
Source: Sci Rep. 2021 Oct 19;11:20632. doi: 10.1038/s41598-021-00073-4 (PMC8526614; doi:10.1038/s41598-021-00073-4)
Supplement: Supplementary file 4 — Dataset S4. [file 41598_2021_73_MOESM4_ESM.xlsx]

## Sheet: Title Page
Pseudomonas aeruginosa transcriptome adaptations from colonization to chronic infection of skin wounds
D’Arpa, Karna, Chen, and Leung
Supplementary Dataset File S4. Differential expression of P. aeruginosa genes from colonization (H2&H6) to acute infection (H24). The “Name” column shows synonyms in parentheses.

## Sheet: H24_vs_H2&H6
Locus Tag	Name	log2FoldChange	padj	Product.Name	Interpro.Annotations
PA0001	dnaA	-0.263926	0.489988	chromosomal replication initiator protein DnaA	Chromosomal replication initiator protein DnaA | Chromosomal replication initiator, DnaA C-terminal | P-loop containing nucleoside triphosphate hydrolase | Chromosomal replication control, initiator DnaA | Chromosomal replication control, initiator DnaA-like | Chromosomal replication control, initiator DnaA, conserved site | Trp repressor/replication initiator | AAA+ ATPase domain | DnaA N-termin…
PA0002	dnaN	-0.299136	0.406316	DNA polymerase III, beta chain	DNA polymerase III, beta chain, central | DNA polymerase III, beta chain | DNA polymerase III, beta chain, N-terminal | DNA polymerase III, beta chain, C-terminal
PA0003	recF	-0.556487	0.139993	RecF protein	RecF/RecN/SMC, N-terminal | DNA-binding, RecF | DNA-binding, RecF, conserved site | P-loop containing nucleoside triphosphate hydrolase
PA0004	gyrB	-0.624288	0.037061	DNA gyrase subunit B	Ribosomal protein S5 domain 2-type fold | TOPRIM domain | DNA gyrase, subunit B | Histidine kinase-like ATPase, C-terminal domain | DNA topoisomerase, type IIA, conserved site | DNA topoisomerase, type IIA, subunit B, domain 2 | Ribosomal protein S5 domain 2-type fold, subgroup | DNA topoisomerase, type IIA-like domain | DNA gyrase subunit B, TOPRIM domain | DNA topoisomerase, type IIA | DNA topo…
PA0005	lptA	-0.7296	0.072556	lysophosphatidic acid acyltransferase, LptA	Phospholipid/glycerol acyltransferase
PA0006	(yaeD)	-0.370327	0.440803	conserved hypothetical protein	HAD-like domain | Histidinol-phosphate phosphatase | HAD-superfamily hydrolase,subfamily IIIA | D,D-heptose 1,7-bisphosphate phosphatase
PA0007	PA0007	0.650551	0.115879	hypothetical protein	Cytochrome c-like domain
PA0008	glyS	-0.784017	0.0127068	glycyl-tRNA synthetase beta chain	Glycine-tRNA synthetase, heterodimeric | DALR anticodon binding | Glycine-tRNA ligase, beta subunit | Aminoacyl-tRNA synthetase, class Ia, anticodon-binding
PA0009	glyQ	-0.40965	0.268565	glycyl-tRNA synthetase alpha chain	Glycine-tRNA ligase, alpha subunit | Glycine-tRNA synthetase, heterodimeric
PA0010	tag	0.00240258	0.998498	DNA-3-methyladenine glycosidase I	DNA glycosylase | Methyladenine glycosylase | DNA-3-methyladenine glycosylase I
PA0011	htrB1	0.127451	0.804214	acyltransferase HtrB1	Bacterial lipid A biosynthesis acyltransferase
PA0012	PA0012	0.268151	0.647833	hypothetical protein	PilZ domain
PA0013	(yhhQ)	-1.47266	0.0564536	conserved hypothetical protein	Queuosine precursor transporter
PA0014	PA0014	0.538622	0.452498	hypothetical protein	NA
PA0015	PA0015	-0.169567	0.792767	hypothetical protein	Tetratricopeptide repeat | Tetratricopeptide-like helical domain | Tetratricopeptide repeat-containing domain
PA0016	trkA	-0.390357	0.373924	potassium uptake protein TrkA	Regulator of K+ conductance, C-terminal | Potassium uptake protein TrkA | NAD(P)-binding domain | Regulator of K+ conductance, N-terminal
PA0017	(sun; fmu)	-0.721795	0.106252	conserved hypothetical protein	SAM-dependent methyltransferase RsmB/NOP2-type | Bacterial Fmu (Sun)/eukaryotic nucleolar NOL1/Nop2p, conserved site | NusB/RsmB/TIM44 | S-adenosyl-L-methionine-dependent methyltransferase | RNA (C5-cytosine) methyltransferase | rRNA small subunit methyltransferase B
PA0018	fmt	-0.623334	0.107335	methionyl-tRNA formyltransferase	Phosphoribosylglycinamide formyltransferase, active site | Formyl transferase, N-terminal | Methionyl-tRNA formyltransferase | Formyl transferase, C-terminal | Formyl transferase, C-terminal-like
PA0019	def	-0.0395828	0.943061	polypeptide deformylase	Peptide deformylase
PA0020	tsaP	-0.348955	0.355007	T4P secretin-associated protein TsaP	LysM domain
PA0021	(smf)	0.222029	0.815807	conserved hypothetical protein	Winged helix-turn-helix DNA-binding domain | DNA recombination-mediator protein A
PA0022	(yrdC)	-0.884854	0.239534	conserved hypothetical protein	YrdC-like domain | DHBP synthase RibB-like alpha/beta domain | Threonylcarbamoyl-AMP synthase
PA0023	qor	-0.29423	0.569704	quinone oxidoreductase	Alcohol dehydrogenase, N-terminal | Quinone oxidoreductase/zeta-crystallin, conserved site | Alcohol dehydrogenase, C-terminal | Polyketide synthase, enoylreductase domain | GroES-like | NAD(P)-binding domain
PA0024	hemF	0.309153	0.737457	coproporphyrinogen III oxidase, aerobic	Coproporphyrinogen III oxidase, aerobic | Coproporphyrinogen III oxidase, conserved site
PA0025	aroE	0.141781	0.841304	shikimate dehydrogenase	Shikimate dehydrogenase family | Shikimate dehydrogenase | Shikimate dehydrogenase substrate binding, N-terminal | Quinate/shikimate 5-dehydrogenase/glutamyl-tRNA reductase | NAD(P)-binding domain
PA0026	plcB	0.0179905	0.987808	phospholipase C, PlcB	Phospholipase C/P1 nuclease domain | Zinc-dependent phospholipase C
PA0027	PA0027	-0.1605	0.817605	hypothetical protein	Peptidyl-prolyl cis-trans isomerase, PpiC-type
PA0028	PA0028	0.0728166	0.95295	hypothetical protein	NA
PA0029	PA0029	1.02902	0.203948	probable sulfate transporter	STAS domain | SLC26A/SulP transporter domain
PA0030	cosX	0.437814	0.683989	CosX	Choline ABC transporter, substrate-binding protein | ABC-type glycine betaine transport system, substrate-binding domain
PA0031	betC	0.273243	0.821673	choline sulfatase	Alkaline-phosphatase-like, core domain | Choline-sulfatase | Sulfatase, N-terminal | Sulfatase, conserved site | Alkaline phosphatase-like, alpha/beta/alpha | Choline sulfatase enzyme C-terminal domain
PA0032	PA0032	-0.262049	0.700176	probable transcriptional regulator	Winged helix-turn-helix DNA-binding domain | LysR, substrate-binding | Transcription regulator HTH, LysR | Transcription factor, choline sulphate-utilisation, putative
PA0032a	NA	0.00542198	0.998104	NA	NA
PA0033	hptC	0.614216	0.532105	Histidine phosphotransfer protein HptC	Signal transduction histidine kinase, phosphotransfer (Hpt) domain
PA0034	PA0034	-0.0228633	0.987857	probable two-component response regulator	Winged helix-turn-helix DNA-binding domain | Transcription regulator LuxR, C-terminal | Signal transduction response regulator, receiver domain | CheY-like superfamily | Signal transduction response regulator, C-terminal effector
PA0035	trpA	0.214031	0.647833	tryptophan synthase alpha chain	Tryptophan synthase, alpha chain | Tryptophan synthase, alpha chain, active site | Ribulose-phosphate binding barrel | Aldolase-type TIM barrel
PA0036	trpB	0.799969	0.0189308	tryptophan synthase beta chain	Tryptophan synthase, beta chain | Tryptophan synthase beta chain/beta chain-like | Tryptophan synthase, beta chain, conserved site | Tryptophan synthase beta subunit-like PLP-dependent enzyme
PA0037	trpI	-0.672622	0.396576	transcriptional regulator TrpI	Winged helix-turn-helix DNA-binding domain | Transcription regulator HTH, LysR | LysR, substrate-binding
PA0038	PA0038	1.61501	0.000177393	hypothetical protein	Dodecin | Dodecin-like
PA0039	PA0039	0.0135486	0.984636	hypothetical protein	Protein of unknown function DUF1161
PA0040	PA0040	0.11093	0.869695	conserved hypothetical protein	Haemolysin activator HlyB, C-terminal | Polypeptide-transport-associated, ShlB-type | Two partner secretion pathway transporter | ShlB, POTRA domain | POTRA domain
PA0041	PA0041	-0.185521	0.667947	probable hemagglutinin	Filamentous haemagglutinin, 20-residue x2 repeat | Pectin lyase fold | Filamentous haemagglutinin, N-terminal | Hemagglutinin repeat | Filamentous haemagglutinin repeat | Pectin lyase fold/virulence factor | CDI toxin, Bp1026b-like | Domain of unknown function DUF637, haemagglutinin putative
PA0041a	NA	0.423762	0.64279	NA	NA
PA0042	PA0042	-0.213577	0.792229	hypothetical protein	NA
PA0043	PA0043	0.0863051	0.915675	hypothetical protein	MgtC/SapB/SrpB/YhiD family | Domain of unknown function DUF4010
PA0044	exoT	-0.0363484	0.957058	exoenzyme T	Virulence factor YopE uncharacterised domain | Yersinia virulence determinant YopE | ADP ribosyltransferase
PA0045	PA0045	-1.79585	1.0254e-05	hypothetical protein	TolB, N-terminal | Curli production assembly/transport component CsgG
PA0046	PA0046	-1.88699	5.64749e-05	hypothetical protein	Uncharacterised conserved protein withTPR-like repeats
PA0047	PA0047	-1.60872	0.00249283	hypothetical protein	Protein of unknown function DUF799
PA0048	PA0048	-0.467085	0.765602	probable transcriptional regulator	Winged helix-turn-helix DNA-binding domain | Cro/C1-type helix-turn-helix domain | Lambda repressor-like, DNA-binding domain
PA0049	PA0049	-0.826989	0.440544	hypothetical protein	Peptidase C15, pyroglutamyl peptidase I-like
PA0050	PA0050	0.647012	0.432489	hypothetical protein	NA
PA0051	phzH	0.195648	0.885269	potential phenazine-modifying enzyme	Rossmann-like alpha/beta/alpha sandwich fold | Asparagine synthase | Glutamine amidotransferase type 2 domain | Asparagine synthase, N-terminal domain | Nucleophile aminohydrolases, N-terminal | Asparagine synthase, glutamine-hydrolyzing
PA0052	PA0052	1.04243	0.310937	hypothetical protein	RmlC-like jelly roll fold | RmlC-like cupin domain
PA0054	(yjiI)	-0.435236	0.588311	conserved hypothetical protein	RNA 2'-phosphotransferase KptA, putative | Phosphotransferase KptA/Tpt1
PA0055	PA0055	0.224303	0.819885	hypothetical protein	DinB/YfiT-like putative metalloenzymes | Domain of unknown function DUF1993
PA0056	PA0056	-0.306983	0.777656	probable transcriptional regulator	Transcription regulator HTH, LysR | Winged helix-turn-helix DNA-binding domain | LysR, substrate-binding
PA0057	PA0057	-0.0475018	0.973373	hypothetical protein	Metallo-beta-lactamase
PA0058	dsbM	-0.69161	0.570714	DsbM	Thioredoxin-like fold | DSBA-like thioredoxin domain
PA0059	osmC	1.0886	0.0190971	osmotically inducible protein OsmC	OsmC/Ohr family | Peroxiredoxin OsmC | K homology domain-like, alpha/beta
PA0060	PA0060	0.720266	0.22623	conserved hypothetical protein	Protein of unknown function DUF1161
PA0061	PA0061	0.464118	0.459122	hypothetical protein	NA
PA0062	PA0062	1.4961	0.000201049	hypothetical protein	NA
PA0063	PA0063	-0.322573	0.666545	hypothetical protein	Predicted aminopeptidase
PA0064	PA0064	-0.591516	0.205465	hypothetical protein	NA
PA0065	PA0065	-0.0298522	0.972018	hypothetical protein	Phosphoglycolate phosphatase, domain 2 | HAD-like domain
PA0066	(yrdA)	-0.0942001	0.89729	conserved hypothetical protein	Hexapeptide repeat | Trimeric LpxA-like
PA0067	prlC	-0.323857	0.46117	oligopeptidase A	Peptidyl-dipeptidase DCP | Peptidase M3A/M3B catalytic domain | Neurolysin/Thimet oligopeptidase, N-terminal
PA0068	PA0068	-0.107426	0.82876	hypothetical protein	Conserved hypothetical protein CHP02443
PA0069	PA0069	-0.676457	0.182537	conserved hypothetical protein	Aldolase-type TIM barrel | Radical SAM | Elongator protein 3/MiaB/NifB
PA0070	tagQ1	-1.05011	0.00981454	TagQ1	NA
PA0071	tagR1	-0.259062	0.487841	TagR1	Sulfatase-modifying factor enzyme | C-type lectin fold
PA0072	tagS1	-1.03168	0.0541772	TagS1	NA
PA0073	tagT1	-0.670242	0.307858	TagT1	AAA+ ATPase domain | ABC transporter-like | ABC transporter, conserved site | P-loop containing nucleoside triphosphate hydrolase
PA0074	ppkA	-0.804406	0.0835094	serine/threonine protein kinase PpkA	Protein kinase-like domain | Protein kinase, ATP binding site | von Willebrand factor, type A | Protein kinase domain | Serine/threonine-protein kinase, active site
PA0075	pppA	-0.698357	0.168407	PppA	PPM-type phosphatase domain
PA0076	tagF1	-0.760386	0.160369	TagF1	Type VI secretion system-associated, BMAA0400
PA0077	icmF1	-0.497361	0.148901	IcmF1	Type VI secretion system IcmF, C-terminal | Type VI secretion system, IcmF | ImcF-related | ImcF-related, N-terminal domain | P-loop containing nucleoside triphosphate hydrolase
PA0078	tssL1	-0.627827	0.0930213	TssL1	Type IV / VI secretion system, DotU | OmpA-like domain | Type VI secretion system peptidoglycan-associated domain
PA0079	tssK1	-0.33064	0.500786	TssK1	Type VI secretion protein, VC_A0114
PA0080	tssJ1	-0.601056	0.343207	TssJ1	Type VI secretion system, lipoprotein SciN
PA0081	fha1	0.160564	0.750968	Fha1	Forkhead-associated (FHA) domain | SMAD/FHA domain | Type VI secretion system, FHA domain-containing protein
PA0082	tssA1	-0.416035	0.385424	TssA1	ImpA, N-terminal | Type VI secretion system-associated, ImpA
PA0083	tssB1	-0.761851	0.0986809	TssB1	Type VI secretion system, VipA, VC_A0107 or Hcp2
PA0084	tssC1	-0.775697	0.0597575	TssC1	Type VI secretion protein, EvpB/VC_A0108, tail sheath
PA0085	hcp1	-0.952523	0.0159763	Hcp1	Type VI secretion system effector, Hcp
PA0086	tagJ1	-0.569654	0.159745	TagJ1	Predicted virulence protein, SciE type | Tetratricopeptide-like helical domain
PA0087	tssE1	-1.14531	0.0113965	TssE1	GpW/Gp25/anti-adapter protein IraD | Type VI secretion system, lysozyme-related protein
PA0088	tssF1	-1.31428	0.000443935	TssF1	Type VI secretion system, TssF-like
PA0089	tssG1	-0.846074	0.056643	TssG1	Type VI secretion, TssG-like
PA0090	clpV1	-0.233415	0.576924	ClpV1	Clp, N-terminal | AAA+ ATPase domain | Clp ATPase, C-terminal | ClpA/B, conserved site 1 | ATPase, AAA-type, core | Type VI secretion system, ATPase ClpV1 | P-loop containing nucleoside triphosphate hydrolase | ClpA/B family
PA0091	vgrG1	-0.464352	0.265708	VgrG1	Type VI secretion system, RhsGE-associated Vgr protein | Type VI secretion system, RhsGE-associated Vgr family subset | Gp5 N-terminal
PA0092	tsi6	-0.293921	0.723115	Tsi6	NA
PA0093	tse6	-0.626645	0.221094	Tse6	Bacterial toxin 46 | PAAR motif
PA0094	eagT6	-0.631549	0.239503	EagT6	Protein DcrB | Mog1/PsbP, alpha/beta/alpha sandwich
PA0095	(vgr)	0.345017	0.366369	conserved hypothetical protein	Gp5, C-terminal | Type VI secretion system, RhsGE-associated Vgr family subset | Gp5 N-terminal | Type VI secretion system, RhsGE-associated Vgr protein
PA0096	PA0096	-0.672427	0.465916	hypothetical protein	NA
PA0097	PA0097	-0.0526858	0.955204	hypothetical protein	Domain of unknown function DUF2169
PA0098	PA0098	-0.211365	0.80789	hypothetical protein	Thiolase-like
PA0099	PA0099	-0.585952	0.364592	hypothetical protein	Tox-GHH2 domain | Domain of unknown function DUF4150
PA0100	PA0100	-0.0195712	0.980319	hypothetical protein	Six-bladed beta-propeller, TolB-like
PA0101	PA0101	0.0792768	0.917719	hypothetical protein	Armadillo-type fold | Conserved hypothetical protein CHP02270 | Armadillo-like helical
PA0102	PA0102	-0.287432	0.608376	probable carbonic anhydrase	Carbonic anhydrase, prokaryotic-like, conserved site | Carbonic anhydrase
PA0103	PA0103	-1.63647	0.131635	probable sulfate transporter	SLC26A/SulP transporter domain
PA0103a	NA	-0.818099	0.0944192	NA	NA
PA0105	coxB	1.65047	1.80919e-06	cytochrome c oxidase, subunit II	Cytochrome c-like domain | Cytochrome C oxidase subunit II, transmembrane domain | Cupredoxin | Cytochrome c oxidase subunit II-like C-terminal | Copper centre Cu(A) | Cytochrome c oxidase, subunit II
PA0106	coxA	1.97835	7.63636e-05	cytochrome c oxidase, subunit I	Cytochrome c oxidase-like, subunit I domain | Cytochrome c oxidase subunit I | Cytochrome c oxidase, subunit I, copper-binding site | Cytochrome c oxidase, subunit I bacterial type | Cytochrome c oxidase subunit I domain
PA0107	PA0107	2.38077	0.00237688	conserved hypothetical protein	Cytochrome c oxidase assembly protein CtaG/Cox11 | Cytochrome c oxidase assembly protein CtaG/Cox11, domain
PA0108	coIII	1.48521	0.0134428	cytochrome c oxidase, subunit III	Cytochrome c oxidase-like subunit III | Cytochrome c oxidase subunit III domain | Cytochrome c oxidase, subunit III, 4-helical bundle
PA0109	PA0109	0.880301	0.270701	hypothetical protein	Protein of unknown function DUF2909
PA0110	PA0110	0.977127	0.286438	hypothetical protein	Surfeit locus 1/Shy1
PA0111	PA0111	1.21176	0.362542	hypothetical protein	NA
PA0112	PA0112	0.329408	0.83356	hypothetical protein	COX15/CtaA family
PA0113	PA0113	0.321481	0.797139	probable cytochrome c oxidase assembly factor	Protohaem IX farnesyltransferase | UbiA prenyltransferase conserved site | UbiA prenyltransferase family
PA0114	senC	-0.107268	0.94251	SenC	Copper chaperone SCO1/SenC | Thioredoxin-like fold | Thioredoxin domain
PA0115	(elaA)	-0.661789	0.285126	conserved hypothetical protein	GNAT domain | Acyl-CoA N-acyltransferase
PA0116	PA0116	0.0838069	0.906284	hypothetical protein	Helix-turn-helix, HxlR type | Winged helix-turn-helix DNA-binding domain
PA0117	PA0117	-0.0146506	0.990306	probable short chain dehydrogenase	Short-chain dehydrogenase/reductase SDR | NAD(P)-binding domain
PA0118	PA0118	-0.147936	0.896883	hypothetical protein	Thioredoxin-like fold | DSBA-like thioredoxin domain | HCCA isomerase/glutathione S-transferase kappa
PA0119	PA0119	0.990368	0.00473138	probable dicarboxylate transporter	Sodium:dicarboxylate symporter | C4-dicarboxylate transport protein | Sodium:dicarboxylate symporter, conserved site
PA0120	PA0120	0.907994	0.0956647	probable transcriptional regulator	Transcription regulator FadR/GntR, C-terminal | Transcription regulator HTH, GntR | GntR, C-terminal | Winged helix-turn-helix DNA-binding domain
PA0121	PA0121	1.58518	0.00496822	hypothetical protein	Transcription regulator HTH, GntR | GntR, C-terminal | Transcription regulator FadR/GntR, C-terminal | Winged helix-turn-helix DNA-binding domain
PA0122	rahU	0.713342	0.313575	rahU	Hemolysin, aegerolysin type
PA0123	PA0123	0.799839	0.165734	probable transcriptional regulator	LysR, substrate-binding | Transcription regulator HTH, LysR | Winged helix-turn-helix DNA-binding domain
PA0124	PA0124	0.864636	0.066371	hypothetical protein	Toxin-antitoxin system, RelE/ParE toxin family
PA0125	PA0125	0.365715	0.560304	hypothetical protein	Arc-type ribbon-helix-helix | Ribbon-helix-helix protein, CopG | STAT transcription factor, protein interaction
PA0126	PA0126	-1.51643	0.00602793	hypothetical protein	NA
PA0127	PA0127	-0.678748	0.272412	hypothetical protein	Water stress and hypersensitive response domain | Late embryogenesis abundant protein, LEA-14 | Immunoglobulin-like fold
PA0128	(phnA)	-0.300666	0.5532	conserved hypothetical protein	PhnA protein, C-terminal | PhnA protein | PhnA protein, N-terminal
PA0129	bauD	0.494578	0.418902	Amino acid permease	GABA permease | Amino acid permease/ SLC12A domain | Amino acid permease, conserved site | Amino acid/polyamine transporter I
PA0130	bauC	0.54514	0.483877	3-Oxopropanoate dehydrogenase	Aldehyde dehydrogenase, cysteine active site | Aldehyde/histidinol dehydrogenase | Aldehyde dehydrogenase N-terminal domain | Aldehyde dehydrogenase domain | Methylmalonate-semialdehyde dehydrogenase
PA0131	bauB	0.798959	0.208263	BauB	RmlC-like cupin domain | Cupin 2, conserved barrel | RmlC-like jelly roll fold
PA0132	bauA	0.543033	0.322801	Beta-alanine:pyruvate transaminase	Aminotransferase class-III | Pyridoxal phosphate-dependent transferase, subdomain 2 | Pyridoxal phosphate-dependent transferase | Pyridoxal phosphate-dependent transferase, major region, subdomain 1
PA0133	bauR	0.186677	0.80789	BauR	LysR, substrate-binding | Transcription regulator HTH, LysR | Winged helix-turn-helix DNA-binding domain
PA0134	(gda2)	1.41896	0.00296596	probable guanine deaminase	Guanine deaminase | Amidohydrolase-related | Metal-dependent hydrolase, composite domain | Metal-dependent hydrolase
PA0135	PA0135	1.23585	0.392129	hypothetical protein	NA
PA0136	PA0136	1.02464	0.0674427	probable ATP-binding component of ABC transporter	P-loop containing nucleoside triphosphate hydrolase | ABC transporter-like | ABC transporter, conserved site | AAA+ ATPase domain
PA0137	PA0137	1.27384	0.0914869	probable permease of ABC transporter	ABC transporter, FecCD/TroCD-like | ABC transporter, permease
PA0138	PA0138	1.73739	0.00477072	probable permease of ABC transporter	ABC transporter, FecCD/TroCD-like | ABC transporter, permease
PA0139	ahpC	-0.477936	0.265708	alkyl hydroperoxide reductase subunit C	Peroxiredoxin, AhpC-type | Alkyl hydroperoxide reductase subunit C/ Thiol specific antioxidant | Alkyl hydroperoxide reductase subunit C | Thioredoxin domain | Thioredoxin-like fold | Peroxiredoxin, C-terminal
PA0140	ahpF	-0.63735	0.186312	alkyl hydroperoxide reductase subunit F	FAD/NAD(P)-binding domain | Pyridine nucleotide-disulphide oxidoreductase, class-II | Alkyl hydroperoxide reductase subunit F | Thioredoxin-like fold | Pyridine nucleotide-disulphide oxidoreductase, class-II, active site | Glutaredoxin
PA0141	PA0141	0.749254	0.571986	conserved hypothetical protein	P-loop containing nucleoside triphosphate hydrolase | Polyphosphate kinase 2 | Polyphosphate kinase-2-related | Polyphosphate kinase 2, PA0141
PA0142	PA0142	-0.177729	0.750405	hypothetical protein	Metal-dependent hydrolase, composite domain | Metal-dependent hydrolase | Amidohydrolase-related
PA0143	nuh	-0.0946616	0.91394	purine nucleosidase Nuh	Inosine/uridine-preferring nucleoside hydrolase domain | Inosine/uridine-preferring nucleoside hydrolase, conserved site
PA0144	PA0144	-0.787091	0.502947	hypothetical protein	Nucleoside 2-deoxyribosyltransferase | Twin-arginine translocation pathway, signal sequence
PA0145	PA0145	-0.310574	0.663136	hypothetical protein	Nucleoside 2-deoxyribosyltransferase
PA0146	PA0146	0.0852366	0.950302	conserved hypothetical protein	ABC transporter substrate-binding protein PnrA-like | Periplasmic binding protein-like I
PA0147	PA0147	0.838672	0.164186	probable oxidoreductase	Non-haem dioxygenase N-terminal domain | Oxoglutarate/iron-dependent dioxygenase | Isopenicillin N synthase-like
PA0148	(add)	-0.119601	0.838026	adenine deaminase	Adenosine/adenine deaminase | Adenosine/AMP deaminase domain | Metal-dependent hydrolase | Adenine deaminase type 2
PA0149	PA0149	-1.75146	0.00480179	probable sigma-70 factor, ECF subfamily	Winged helix-turn-helix DNA-binding domain | RNA polymerase sigma factor, region 2 | RNA polymerase sigma factor 70, region 4 type 2 | RNA polymerase sigma-70 region 2 | RNA polymerase sigma-70 like domain | RNA polymerase sigma factor, region 3/4
PA0150	PA0150	-1.74716	0.0508703	anti-sigma factor	Protein FecR, C-terminal | Fe(2+)-dicitrate sensor, transmembrane component | FecR, N-terminal | FecR protein
PA0151	PA0151	-2.53432	0.000366921	probable TonB-dependent receptor	TonB-dependent receptor, plug domain | TonB-dependent siderophore receptor | TonB-dependent receptor, beta-barrel | TonB-dependent receptor, conserved site | Secretin/TonB, short N-terminal domain
PA0152	pcaQ	-0.971879	0.334921	transcriptional regulator PcaQ	Transcription regulator HTH, LysR | Winged helix-turn-helix DNA-binding domain | Pca transcription factor PcaQ | LysR, substrate-binding
PA0153	pcaH	-0.171993	0.91965	protocatechuate 3,4-dioxygenase, beta subunit	Protocatechuate 3,4-dioxygenase beta subunit, N-terminal | Intradiol ring-cleavage dioxygenase, core | Protocatechuate 3,4-dioxygenase, beta subunit | Intradiol ring-cleavage dioxygenase, C-terminal
PA0154	pcaG	0.019147	0.993055	protocatechuate 3,4-dioxygenase, alpha subunit	Intradiol ring-cleavage dioxygenase, core | Protocatechuate 3,4-dioxygenase, alpha subunit | Intradiol ring-cleavage dioxygenase, C-terminal
PA0155	pcaR	-0.516305	0.398061	transcriptional regulator PcaR	Transcription regulator IclR, C-terminal | Beta-ketoadipate transcriptional regulator, PcaR/PcaU/PobR | Transcription regulator IclR, N-terminal | GAF domain-like | Winged helix-turn-helix DNA-binding domain
PA0156	triA	0.600133	0.205418	Resistance-Nodulation-Cell Division (RND) triclosan efflux membrane fusion protein, TriA	RND efflux pump, membrane fusion protein | RND efflux pump, membrane fusion protein, barrel-sandwich domain
PA0157	triB	0.190242	0.795431	Resistance-Nodulation-Cell Division (RND) triclosan efflux membrane fusion protein, TriB	RND efflux pump, membrane fusion protein, barrel-sandwich domain | RND efflux pump, membrane fusion protein
PA0158	triC	-0.0526264	0.939959	Resistance-Nodulation-Cell Division (RND) triclosan efflux transporter, TriC	Multidrug efflux transporter AcrB TolC docking domain, DN/DC subdomains | Acriflavin resistance protein
PA0159	PA0159	-0.110205	0.877276	probable transcriptional regulator	Winged helix-turn-helix DNA-binding domain | Transcription regulator HTH, LysR | LysR, substrate-binding
PA0160	PA0160	0.418064	0.764911	hypothetical protein	NA
PA0162	opdC	-0.618916	0.357269	histidine porin OpdC	Outer membrane porin, bacterial
PA0163	PA0163	0.127013	0.8943	probable transcriptional regulator	Homeobox domain-like | AraC-type arabinose-binding/dimerisation domain | RmlC-like cupin domain | DNA binding HTH domain, AraC-type | RmlC-like jelly roll fold
PA0164	PA0164	0.599673	0.315812	probable gamma-glutamyltranspeptidase	Gamma-glutamyltranspeptidase | Nucleophile aminohydrolases, N-terminal
PA0165	PA0165	-0.0362327	0.965521	hypothetical protein	Nucleoside-specific channel-forming protein, Tsx-like
PA0166	PA0166	0.0020678	0.998498	probable transporter	Xanthine/uracil permease | Uric acid permease UacT-like | Xanthine/uracil/vitamin C permease
PA0167	PA0167	-0.25769	0.60352	probable transcriptional regulator	DNA-binding HTH domain, TetR-type | Tetracycline transcriptional regulator, TetR-related, C-terminal | Transcription regulator YcdC, C-terminal | Homeobox domain-like
PA0168	(yigZ)	-0.154177	0.824714	conserved hypothetical protein	Impact, N-terminal | EF-G domain III/V-like | Uncharacterised domain UPF0029, Impact, C-terminal | Uncharacterised protein family UPF0029, Impact, conserved site | Ribosomal protein S5 domain 2-type fold
PA0169	siaD	-0.629586	0.321522	SiaD	GGDEF domain | Nucleotide cyclase
PA0170	PA0170	-0.817057	0.320615	hypothetical protein	Domain of unknown function DUF1987
PA0171	PA0171	-1.48191	0.00553723	hypothetical protein	NA
PA0172	siaA	-1.3561	0.0963183	SiaA	HAMP domain | PPM-type phosphatase domain
PA0173	PA0173	0.355375	0.824028	probable methylesterase	Signal transduction response regulator, receiver domain | Signal transduction response regulator, chemotaxis, protein-glutamate methylesterase | CheY-like superfamily | Signal transduction response regulator, chemotaxis, CheB
PA0174	PA0174	0.763246	0.580963	conserved hypothetical protein	Cytotoxic necrotizing factor-like, catalytic | Chemoreceptor glutamine deamidase CheD
PA0175	(cheR2)	0.410952	0.686787	probable chemotaxis protein methyltransferase	MCP methyltransferase, CheR-type | Chemotaxis receptor methyltransferase CheR, N-terminal | Chemotaxis protein methyltransferase CheR | S-adenosyl-L-methionine-dependent methyltransferase | MCP methyltransferase, CheR-type, SAM-binding domain, C-terminal
PA0176	aer2	0.807123	0.411538	aerotaxis transducer Aer2	Chemotaxis methyl-accepting receptor | PAS domain | Methyl-accepting chemotaxis protein (MCP) signalling domain | HAMP domain
PA0177	PA0177	0.425831	0.654517	probable purine-binding chemotaxis protein	CheW-like domain
PA0178	PA0178	1.0695	0.169019	probable two-component sensor	Signal transduction histidine kinase, phosphotransfer (Hpt) domain | CheW-like domain | Histidine kinase CheA-like, homodimeric domain | Signal transduction histidine kinase, dimerisation/phosphoacceptor domain | Signal transduction histidine kinase-related protein, C-terminal | Histidine kinase domain | Histidine kinase-like ATPase, C-terminal domain
PA0179	PA0179	1.0769	0.208263	probable two-component response regulator	Signal transduction response regulator, receiver domain | CheY-like superfamily
PA0180	cttP	0.965582	0.160653	chemotactic transducer for trichloroethylene [positive chemotaxis], CttP	Methyl-accepting chemotaxis protein (MCP) signalling domain | Chemotaxis methyl-accepting receptor
PA0181	PA0181	0.226333	0.724968	probable transcriptional regulator	LysR, substrate-binding | Transcription regulator HTH, LysR | Winged helix-turn-helix DNA-binding domain
PA0182	(yjgI)	-0.36844	0.746736	probable short-chain dehydrogenase	Short-chain dehydrogenase/reductase SDR | NAD(P)-binding domain
PA0183	atsA	-0.130622	0.912372	arylsulfatase	Sulfatase, conserved site | Alkaline-phosphatase-like, core domain | Alkaline phosphatase-like, alpha/beta/alpha | Sulfatase, N-terminal
PA0184	(atsC)	-0.846555	0.425096	probable ATP-binding component of ABC transporter	AAA+ ATPase domain | ABC transporter-like | P-loop containing nucleoside triphosphate hydrolase | ABC transporter, conserved site
PA0185	(atsB)	-0.200917	0.846597	probable permease of ABC transporter	ABC transporter type 1, transmembrane domain MetI-like
PA0186	(atsR)	-0.414882	0.642616	probable binding protein component of ABC transporter	SsuA/THI5-like
PA0187	PA0187	-0.0549353	0.978197	hypothetical protein	TauD/TfdA-like domain
PA0188	PA0188	0.0415893	0.982845	hypothetical protein	Membrane transport protein
PA0189	(opdI)	0.55252	0.700968	probable porin	Outer membrane porin, bacterial
PA0190	PA0190	-0.154083	0.900248	probable acid phosphatase	Phosphatidic acid phosphatase type 2/haloperoxidase | Acid phosphatase, class A, bacterial | Nonspecific acid phosphatase, class A
PA0191	PA0191	-0.803063	0.157111	probable transcriptional regulator	Transcription regulator HTH, LysR | LysR, substrate-binding | Winged helix-turn-helix DNA-binding domain
PA0192	PA0192	-0.300681	0.769621	probable TonB-dependent receptor	TonB-dependent receptor, conserved site | TonB-dependent receptor, beta-barrel | TonB-dependent receptor, plug domain
PA0193	PA0193	0.0570219	0.966946	hypothetical protein	TauD/TfdA-like domain
PA0194	PA0194	-0.0716951	0.957769	hypothetical protein	TauD/TfdA-like domain
PA0195	pntAA	0.155938	0.819986	putative NAD(P) transhydrogenase, subunit alpha part 1	Alanine dehydrogenase/pyridine nucleotide transhydrogenase, N-terminal | Alanine dehydrogenase/pyridine nucleotide transhydrogenase, NAD(H)-binding domain | NAD(P)-binding domain
PA0195.1	pntAB	0.094628	0.928189	putative NAD(P) transhydrogenase, subunit alpha part 2	NAD(P) transhydrogenase, alpha subunit, C-terminal
PA0196	pntB	0.0990692	0.854343	pyridine nucleotide transhydrogenase, beta subunit	NADP transhydrogenase beta-like domain | DHS-like NAD/FAD-binding domain | NADP transhydrogenase, beta subunit
PA0197	tonB2	0.577126	0.681389	TonB2	Gram-negative bacterial TonB protein | TonB, C-terminal
PA0198	exbB1	0.06101	0.964646	transport protein ExbB	MotA/TolQ/ExbB proton channel
PA0199	exbD1	0.0239812	0.989668	transport protein ExbD	Biopolymer transport protein ExbD/TolR
PA0200	PA0200	0.964509	0.422434	hypothetical protein	Protein of unknown function DUF3079
PA0201	PA0201	-0.713281	0.205465	hypothetical protein	Putative hydrolase RBBP9/YdeN | Alpha/Beta hydrolase fold
PA0202	PA0202	-0.333666	0.861348	probable amidase	Amidase signature domain
PA0203	PA0203	0.367998	0.804191	probable binding protein component of ABC transporter	Bacterial periplasmic spermidine/putrescine-binding protein
PA0204	PA0204	0.565723	0.722731	probable permease of ABC transporter	ABC transporter type 1, transmembrane domain MetI-like
PA0205	PA0205	1.78864	0.263814	probable permease of ABC transporter	ABC transporter type 1, transmembrane domain MetI-like
PA0206	PA0206	0.118406	0.943061	probable ATP-binding component of ABC transporter	AAA+ ATPase domain | P-loop containing nucleoside triphosphate hydrolase | Spermidine/putrescine ABC transporter, ATP-binding subunit | ABC transporter, conserved site | Transport-associated OB, type 2 | ABC transporter-like | Molybdate/tungstate binding, C-terminal | ABC transporter, spermidine/putrescine import ATP-binding protein, PotA
PA0207	PA0207	0.312849	0.570624	probable transcriptional regulator	Winged helix-turn-helix DNA-binding domain | Transcription regulator HTH, LysR | LysR, substrate-binding
PA0208	mdcA	1.1585	0.00411709	malonate decarboxylase alpha subunit	Acetyl-S-ACP:malonate ACP transferase
PA0209	(mdcB)	1.29812	0.0152337	conserved hypothetical protein	Triphosphoribosyl-dephospho-CoA synthase | Triphosphoribosyl-dephospho-CoA protein
PA0210	mdcC	1.94737	0.0307974	malonate decarboxylase delta subunit	Malonate decarboxylase/citrate lyase acyl carrier protein | Malonate decarboxylase delta subunit
PA0211	mdcD	1.29401	0.0141039	malonate decarboxylase beta subunit	Acetyl-CoA carboxylase | Acetyl-coenzyme A carboxyltransferase, N-terminal | Biotin-independent malonate decarboxylase, beta subunit | ClpP/crotonase-like domain
PA0212	mdcE	1.45468	0.00978109	malonate decarboxylase gamma subunit	ClpP/crotonase-like domain | Biotin-dependent malonate decarboxylase, gamma subunit
PA0213	(mdcG)	1.28831	0.115879	hypothetical protein	Phosphoribosyl-dephospho-CoA transferase
PA0214	(mdcH)	1.2147	0.0609985	probable acyl transferase	Polyketide synthase, acyl transferase domain | Malonate decarboxylase, McdH subunit | Acyl transferase/acyl hydrolase/lysophospholipase | Acyl transferase | Malonyl-CoA ACP transacylase, ACP-binding | Malonyl CoA-acyl carrier protein transacylase
PA0215	(madL)	0.966113	0.124364	malonate transporter MadL	Malonate transporter MadL subunit
PA0216	(madM)	1.05495	0.159948	malonate transporter MadM	Malonate/sodium symporter MadM subunit | Malonate/sodium symporter MadM subunit, N-terminal
PA0217	(mdcR)	0.485854	0.465263	probable transcriptional regulator	Transcription regulator HTH, LysR | Winged helix-turn-helix DNA-binding domain | LysR, substrate-binding
PA0218	PA0218	0.878262	0.0683702	probable transcriptional regulator	Transcription regulator HTH, LysR | Winged helix-turn-helix DNA-binding domain | LysR, substrate-binding
PA0219	PA0219	0.0359067	0.987207	probable aldehyde dehydrogenase	Aldehyde dehydrogenase, cysteine active site | Aldehyde dehydrogenase, glutamic acid active site | Aldehyde dehydrogenase domain | Aldehyde dehydrogenase N-terminal domain | Aldehyde/histidinol dehydrogenase
PA0220	PA0220	0.788323	0.583761	amino acid APC family transporter	Amino acid/polyamine transporter I
PA0221	PA0221	0.353935	0.831462	probable aminotransferase	Pyridoxal phosphate-dependent transferase | Aminotransferase class-III | Pyridoxal phosphate-dependent transferase, subdomain 2 | Pyridoxal phosphate-dependent transferase, major region, subdomain 1
PA0222	PA0222	1.01436	0.353159	hypothetical protein	NA
PA0223	PA0223	0.113292	0.901225	probable dihydrodipicolinate synthetase	DapA-like | Aldolase-type TIM barrel
PA0224	PA0224	-0.612551	0.571865	probable aldolase	Class II aldolase/adducin N-terminal
PA0225	PA0225	-0.182559	0.83735	probable transcriptional regulator	RmlC-like jelly roll fold | RmlC-like cupin domain | Cro/C1-type helix-turn-helix domain | Cupin 2, conserved barrel | Lambda repressor-like, DNA-binding domain
PA0226	PA0226	1.02453	0.222601	probable CoA transferase, subunit A	Coenzyme A transferase family I
PA0227	(pcaJ)	-0.0604823	0.960158	probable CoA transferase, subunit B	Coenzyme A transferase family I
PA0228	pcaF	-0.0700655	0.943342	beta-ketoadipyl CoA thiolase PcaF	Thiolase-like | Thiolase | Beta-ketoadipyl CoA thiolase | Thiolase, acyl-enzyme intermediate active site | Thiolase, N-terminal | Thiolase, active site | Thiolase, C-terminal | Thiolase, conserved site
PA0229	pcaT	0.212653	0.817605	dicarboxylic acid transporter PcaT	Major facilitator superfamily domain | Major facilitator superfamily | Major facilitator, sugar transporter-like | Citrate-proton symport | Sugar transporter, conserved site
PA0230	pcaB	0.299728	0.594836	3-carboxy-cis,cis-muconate cycloisomerase	L-Aspartase-like | 3-carboxy-cis,cis-muconate cycloisomerase | Adenylosuccinate lyase C-terminal | Fumarate lyase, conserved site | Fumarase/histidase, N-terminal | Fumarate lyase family | Fumarate lyase, N-terminal
PA0231	pcaD	-0.0883176	0.924379	beta-ketoadipate enol-lactone hydrolase	3-oxoadipate enol-lactonase 1/2 | Alpha/Beta hydrolase fold | Alpha/beta hydrolase fold-1
PA0232	pcaC	0.407032	0.672486	gamma-carboxymuconolactone decarboxylase	AhpD-like | Carboxymuconolactone decarboxylase-like | 4-carboxymuconolactone decarboxylase
PA0233	PA0233	-0.646796	0.327443	probable transcriptional regulator	Transcription regulator HTH, LysR | Winged helix-turn-helix DNA-binding domain | LysR, substrate-binding
PA0234	PA0234	1.09746	0.112163	hypothetical protein	Nucleoside-specific channel-forming protein, Tsx-like
PA0235	pcaK	-0.638613	0.670283	4-hydroxybenzoate transporter PcaK	Major facilitator superfamily | Major facilitator superfamily, aromatic acid:H+ symporter family | Major facilitator superfamily domain | Sugar transporter, conserved site
PA0236	PA0236	-0.577981	0.373809	probable transcriptional regulator	GAF domain-like | Transcription regulator IclR, N-terminal | Winged helix-turn-helix DNA-binding domain | Transcription regulator IclR, C-terminal
PA0237	PA0237	1.01524	0.369582	probable oxidoreductase	Oxidoreductase, N-terminal | NAD(P)-binding domain | Oxidoreductase, C-terminal
PA0238	PA0238	-0.0788079	0.964646	hypothetical protein	Xylose isomerase-like, TIM barrel domain
PA0239	PA0239	-0.255311	0.747341	hypothetical protein	EamA domain
PA0240	(opdF)	0.746206	0.66868	probable porin	Outer membrane porin, bacterial
PA0241	PA0241	-0.625888	0.75092	probable major facilitator superfamily (MFS) transporter	Major facilitator superfamily | Major facilitator superfamily domain
PA0242	PA0242	0.956857	0.184652	hypothetical protein	Xylose isomerase-like, TIM barrel domain | Glyoxalase/fosfomycin resistance/dioxygenase domain | Glyoxalase/Bleomycin resistance protein/Dihydroxybiphenyl dioxygenase
PA0243	PA0243	-0.540751	0.455521	probable transcriptional regulator	DNA-binding HTH domain, TetR-type | Tetracycline transcriptional regulator, TetR-related, C-terminal | Homeobox domain-like
PA0244	PA0244	-1.03842	0.427851	hypothetical protein	Shikimate dehydrogenase family | NAD(P)-binding domain | Shikimate dehydrogenase substrate binding, N-terminal
PA0245	aroQ2	0.289173	0.783419	3-dehydroquinate dehydratase	Dehydroquinase, class II | Dehydroquinase, class II, conserved site
PA0246	PA0246	0.00281544	0.998498	probable major facilitator superfamily (MFS) transporter	Major facilitator superfamily | Major facilitator superfamily domain | Drug resistance transporter EmrB/QacA subfamily
PA0247	pobA	0.74189	0.496436	p-hydroxybenzoate hydroxylase	FAD-binding domain | FAD/NAD(P)-binding domain | 4-hydroxybenzoate 3-monooxygenase
PA0248	(pobR)	-0.206232	0.730853	probable transcriptional regulator	DNA binding HTH domain, AraC-type | AraC-type arabinose-binding/dimerisation domain | Transcription regulator HTH, AraC- type | RmlC-like cupin domain | Homeobox domain-like
PA0249	PA0249	-0.125667	0.795885	probable acetyltransferase	GNAT domain | Acyl-CoA N-acyltransferase
PA0250	PA0250	-0.313947	0.555249	conserved hypothetical protein	CBS domain
PA0251	PA0251	-1.40221	0.237384	hypothetical protein	Suppressor of fused-like domain
PA0252	PA0252	-2.41055	8.55465e-09	hypothetical protein	NA
PA0253	hudR	-0.738787	0.389245	HudR	Winged helix-turn-helix DNA-binding domain | MarR-type HTH domain | Transcriptional regulator MarR-type, conserved site
PA0254	hudA	0.461065	0.473852	HudA	UbiD decarboxylyase family | UbiD-like decarboxylase/ferulic acid decarboxylase 1 | FMN-binding split barrel
PA0255	PA0255	-0.525702	0.316521	conserved hypothetical protein	Protein of unknown function DUF1275
PA0256	PA0256	0.605771	0.190729	hypothetical protein	NA
PA0257	PA0257	-0.0613684	0.927304	hypothetical protein	Ribonuclease H-like domain | Integrase, catalytic core
PA0258	PA0258	0.0465068	0.965498	hypothetical protein	NA
PA0259	tli3	0.0195952	0.980199	Tli3	Protein of unknown function DUF2875
PA0260	tle3	0.101367	0.868384	Tle3	Alpha/Beta hydrolase fold | Protein of unknown function DUF3274
PA0261	PA0261	-0.400487	0.615074	hypothetical protein	NA
PA0262	vgrG2b	0.214253	0.641413	VgrG2b	Type VI secretion system, RhsGE-associated Vgr protein | Putative type VI secretion system, Rhs element associated Vgr domain | Type VI secretion system, RhsGE-associated Vgr family subset | Gp5 N-terminal | Domain of unknown function DUF2345, Vgr C-terminal
PA0263	hcpC	0.932068	0.326051	secreted protein Hcp	Type VI secretion system effector, Hcp
PA0265	davD	0.666595	0.0493888	glutaric semialdehyde dehydrogenase	Aldehyde/histidinol dehydrogenase | Aldehyde dehydrogenase domain | Aldehyde dehydrogenase, glutamic acid active site | Aldehyde dehydrogenase N-terminal domain | Succinate semialdehyde dehydrogenase | Aldehyde dehydrogenase, cysteine active site
PA0266	davT	0.351817	0.451641	delta-aminovalerate aminotransferase	Pyridoxal phosphate-dependent transferase | Aminotransferase class-III | 4-aminobutyrate aminotransferase, bacterial | Pyridoxal phosphate-dependent transferase, subdomain 2 | Pyridoxal phosphate-dependent transferase, major region, subdomain 1
PA0267	PA0267	-0.7879	0.270701	hypothetical protein	Signal transduction response regulator, receiver domain | CheY-like superfamily | Metal-dependent hydrolase HDOD
PA0268	PA0268	0.895958	0.105385	probable transcriptional regulator	Transcription regulator HTH, GntR | Pyridoxal phosphate-dependent transferase, major region, subdomain 1 | Pyridoxal phosphate-dependent transferase, subdomain 2 | Aminotransferase, class I/classII | Pyridoxal phosphate-dependent transferase | Winged helix-turn-helix DNA-binding domain
PA0269	PA0269	0.507944	0.406316	conserved hypothetical protein	Carboxymuconolactone decarboxylase-like | AhpD-like | Alkylhydroperoxidase AhpD core
PA0270	PA0270	0.749898	0.247548	hypothetical protein	RmlC-like jelly roll fold | RmlC-like cupin domain | Cupin 2, conserved barrel
PA0271	PA0271	1.01451	0.235971	hypothetical protein	Dimeric alpha-beta barrel | Antibiotic biosynthesis monooxygenase domain
PA0272	PA0272	-0.749045	0.313895	probable transcriptional regulator	LysR, substrate-binding | Transcription regulator HTH, LysR | Winged helix-turn-helix DNA-binding domain
PA0273	PA0273	-1.31574	0.519612	probable major facilitator superfamily (MFS) transporter	Major facilitator superfamily | Major facilitator superfamily domain
PA0274	PA0274	-0.0599046	0.978263	hypothetical protein	NA
PA0275	PA0275	0.275549	0.683118	probable transcriptional regulator	Winged helix-turn-helix DNA-binding domain | Cyclic nucleotide-binding domain | RmlC-like jelly roll fold | Cyclic nucleotide-binding-like | Crp-type HTH domain
PA0276	PA0276	1.71426	0.00260713	hypothetical protein	Protein of unknown function DUF962
PA0277	PA0277	-2.29807	3.27232e-05	conserved hypothetical protein	Peptidase M48
PA0278	PA0278	0.0447197	0.977133	hypothetical protein	Transmembrane protein TauE-like
PA0279	(ydfF)	-0.0809044	0.946654	probable transcriptional regulator	Winged helix-turn-helix DNA-binding domain | HTH ArsR-type DNA-binding domain
PA0280	cysA	-0.271392	0.559942	sulfate transport protein CysA	Sulphate transport system permease protein 1 | P-loop containing nucleoside triphosphate hydrolase | ABC transporter-like | AAA+ ATPase domain | ABC transporter, sulphate/thiosulphate import, ATP-binding protein CysA, C-terminal | Molybdate/tungstate binding, C-terminal | TOBE-like domain | ABC transporter, conserved site
PA0281	cysW	-0.80082	0.10719	sulfate transport protein CysW	Sulphate ABC transporter permease protein 2 | ABC transporter type 1, transmembrane domain MetI-like | Sulphate ABC transporter, permease protein CysW
PA0282	cysT	-0.617952	0.219795	sulfate transport protein CysT	Sulphate ABC transporter permease protein 2 | ABC transporter type 1, transmembrane domain MetI-like | Sulphate ABC transporter, permease protein CysT
PA0283	sbp	-0.512708	0.366496	sulfate-binding protein precursor	Sulphate/thiosulphate-binding site | Thiosulphate/Sulfate-binding protein
PA0284	PA0284	-0.560935	0.272215	hypothetical protein	Protein of unknown function DUF2292
PA0285	PA0285	-0.866275	0.0257672	conserved hypothetical protein	GGDEF domain | PAS fold | PAS domain | EAL domain | Nucleotide cyclase | PAC motif | PAS fold-3 | PAS-associated, C-terminal
PA0286	desA	0.0944305	0.82876	delta-9 fatty acid desaturase, DesA	Fatty acid desaturase domain | Acyl-CoA desaturase | Transposase IS204/IS1001/IS1096/IS1165, DDE domain
PA0287	gpuP	1.13499	0.251611	3-guanidinopropionate transport protein	Sodium/solute symporter | Sodium/solute symporter, conserved site
PA0288	gpuA	0.707515	0.491896	3-guanidinopropionase	Ureohydrolase | Agmatinase-related | Ureohydrolase, manganese-binding site
PA0289	gpuR	0.704831	0.134894	transcriptional activator GpuR	Winged helix-turn-helix DNA-binding domain | Transcription regulator HTH, LysR | LysR, substrate-binding
PA0290	PA0290	0.854188	0.0296971	hypothetical protein	GGDEF domain | Nucleotide cyclase | PAS domain | PAC motif | PAS-associated, C-terminal | PAS fold-3
PA0291	oprE	-0.596251	0.234917	Anaerobically-induced outer membrane porin OprE precursor	Outer membrane porin, bacterial
PA0292	aguA	-0.143895	0.767713	agmatine deiminase	Peptidyl-arginine deiminase, Porphyromonas-type | Agmatine deiminase
PA0293	aguB	-0.686954	0.432476	N-carbamoylputrescine amidohydrolase	N-carbamoylputrescine amidase | Carbon-nitrogen hydrolase
PA0294	aguR	-0.0738294	0.940005	transcriptional regulator AguR	DNA-binding HTH domain, TetR-type | Homeobox domain-like
PA0295	PA0295	0.5663	0.553776	probable periplasmic polyamine binding protein	Bacterial periplasmic spermidine/putrescine-binding protein
PA0296	spuI	0.0794281	0.908734	Glutamylpolyamine synthetase	Glutamine synthetase, glycine-rich site | Glutamine synthetase, beta-Grasp domain | Glutamine synthetase, catalytic domain | Glutamine synthetase/guanido kinase, catalytic domain
PA0297	spuA	0.30763	0.453655	probable glutamine amidotransferase	Class I glutamine amidotransferase-like | Peptidase C26 | Glutamine amidotransferase
PA0298	spuB	0.247994	0.63879	Glutamylpolyamine synthetase	Glutamine synthetase, glycine-rich site | Glutamine synthetase, catalytic domain | Glutamine synthetase, beta-Grasp domain | Glutamine synthetase/guanido kinase, catalytic domain
PA0299	spuC	0.48971	0.315982	Polyamine:pyruvate transaminase	Aminotransferase class-III | Pyridoxal phosphate-dependent transferase, subdomain 2 | Pyridoxal phosphate-dependent transferase | Pyridoxal phosphate-dependent transferase, major region, subdomain 1
PA0300	spuD	-0.0317448	0.969853	polyamine transport protein	Bacterial periplasmic spermidine/putrescine-binding protein
PA0301	spuE	-0.217091	0.719863	polyamine transport protein	Bacterial periplasmic spermidine/putrescine-binding protein
PA0302	spuF	-0.0632355	0.917719	polyamine transport protein PotG	AAA+ ATPase domain | ABC transporter, conserved site | Transport-associated OB, type 2 | ABC transporter-like | Spermidine/putrescine ABC transporter, ATP-binding subunit | P-loop containing nucleoside triphosphate hydrolase | Molybdate/tungstate binding, C-terminal
PA0303	spuG	-0.505496	0.302789	polyamine transport protein PotH	ABC transporter type 1, transmembrane domain MetI-like
PA0304	spuH	-0.273439	0.545414	polyamine transport protein PotI	ABC transporter type 1, transmembrane domain MetI-like
PA0305	hacB	0.45009	0.357436	acylhomoserine lactone acylase B	Nucleophile aminohydrolases, N-terminal | Penicillin amidase type, domain1 | Penicillin/GL-7-ACA/AHL acylase | Penicillin/GL-7-ACA/AHL/aculeacin-A acylase
PA0306	PA0306	0.428002	0.591539	probable transcriptional regulator	DNA binding HTH domain, AraC-type | HTH-type transcriptional regulator AraC-type, N-terminal | Homeobox domain-like
PA0306a	NA	-0.338732	0.705163	NA	NA
PA0307	PA0307	0.266528	0.666197	hypothetical protein	Thioredoxin-like fold
PA0308	PA0308	-0.502366	0.349875	hypothetical protein	Serine aminopeptidase, S33 | Alpha/beta hydrolase fold-1 | Alpha/Beta hydrolase fold
PA0309	PA0309	0.212219	0.748309	hypothetical protein	NA
PA0310	PA0310	0.434112	0.317069	hypothetical protein	Oxoglutarate/iron-dependent dioxygenase | Prolyl 4-hydroxylase, alpha subunit
PA0311	PA0311	0.137943	0.932228	hypothetical protein	NA
PA0312	PA0312	0.509325	0.340175	conserved hypothetical protein	Domain of unknown function DUF523
PA0313	(yecS)	-0.820907	0.201769	L-cysteine transporter of ABC system YecS	Amino acid ABC transporter, permease protein, 3-TM domain | ABC transporter type 1, transmembrane domain MetI-like
PA0314	(fliY)	-0.5608	0.22623	L-cysteine transporter of ABC system FliY	Solute-binding protein family 3/N-terminal domain of MltF | Solute-binding protein family 3, conserved site
PA0315	PA0315	-0.921131	0.0384533	hypothetical protein	Domain of unknown function DUF4399
PA0316	serA	-0.31333	0.377416	D-3-phosphoglycerate dehydrogenase	D-isomer specific 2-hydroxyacid dehydrogenase, NAD-binding domain conserved site | NAD(P)-binding domain | D-isomer specific 2-hydroxyacid dehydrogenase, NAD-binding domain | ACT domain | D-isomer specific 2-hydroxyacid dehydrogenase, catalytic domain | D-isomer specific 2-hydroxyacid dehydrogenase, NAD-binding domain conserved site 1
PA0317	PA0317	-0.419894	0.230541	hypothetical protein	CO dehydrogenase flavoprotein-like, FAD-binding, subdomain 2 | FAD-binding, type 2 | Vanillyl-alcohol oxidase, C-terminal subdomain 2 | FAD-linked oxidase-like, C-terminal | FAD-binding, type 2, subdomain 1 | FAD-linked oxidase, C-terminal | FAD linked oxidase, N-terminal
PA0318	(hpcE)	0.129195	0.826692	conserved hypothetical protein	Fumarylacetoacetase, C-terminal-related
PA0319	PA0319	-0.323591	0.565121	hypothetical protein	WD40/YVTN repeat-like-containing domain | NHL repeat, subgroup | SdiA-regulated | Six-bladed beta-propeller, TolB-like
PA0320	carO	-0.77845	0.348508	calcium-regulated OB-fold protein CarO	Bacterial OB-fold
PA0321	PA0321	-0.0956888	0.950126	acetylpolyamine amidohydrolase	Histone deacetylase domain | Histone deacetylase superfamily
PA0322	PA0322	0.869231	0.285389	probable transporter	Amino acid permease/ SLC12A domain | Amino acid/polyamine transporter I
PA0323	PA0323	0.333463	0.738057	probable binding protein component of ABC transporter	Bacterial periplasmic spermidine/putrescine-binding protein
PA0324	PA0324	0.345794	0.856481	probable permease of ABC transporter	ABC transporter type 1, transmembrane domain MetI-like
PA0325	PA0325	0.194436	0.901538	probable permease of ABC transporter	ABC transporter type 1, transmembrane domain MetI-like
PA0326	PA0326	0.562548	0.624685	probable ATP-binding component of ABC transporter	Molybdate/tungstate binding, C-terminal | Spermidine/putrescine ABC transporter, ATP-binding subunit | ABC transporter-like | ABC transporter, conserved site | Transport-associated OB, type 2 | AAA+ ATPase domain | P-loop containing nucleoside triphosphate hydrolase
PA0327	carP	-0.101049	0.925755	calcium-regulated beta-propeller protein CarP	SdiA-regulated | Six-bladed beta-propeller, TolB-like
PA0328	aaaA	0.786229	0.0523073	arginine-specific autotransporter of Pseudomonas aeruginosa, AaaA	Peptidase M28 | Outer membrane autotransporter barrel | Autotransporter beta-domain
PA0329	PA0329	0.317773	0.379666	conserved hypothetical protein	Domain of unknown function DUF1508
PA0330	rpiA	-0.330798	0.412803	ribose 5-phosphate isomerase	Ribose 5-phosphate isomerase, type A | Ribose-5-phosphate isomerase, type A, subgroup
PA0331	ilvA1	-0.734566	0.0706368	threonine dehydratase, biosynthetic	Tryptophan synthase beta subunit-like PLP-dependent enzyme | Serine/threonine dehydratase, pyridoxal-phosphate-binding site | Threonine dehydratase, biosynthetic | ACT-like domain
PA0332	PA0332	-0.157641	0.819665	hypothetical protein	Protein of unknown function DUF2269, transmembrane
PA0333	PA0333	-0.309328	0.638035	hypothetical protein	NAD-dependent epimerase/dehydratase | DoxX-like family | NAD(P)-binding domain
PA0334	PA0334	-0.824409	0.22601	probable major facilitator superfamily (MFS) transporter	Major facilitator superfamily domain | Tetracycline resistance protein TetA/multidrug resistance protein MdtG | Major facilitator superfamily
PA0335	PA0335	-0.368816	0.443384	hypothetical protein	HAD-superfamily hydrolase, subfamily IB, SerB1-like | HAD-like domain
PA0336	ygdP	-0.0266077	0.963341	Nudix hydrolase YgdP	NUDIX hydrolase | NUDIX hydrolase domain | NUDIX hydrolase, conserved site | RNA pyrophosphohydrolase RppH | NUDIX hydrolase domain-like
PA0337	ptsP	0.0580618	0.906551	phosphoenolpyruvate-protein phosphotransferase PtsP	GAF domain-like | PEP-utilising enzyme, conserved site | PEP-utilising enzyme, mobile domain | Phosphotransferase system, enzyme I N-terminal | Pyruvate/Phosphoenolpyruvate kinase-like domain | GAF domain | Phosphotransferase system, enzyme I-like | PEP-utilising enzyme, C-terminal
PA0338	PA0338	-0.133158	0.848112	hypothetical protein	GGDEF domain | PAS domain | PAS-associated, C-terminal | PAS fold-3 | Nucleotide cyclase
PA0339	PA0339	-0.105094	0.877123	hypothetical protein	Transport and Golgi organisation protein 2
PA0340	PA0340	-0.370722	0.578585	conserved hypothetical protein	Transmembrane protein TauE-like
PA0341	lgt	-0.644946	0.290814	prolipoprotein diacylglyceryl transferase	Prolipoprotein diacylglyceryl transferase
PA0342	thyA	-0.616999	0.0787242	thymidylate synthase	Thymidylate synthase | Thymidylate synthase/dCMP hydroxymethylase domain | Thymidylate synthase, active site
PA0343	PA0343	-0.44019	0.476167	hypothetical protein	S-adenosyl-L-methionine-dependent methyltransferase | Methyltransferase FkbM
PA0344	PA0344	0.381727	0.549276	hypothetical protein	GTP binding domain | P-loop containing nucleoside triphosphate hydrolase | Protein of unknown function DUF3482
PA0345	PA0345	0.169661	0.802423	hypothetical protein	Protein of unknown function DUF2868
PA0346	PA0346	-1.24124	0.00370411	hypothetical protein	NA
PA0347	glpQ	0.563027	0.629579	glycerophosphoryl diester phosphodiesterase, periplasmic	PLC-like phosphodiesterase, TIM beta/alpha-barrel domain | Glycerophosphodiester phosphodiesterase domain
PA0348	PA0348	-0.13602	0.884065	hypothetical protein	NA
PA0349	PA0349	-0.283684	0.803864	hypothetical protein	NA
PA0350	folA	-1.04763	0.186312	dihydrofolate reductase	Dihydrofolate reductase-like domain | Dihydrofolate reductase | Dihydrofolate reductase domain | Dihydrofolate reductase conserved site
PA0351	PA0351	-0.0456701	0.951716	conserved hypothetical protein	Phosphodiesterase MJ0936/Vps29 | Metallo-dependent phosphatase-like | Phosphodiesterase YfcE, conserved site | Calcineurin-like phosphoesterase domain, lpxH type
PA0352	(yicE)	-1.28549	0.0245827	probable transporter	Xanthine/uracil permease | Xanthine/uracil/vitamin C permease | Uric acid permease UacT-like
PA0353	ilvD	0.129863	0.813074	dihydroxy-acid dehydratase	Dihydroxy-acid/6-phosphogluconate dehydratase, conserved site | Dihydroxy-acid/6-phosphogluconate dehydratase | Dihydroxy-acid dehydratase | Aconitase/3-isopropylmalate dehydratase, swivel
PA0354	PA0354	-0.293669	0.565661	conserved hypothetical protein	S-adenosylmethionine-dependent methyltransferase | PUA-like domain | S-adenosyl-L-methionine-dependent methyltransferase | PUA domain
PA0355	pfpI	1.35282	0.00480179	protease PfpI	Peptidase C56, PfpI | DJ-1/PfpI | Class I glutamine amidotransferase-like
PA0356	PA0356	-0.561087	0.361901	hypothetical protein	Metal-dependent hydrolase HDOD
PA0357	mutM	-0.645756	0.335393	formamidopyrimidine-DNA glycosylase	Formamidopyrimidine-DNA glycosylase | DNA glycosylase/AP lyase, H2TH DNA-binding | Formamidopyrimidine-DNA glycosylase, catalytic domain | DNA glycosylase/AP lyase, zinc finger domain, DNA-binding site | Zinc finger, FPG/IleRS-type | Ribosomal protein S13-like, H2TH | Zinc finger, DNA glycosylase/AP lyase-type
PA0358	PA0358	-0.776868	0.252639	hypothetical protein	Phospholipid/glycerol acyltransferase
PA0359	PA0359	0.111487	0.809549	hypothetical protein	NA
PA0360	PA0360	-0.00609625	0.995048	hypothetical protein	Sel1-like repeat
PA0361	PA0361	-0.134991	0.815807	probable gamma-glutamyltranspeptidase precursor	Nucleophile aminohydrolases, N-terminal | Gamma-glutamyltranspeptidase
PA0362	fdx1	0.187893	0.730261	ferredoxin [4Fe-4S]	4Fe-4S ferredoxin-type, iron-sulphur binding domain | 4Fe-4S ferredoxin, iron-sulphur binding, conserved site
PA0363	coaD	-0.540687	0.256657	phosphopantetheine adenylyltransferase	Rossmann-like alpha/beta/alpha sandwich fold | Phosphopantetheine adenylyltransferase | Cytidyltransferase-like domain | Citrate lyase ligase, C-terminal
PA0364	PA0364	1.20264	0.040067	probable oxidoreductase	FAD/NAD(P)-binding domain | Glucose-methanol-choline oxidoreductase, N-terminal | Glucose-methanol-choline oxidoreductase, C-terminal
PA0365	PA0365	1.52791	0.0173518	hypothetical protein	Twin-arginine translocation pathway, signal sequence
PA0366	PA0366	2.14465	4.85609e-11	probable aldehyde dehydrogenase	Aldehyde/histidinol dehydrogenase | Aldehyde dehydrogenase domain | Aldehyde dehydrogenase NAD(P)-dependent | Aldehyde dehydrogenase, glutamic acid active site | Aldehyde dehydrogenase N-terminal domain
PA0367	PA0367	0.773254	0.165328	probable transcriptional regulator	DNA-binding HTH domain, TetR-type | Homeobox domain-like | Bacterial transcriptional repressor TetR
PA0367a	NA	0.656841	0.247548	NA	NA
PA0368	PA0368	-0.246243	0.660303	conserved hypothetical protein	Alpha/Beta hydrolase fold | AB hydrolase 4, conserved site | Alpha/beta hydrolase fold-1 | AB hydrolase 4 family
PA0370	(yhhF)	-0.733442	0.10854	conserved hypothetical protein	S-adenosyl-L-methionine-dependent methyltransferase | RNA methyltransferase, RsmD
PA0371	PA0371	-0.564139	0.154966	hypothetical protein	Metalloenzyme, LuxS/M16 peptidase-like | Peptidase M16, N-terminal | Peptidase M16, C-terminal
PA0372	PA0372	-0.149621	0.761197	probable zinc protease	Peptidase M16, C-terminal | Peptidase M16, N-terminal | Metalloenzyme, LuxS/M16 peptidase-like
PA0373	ftsY	-0.405882	0.344277	signal recognition particle receptor FtsY	Signal recognition particle, SRP54 subunit, GTPase domain | Signal recognition particle, SRP54 subunit, helical bundle | Signal-recognition particle receptor FtsY | P-loop containing nucleoside triphosphate hydrolase | AAA+ ATPase domain
PA0374	ftsE	-0.715353	0.0658446	cell division protein FtsE	AAA+ ATPase domain | ABC transporter-like | Cell division protein FtsE, ATP-binding | P-loop containing nucleoside triphosphate hydrolase
PA0375	ftsX	-0.70243	0.191209	cell division protein FtsX	Cell division protein FtsX
PA0376	rpoH	0.875952	0.00901227	sigma factor RpoH	RNA polymerase sigma-70 like domain | RNA polymerase sigma-70 | RNA polymerase sigma factor RpoH, proteobacteria | RNA polymerase sigma factor, region 2 | RNA polymerase sigma-70 region 2 | Winged helix-turn-helix DNA-binding domain | RNA polymerase sigma factor, region 3/4 | RNA polymerase sigma-70 region 1.2 | RNA polymerase sigma-70 region 4
PA0377	PA0377	0.591986	0.361901	hypothetical protein	NA
PA0378	(mgtA)	-0.523879	0.416704	probable transglycosylase	Glycosyl transferase, family 51 | Biosynthetic peptidoglycan transglycosylase | Lysozyme-like domain
PA0379	(ygdD)	-0.382391	0.581365	conserved hypothetical protein	Protein of unknown function DUF423
PA0380	PA0380	-0.352039	0.538171	conserved hypothetical protein	ThiamineS/Molybdopterin converting factor subunit 1 | Beta-grasp domain | ThiS, thiamine-biosynthesis | Molybdopterin synthase/thiamin biosynthesis sulphur carrier, beta-grasp
PA0381	thiG	-0.299648	0.519809	thiamine biosynthesis protein, thiazole moiety	Aldolase-type TIM barrel | Thiazole synthase | Thiazole synthase ThiG
PA0382	micA	-1.02434	0.15598	DNA mismatch repair protein MicA	tRNA (guanine-N-7) methyltransferase, Trmb type | S-adenosyl-L-methionine-dependent methyltransferase
PA0383	PA0383	-1.15271	0.133381	conserved hypothetical protein	Protein of unknown function DUF1329
PA0384	PA0384	0.172405	0.859728	hypothetical protein	NA
PA0385	PA0385	-0.402976	0.597593	hypothetical protein	Protein of unknown function DUF3392
PA0386	(yggW)	-0.624175	0.216778	probable oxidase	Anaerobic coproporphyrinogen-III oxidase | Elongator protein 3/MiaB/NifB | Radical SAM | Aldolase-type TIM barrel | HemN, C-terminal | Coproporphyrinogen III oxidase, oxygen-independent related
PA0387	(yggV)	1.01366	0.000596761	conserved hypothetical protein	Ham1-like protein | Inosine triphosphate pyrophosphatase-like | dITP/XTP pyrophosphatase
PA0388	PA0388	1.39322	0.00413443	hypothetical protein	Domain of unknown function DUF4426
PA0389	PA0389	-0.724244	0.235761	hypothetical protein	S-adenosyl-L-methionine-dependent methyltransferase | Methionine biosynthesis MetW
PA0390	metX	-0.334875	0.448584	homoserine O-acetyltransferase	Homoserine/serine acetyltransferase MetX-like | Alpha/Beta hydrolase fold | Alpha/beta hydrolase fold-1
PA0391	PA0391	0.79422	0.0203017	hypothetical protein	P-loop containing nucleoside triphosphate hydrolase | Dynamin superfamily
PA0392	(yggT)	0.0846481	0.876827	conserved hypothetical protein	CCB3/YggT
PA0393	proC	0.373537	0.345811	pyrroline-5-carboxylate reductase	Pyrroline-5-carboxylate reductase, catalytic, N-terminal | Pyrroline-5-carboxylate reductase, dimerisation domain | Pyrroline-5-carboxylate reductase | NAD(P)-binding domain | 6-phosphogluconate dehydrogenase C-terminal domain-like
PA0394	(yggS)	0.325929	0.448584	conserved hypothetical protein	Pyridoxal phosphate homeostasis protein | PLP-binding barrel | Alanine racemase, N-terminal
PA0395	pilT	-0.14876	0.733308	twitching motility protein PilT	AAA+ ATPase domain | Type II secretion system protein E | Pilus retraction protein PilT | P-loop containing nucleoside triphosphate hydrolase
PA0396	pilU	0.672046	0.12741	twitching motility protein PilU	Type II secretion system protein E | P-loop containing nucleoside triphosphate hydrolase | Pilus retraction protein PilT
PA0397	(czcD)	0.128634	0.854343	probable cation efflux system protein	Cation efflux protein | Cation efflux protein, cytoplasmic domain
PA0398	PA0398	-0.123665	0.849718	hypothetical protein	TM2 domain
PA0399	PA0399	-1.03367	0.00247572	cystathionine beta-synthase	Cysteine synthase/cystathionine beta-synthase, pyridoxal-phosphate attachment site | CBS domain | Tryptophan synthase beta subunit-like PLP-dependent enzyme
PA0400	(metC; metB)	-0.81164	0.0174539	probable cystathionine gamma-lyase	Cys/Met metabolism, pyridoxal phosphate-dependent enzyme | Pyridoxal phosphate-dependent transferase | Pyridoxal phosphate-dependent transferase, major region, subdomain 1 | Pyridoxal phosphate-dependent transferase, subdomain 2
PA0401	(pyrC'; pyrX)	-0.0440982	0.953096	noncatalytic dihydroorotase-like protein	Metal-dependent hydrolase, composite domain | Metal-dependent hydrolase | Dihydroorotase | Amidohydrolase-related
PA0402	pyrB	-0.214364	0.802054	aspartate carbamoyltransferase	Aspartate/ornithine carbamoyltransferase | Aspartate/ornithine carbamoyltransferase, carbamoyl-P binding | Aspartate carbamoyltransferase | Aspartate/ornithine carbamoyltransferase, Asp/Orn-binding domain
PA0403	pyrR	-0.138916	0.856608	transcriptional regulator PyrR	Phosphoribosyltransferase domain | Bifunctional protein PyrR | Phosphoribosyltransferase-like
PA0404	(yqgF)	-0.0510564	0.942413	conserved hypothetical protein	YqgF/RNase H-like domain | Ribonuclease H-like domain | Putative pre-16S rRNA nuclease
PA0405	algH	0.0887851	0.879205	AlgH	Protein of unknown function UPF0301
PA0406	tonB3	-0.217268	0.641413	TonB3	TonB, C-terminal
PA0407	gshB	-0.185945	0.743732	glutathione synthetase	ATP-grasp fold | ATP-grasp fold, subdomain 1 | Pre-ATP-grasp domain | Prokaryotic glutathione synthetase, N-terminal | Glutathione synthetase, prokaryotic | Prokaryotic glutathione synthetase, ATP-binding
PA0408	pilG	0.528114	0.131057	twitching motility protein PilG	Signal transduction response regulator, receiver domain | CheY-like superfamily
PA0409	pilH	0.286983	0.579167	twitching motility protein PilH	CheY-like superfamily | Signal transduction response regulator, receiver domain
PA0410	pilI	0.246797	0.565686	twitching motility protein PilI	CheW-like domain
PA0411	pilJ	-0.175726	0.646271	twitching motility protein PilJ	Methyl-accepting chemotaxis protein (MCP) signalling domain | Chemotaxis methyl-accepting receptor | NarX-like, N-terminal | HAMP domain
PA0412	pilK	-0.277629	0.483535	methyltransferase PilK	Chemotaxis receptor methyltransferase CheR, N-terminal | MCP methyltransferase, CheR-type, SAM-binding domain, C-terminal | MCP methyltransferase, CheR-type | S-adenosyl-L-methionine-dependent methyltransferase
PA0413	chpA	-0.205867	0.597593	component of chemotactic signal transduction system	Signal transduction histidine kinase, phosphotransfer (Hpt) domain | Histidine kinase-like ATPase, C-terminal domain | CheY-like superfamily | CheW-like domain | Signal transduction response regulator, receiver domain | Histidine kinase CheA-like, homodimeric domain | Histidine kinase domain | Signal transduction histidine kinase-related protein, C-terminal
PA0414	chpB	-0.542861	0.10854	probable methylesterase	Signal transduction response regulator, chemotaxis, protein-glutamate methylesterase | Signal transduction response regulator, chemotaxis, CheB | CheY-like superfamily
PA0415	chpC	-0.0657346	0.908145	probable chemotaxis protein	CheW-like domain
PA0416	chpD	-0.418937	0.376621	probable transcriptional regulator	AraC-type arabinose-binding/dimerisation domain | DNA binding HTH domain, AraC-type | HTH domain AraC-type, conserved site | Homeobox domain-like
PA0417	chpE	-0.439807	0.436628	probable chemotaxis protein	Amino acid exporter protein, LeuE-type
PA0418	PA0418	-0.27421	0.62618	hypothetical protein	NA
PA0419	(yggJ)	-0.389096	0.503869	conserved hypothetical protein	Alpha/beta knot methyltransferases | PUA-like domain | Ribosomal RNA small subunit methyltransferase E | tRNA (guanine-N1-)-methyltransferase, N-terminal
PA0420	bioA	-0.686786	0.0697053	adenosylmethionine-8-amino-7-oxononanoate aminotransferase	Aminotransferase class-III | Pyridoxal phosphate-dependent transferase, subdomain 2 | Pyridoxal phosphate-dependent transferase, major region, subdomain 1 | Adenosylmethionine--8-amino-7-oxononanoate aminotransferase BioA | Pyridoxal phosphate-dependent transferase
PA0421	PA0421	-0.718888	0.216744	hypothetical protein	Flavin amine oxidase | FAD/NAD(P)-binding domain | Amine oxidase
PA0422	PA0422	-0.827721	0.0827069	conserved hypothetical protein	Di-haem cytochrome, transmembrane | Cytochrome b561, bacterial/Ni-hydrogenase
PA0423	pasP	-2.15967	8.07763e-13	PasP	Lipid/polyisoprenoid-binding, YceI-like | Uncharacterised protein family UPF0312/YceI
PA0424	mexR	-0.00576672	0.997328	multidrug resistance operon repressor MexR	MarR-type HTH domain | Winged helix-turn-helix DNA-binding domain
PA0425	mexA	-0.409877	0.428928	Resistance-Nodulation-Cell Division (RND) multidrug efflux membrane fusion protein MexA precursor	RND efflux pump, membrane fusion protein, barrel-sandwich domain | RND efflux pump, membrane fusion protein
PA0426	mexB	-0.621428	0.147474	Resistance-Nodulation-Cell Division (RND) multidrug efflux transporter MexB	Multidrug efflux transporter AcrB TolC docking domain, DN/DC subdomains | Hydrophobe/amphiphile efflux-1 HAE1 | Acriflavin resistance protein
PA0427	oprM	-0.318689	0.472066	Major intrinsic multiple antibiotic resistance efflux outer membrane protein OprM precursor	Outer membrane efflux protein | RND efflux system, outer membrane lipoprotein, NodT
PA0428	(rhlE)	-0.361994	0.267651	probable ATP-dependent RNA helicase	Helicase superfamily 1/2, ATP-binding domain | P-loop containing nucleoside triphosphate hydrolase | RNA helicase, DEAD-box type, Q motif | Helicase, C-terminal | ATP-dependent RNA helicase RhlE | ATP-dependent RNA helicase DEAD-box, conserved site | DEAD/DEAH box helicase domain
PA0429	PA0429	-0.256714	0.480296	hypothetical protein	Nucleotide-diphospho-sugar transferases
PA0430	metF	-0.531362	0.173841	5,10-methylenetetrahydrofolate reductase	5,10-methylenetetrahydrofolate reductase | Methylenetetrahydrofolate reductase | FAD-linked oxidoreductase-like
PA0431	PA0431	-0.109073	0.817576	hypothetical protein	HD/PDEase domain
PA0432	sahH	-0.119024	0.857318	S-adenosyl-L-homocysteine hydrolase	Adenosylhomocysteinase-like | S-adenosyl-L-homocysteine hydrolase, NAD binding domain | S-adenosyl-L-homocysteine hydrolase, conserved site | NAD(P)-binding domain | Adenosylhomocysteinase
PA0433	PA0433	-0.771849	0.275554	hypothetical protein	Protein of unknown function DUF2946
PA0434	PA0434	-0.905057	0.280552	hypothetical protein	TonB-dependent receptor, plug domain | TonB-dependent siderophore receptor | TonB-dependent receptor, beta-barrel | TonB-dependent receptor, conserved site
PA0435	PA0435	-0.915296	0.136513	hypothetical protein	PepSY-associated TM protein
PA0436	PA0436	-0.540686	0.390165	probable transcriptional regulator	DNA-binding HTH domain, TetR-type | Homeobox domain-like | Transcription regulator YcdC, C-terminal | Tetracycline transcriptional regulator, TetR-related, C-terminal
PA0437	codA	-0.953248	0.0216696	cytosine deaminase	Amidohydrolase 3 | Metal-dependent hydrolase, composite domain | Metal-dependent hydrolase
PA0438	codB	-1.02204	0.0540649	cytosine permease	Purine-cytosine permease
PA0439	(dypB; yeiA)	1.46317	0.0824852	probable oxidoreductase	4Fe-4S ferredoxin, iron-sulphur binding, conserved site | Dihydroorotate dehydrogenase domain | Aldolase-type TIM barrel | 4Fe-4S ferredoxin-type, iron-sulphur binding domain
PA0440	(dypA)	1.71736	0.0508365	probable oxidoreductase	FAD/NAD(P)-binding domain | Alpha-helical ferredoxin | Pyridine nucleotide-disulphide oxidoreductase, class-II | Dihydroprymidine dehydrogenase domain II
PA0441	dht	2.35543	1.67019e-08	dihydropyrimidinase	Metal-dependent hydrolase, composite domain | Hydantoinase/dihydropyrimidinase | Amidohydrolase-related | Metal-dependent hydrolase
PA0442	PA0442	1.44995	0.604007	hypothetical protein	NA
PA0443	PA0443	0.282041	0.837642	probable transporter	Purine-cytosine permease
PA0444	(hyuC)	1.55392	0.0074193	N-carbamoyl-beta-alanine amidohydrolase	Amidase, carbamoylase-type | Peptidase M20 | Peptidase M20, dimerisation domain
PA0445	PA0445	0.0919662	0.917719	probable transposase	Transposase, IS111A/IS1328/IS1533, N-terminal | Transposase, IS116/IS110/IS902
PA0446	PA0446	0.856703	0.228246	conserved hypothetical protein	CoA-transferase family III | CoA-transferase family III domain
PA0447	gcdH	0.414288	0.649324	glutaryl-CoA dehydrogenase	Acyl-CoA dehydrogenase, conserved site | Acyl-CoA dehydrogenase/oxidase, N-terminal | Acyl-CoA dehydrogenase/oxidase, N-terminal and middle domain | Acyl-CoA oxidase/dehydrogenase, central domain | Acyl-CoA dehydrogenase/oxidase C-terminal
PA0448	gcdR	-0.503594	0.479763	transcriptional regulator, GcdR	LysR, substrate-binding | Transcription regulator HTH, LysR | Winged helix-turn-helix DNA-binding domain
PA0449	PA0449	-1.00739	0.0541772	hypothetical protein	Thioesterase domain | HotDog domain | Hotdog acyl-CoA thioesterase (ACOT)-type domain
PA0450	PA0450	-1.17096	0.18158	probable phosphate transporter	Phosphate transporter
PA0451	PA0451	1.66722	0.0165968	conserved hypothetical protein	ClpP/crotonase-like domain | NfeD-like, C-terminal domain
PA0451a	NA	1.16636	0.0524736	NA	NA
PA0452	(slp)	0.881346	0.170671	probable stomatin-like protein	Stomatin family | Band 7 domain
PA0454	(yccS)	-0.183076	0.77056	conserved hypothetical protein	Tetratricopeptide-like helical domain | Integral membrane protein YccS, N-terminal | Integral membrane protein, YccS/YhfK | Integral membrane protein, YccS
PA0455	dbpA	-0.573976	0.357269	RNA helicase DbpA	DEAD/DEAH box helicase domain | RNA helicase, DEAD-box type, Q motif | Helicase superfamily 1/2, ATP-binding domain | P-loop containing nucleoside triphosphate hydrolase | Helicase, C-terminal | ATP-dependent RNA helicase DEAD-box, conserved site | DEAD box helicase DbpA/CsdA, RNA-binding domain
PA0456	PA0456	-1.0761	0.148128	probable cold-shock protein	Cold shock, CspA | Cold-shock protein, DNA-binding | Cold-shock conserved site | Cold shock domain | Nucleic acid-binding, OB-fold
PA0457	PA0457	-0.467681	0.44677	hypothetical protein	Aspartic peptidase domain
PA0457.1	PA0457.1	-0.257341	0.789383	hypothetical membrane protein	Protein of unknown function DUF1232
PA0458	(yieO)	-0.111104	0.854025	probable major facilitator superfamily (MFS) transporter	Major facilitator superfamily domain | Drug resistance transporter EmrB/QacA subfamily | Major facilitator superfamily
PA0459	(clpC)	2.13292	0.0697558	probable ClpA/B protease ATP binding subunit	ClpA/B, conserved site 2 | ClpA/B family | Clp ATPase, C-terminal | Clp, N-terminal | P-loop containing nucleoside triphosphate hydrolase | ATPase, AAA-type, core | AAA+ ATPase domain
PA0460	PA0460	1.16043	8.25562e-05	hypothetical protein	Protein of unknown function DUF2780, VcgC/VcgE
PA0461	(yihG)	-0.365617	0.427595	conserved hypothetical protein	Phospholipid/glycerol acyltransferase
PA0462	PA0462	1.14466	0.000205584	hypothetical protein	Aspartic peptidase domain
PA0463	creB	-0.11829	0.870839	two-component response regulator CreB	Signal transduction response regulator, receiver domain | OmpR/PhoB-type DNA-binding domain | Signal transduction response regulator, C-terminal effector | Winged helix-turn-helix DNA-binding domain | CheY-like superfamily
PA0464	creC	-0.95518	0.124525	two-component sensor CreC	Signal transduction histidine kinase, dimerisation/phosphoacceptor domain | HAMP domain | Histidine kinase-like ATPase, C-terminal domain | Histidine kinase domain | Periplasmic sensor domain-like
PA0465	creD	-2.5522	0.000399278	inner membrane protein CreD	Uncharacterised protein family, inner membrane CreD
PA0466	PA0466	-1.86939	0.0681396	hypothetical protein	NA
PA0467	PA0467	0.399862	0.454856	conserved hypothetical protein	Glutathione S-transferase, N-terminal | Glutathione S-transferase, C-terminal-like | Uncharacterized GST-like protein YibF | Thioredoxin-like fold
PA0468	PA0468	0.584146	0.148838	hypothetical protein	Six-bladed beta-propeller, TolB-like | Streptogramin lyase | WD40/YVTN repeat-like-containing domain
PA0469	PA0469	0.366104	0.369606	hypothetical protein	PPM-type phosphatase domain
PA0470	fiuA	-0.547118	0.343891	Ferrichrome receptor FiuA	TonB-dependent receptor, beta-barrel | Secretin/TonB, short N-terminal domain | TonB-dependent siderophore receptor | TonB-dependent receptor, plug domain
PA0471	fiuR	-0.710839	0.11315	FiuR	Fe(2+)-dicitrate sensor, transmembrane component | FecR protein | FecR, N-terminal
PA0472	fiuI	-0.959648	0.0261795	FiuI	Winged helix-turn-helix DNA-binding domain | RNA polymerase sigma-70 like domain | RNA polymerase sigma-70 region 2 | RNA polymerase sigma factor, region 2 | RNA polymerase sigma factor, region 3/4 | RNA polymerase sigma factor 70, region 4 type 2
PA0473	(psfA)	-0.185687	0.783773	probable glutathione S-transferase	Glutathione S-transferase, C-terminal-like | Glutathione S-transferase, N-terminal | Thioredoxin-like fold
PA0474	PA0474	-0.0357591	0.991854	hypothetical protein	HotDog domain | Thioesterase domain
PA0475	PA0475	0.0885715	0.946654	probable transcriptional regulator	DNA-binding HTH domain, TetR-type | Homeobox domain-like | Tetracycline transcriptional regulator, TetR-related, C-terminal
PA0476	PA0476	0.910003	0.150882	probable permease	Purine-cytosine permease
PA0477	PA0477	-0.342515	0.623622	probable transcriptional regulator	LysR, substrate-binding | Winged helix-turn-helix DNA-binding domain | Transcription regulator HTH, LysR
PA0478	PA0478	0.272423	0.767061	probable N-acetyltransferase	GNAT domain | Acyl-CoA N-acyltransferase
PA0479	PA0479	0.626377	0.394267	probable transcriptional regulator	LysR, substrate-binding | Winged helix-turn-helix DNA-binding domain | Transcription regulator HTH, LysR
PA0480	PA0480	0.302466	0.80789	probable hydrolase	Alpha/Beta hydrolase fold | Alpha/beta hydrolase fold-1 | 3-oxoadipate enol-lactonase 1/2
PA0481	PA0481	-0.544948	0.550656	hypothetical protein	NA
PA0482	glcB	0.378191	0.344677	malate synthase G	Malate synthase-like | Malate synthase G | Malate synthase
PA0483	PA0483	0.0807451	0.948779	probable acetyltransferase	GNAT domain | Acyl-CoA N-acyltransferase
PA0484	PA0484	1.22063	0.09219	conserved hypothetical protein	Glycine cleavage system transcriptional repressor | ACT domain
PA0485	(rarD)	-0.0172678	0.98445	conserved hypothetical protein	EamA domain | RarD protein
PA0486	(yihE)	-0.295952	0.661475	conserved hypothetical protein	Protein kinase-like domain | Aminoglycoside phosphotransferase | SrkA/RdoA protein kinase
PA0487	(modR; modE)	-0.297953	0.573583	probable molybdenum transport regulator	Transcription regulator HTH, LysR | Molybdate-dependent transcriptional regulator ModE | Winged helix-turn-helix DNA-binding domain | Molybdate/tungstate binding, C-terminal | Molybdenum-pterin binding | Molybdenum-binding protein ModE, N-terminal | Transport-associated OB, type 1
PA0488	(yfiM)	0.0374803	0.982208	conserved hypothetical protein	Uncharacterised conserved protein UCP034456
PA0489	PA0489	0.560689	0.451776	probable phosphoribosyl transferase	Phosphoribosyltransferase-like | Phosphoribosyltransferase domain
PA0490	PA0490	1.58812	0.000235397	hypothetical protein	NA
PA0491	PA0491	0.842693	0.0543736	probable transcriptional regulator	Winged helix-turn-helix DNA-binding domain | Transcription regulator HTH, LysR | LysR, substrate-binding
PA0492	(ycsF)	-0.0587588	0.933084	conserved hypothetical protein	Uncharacterised protein family UPF0271, LamB/YcsF | Glycoside hydrolase/deacetylase, beta/alpha-barrel
PA0493	PA0493	0.305007	0.698727	probable biotin-requiring enzyme	Biotin/lipoyl attachment | Single hybrid motif | Acetyl-CoA biotin carboxyl carrier
PA0494	PA0494	0.584325	0.437309	probable acyl-CoA carboxylase subunit	Pre-ATP-grasp domain | Carbamoyl-phosphate synthetase large subunit-like, ATP-binding domain | Biotin carboxylase, C-terminal | Rudiment single hybrid motif | Biotin carboxylase-like, N-terminal domain | ATP-grasp fold, subdomain 1 | ATP-grasp fold | Biotin carboxylation domain
PA0495	PA0495	0.838326	0.270305	hypothetical protein	Carboxyltransferase domain, subdomain C and D | Cyclophilin-like domain | Arginine repressor C-terminal-like domain
PA0496	(ybgK)	0.493948	0.365736	conserved hypothetical protein	Carboxyltransferase domain, subdomain A and B | Cyclophilin-like domain
PA0497	PA0497	0.94067	0.189425	hypothetical protein	Adhesion domain | Fimbrial-type adhesion domain
PA0498	PA0498	0.759871	0.300352	hypothetical protein	Fimbrial-type adhesion domain | Adhesion domain
PA0499	PA0499	0.556765	0.585245	probable pili assembly chaperone	Immunoglobulin-like fold | Pili assembly chaperone, C-terminal | Pili assembly chaperone, N-terminal | Pili assembly chaperone, bacterial | PapD-like
PA0500	bioB	-0.255085	0.510248	biotin synthase	Biotin synthase | Biotin and thiamin synthesis-associated domain | Aldolase-type TIM barrel | Radical SAM | Biotin synthase/Biotin biosynthesis bifunctional protein BioAB | Elongator protein 3/MiaB/NifB
PA0501	bioF	-0.226401	0.710061	8-amino-7-oxononanoate synthase	Pyridoxal phosphate-dependent transferase, major region, subdomain 1 | Pyridoxal phosphate-dependent transferase, subdomain 2 | Aminotransferase, class-II, pyridoxal-phosphate binding site | 8-amino-7-oxononanoate synthase, Archaea/Proteobacteria type | Aminotransferase, class I/classII | Pyridoxal phosphate-dependent transferase | 8-amino-7-oxononanoate synthase, Proteobacteria
PA0502	(bioH)	-0.244775	0.67298	probable biotin biosynthesis protein bioH	Alpha/Beta hydrolase fold | Alpha/beta hydrolase fold-1
PA0503	(bioC)	-0.593073	0.313895	probable biotin synthesis protein BioC	Methyltransferase type 11 | Malonyl-[acyl-carrier protein] O-methyltransferase BioC | S-adenosyl-L-methionine-dependent methyltransferase
PA0504	bioD	-0.453516	0.555056	dethiobiotin synthase	Dethiobiotin synthase BioD | P-loop containing nucleoside triphosphate hydrolase
PA0505	PA0505	0.755356	0.0485092	hypothetical protein	NA
PA0506	PA0506	0.286395	0.628915	probable acyl-CoA dehydrogenase	Acyl-CoA oxidase/dehydrogenase, central domain | Acyl-CoA dehydrogenase, N-terminal, bacteria | Acyl-CoA dehydrogenase/oxidase, N-terminal and middle domain | Acyl-CoA dehydrogenase/oxidase, N-terminal | Acyl-CoA dehydrogenase/oxidase C-terminal | Acetyl-CoA dehydrogenase-like C-terminal domain
PA0507	PA0507	0.394747	0.610286	probable acyl-CoA dehydrogenase	Acetyl-CoA dehydrogenase-like C-terminal domain | Acyl-CoA oxidase/dehydrogenase, central domain | Acyl-CoA dehydrogenase/oxidase C-terminal | Acyl-CoA dehydrogenase, N-terminal, bacteria | Acyl-CoA dehydrogenase/oxidase, N-terminal and middle domain | Acyl-CoA dehydrogenase/oxidase, N-terminal
PA0508	PA0508	-0.11182	0.802738	probable acyl-CoA dehydrogenase	Acyl-CoA dehydrogenase/oxidase C-terminal | Acyl-CoA dehydrogenase/oxidase, N-terminal and middle domain | Acetyl-CoA dehydrogenase-like C-terminal domain | Acyl-CoA oxidase/dehydrogenase, central domain | Acyl-CoA dehydrogenase/oxidase, N-terminal | Acyl-CoA dehydrogenase, N-terminal, bacteria
PA0509	nirN	0.871351	0.553853	NirN	Cytochrome cd1-nitrite reductase-like, haem d1 domain | Cytochrome c-like domain
PA0510	nirE	1.15116	0.605427	NirE	Tetrapyrrole methylase, subdomain 1 | Tetrapyrrole methylase, subdomain 2 | Uroporphiryn-III C-methyltransferase, conserved site | Tetrapyrrole methylase | Uroporphyrin-III C-methyltransferase
PA0511	nirJ	1.1835	0.65359	heme d1 biosynthesis protein NirJ	Heme D1 biosynthesis, radical SAM protein NirJ | Radical SAM | Main SPASM domain-containing | Elongator protein 3/MiaB/NifB | Aldolase-type TIM barrel
PA0512	nirH	1.27074	0.570374	NirH	Winged helix-turn-helix DNA-binding domain
PA0513	nirG	1.43308	0.571986	NirG	Winged helix-turn-helix DNA-binding domain
PA0514	nirL	1.38261	0.52807	heme d1 biosynthesis protein NirL	NA
PA0515	(nirD)	1.45847	0.604007	probable transcriptional regulator	Transcription regulator AsnC-type | Winged helix-turn-helix DNA-binding domain | AsnC-type HTH domain
PA0516	nirF	1.54434	0.518302	heme d1 biosynthesis protein NirF	Cytochrome cd1-nitrite reductase-like, haem d1 domain
PA0517	nirC	1.65992	0.531334	probable c-type cytochrome precursor	Cytochrome c-like domain
PA0518	nirM	1.49635	0.579598	cytochrome c-551 precursor	Cytochrome c-like domain | Cytochrome c, class ID
PA0519	nirS	1.67663	0.531334	nitrite reductase precursor	Cytochrome c-like domain | Cytochrome cd1-nitrite reductase-like, haem d1 domain
PA0520	nirQ	1.20647	0.328395	regulatory protein NirQ	ATPase, dynein-related, AAA domain | P-loop containing nucleoside triphosphate hydrolase | CbbQ/NirQ/NorQ, C-terminal
PA0521	(nirO)	0.984682	0.412803	probable cytochrome c oxidase subunit	Cytochrome c oxidase-like subunit III | Cytochrome c oxidase, subunit III, 4-helical bundle
PA0522	(nirP)	0.785012	0.36943	hypothetical protein	Cytochrome C oxidase subunit IV, prokaryotes
PA0523	norC	0.782773	0.821441	nitric-oxide reductase subunit C	Cytochrome c-like domain
PA0524	norB	0.797958	0.81677	nitric-oxide reductase subunit B	Cytochrome c oxidase, subunit I, copper-binding site | Cytochrome c oxidase-like, subunit I domain | Cytochrome c oxidase subunit I
PA0525	(norD)	1.12552	0.709319	probable dinitrification protein NorD	von Willebrand factor, type A
PA0526	PA0526	1.89141	0.0828027	hypothetical protein	NA
PA0527	dnr	-0.0765301	0.964646	transcriptional regulator Dnr	Cyclic nucleotide-binding domain | Crp-type HTH domain | Winged helix-turn-helix DNA-binding domain | RmlC-like jelly roll fold | Cyclic nucleotide-binding-like
PA0528	PA0528	0.405578	0.667482	probable transcriptional regulator	Transcription regulator HTH, LysR | LysR, substrate-binding | Winged helix-turn-helix DNA-binding domain
PA0529	PA0529	-0.013248	0.988484	conserved hypothetical protein	Molybdenum cofactor sulfurase, C-terminal | Pyruvate kinase-like, insert domain | 3-alpha domain
PA0530	PA0530	0.510878	0.344677	probable class III pyridoxal phosphate-dependent aminotransferase	Aminotransferase class-III | Pyridoxal phosphate-dependent transferase, major region, subdomain 1 | Pyridoxal phosphate-dependent transferase, subdomain 2 | Pyridoxal phosphate-dependent transferase
PA0531	PA0531	0.806308	0.246203	probable glutamine amidotransferase	Class I glutamine amidotransferase-like | Glutamine amidotransferase
PA0532	PA0532	0.379621	0.815777	hypothetical protein	NA
PA0533	PA0533	0.369624	0.465263	probable transcriptional regulator	PAS domain | Transcription regulator LuxR, C-terminal | Winged helix-turn-helix DNA-binding domain | Signal transduction response regulator, C-terminal effector
PA0534	pauB1	3.65808	9.23084e-40	FAD-dependent oxidoreductase	FAD dependent oxidoreductase | FAD/NAD(P)-binding domain
PA0535	PA0535	1.95633	1.89075e-07	probable transcriptional regulator	Cro/C1-type helix-turn-helix domain | RmlC-like jelly roll fold | Cupin 2, conserved barrel | RmlC-like cupin domain | Lambda repressor-like, DNA-binding domain
PA0536	PA0536	0.122789	0.827091	hypothetical protein	TPM domain
PA0537	PA0537	0.239843	0.70976	conserved hypothetical protein	LemA | LemA-like domain
PA0538	dsbB	0.253614	0.672425	disulfide bond formation protein	Disulphide bond formation protein DsbB/BdbC | Disulphide bond formation protein DsbB | Disulphide bond formation protein DsbB-like domain
PA0539	PA0539	0.128563	0.908734	hypothetical protein	EamA domain
PA0540	PA0540	-0.0280258	0.987808	hypothetical protein	Membrane associated eicosanoid/glutathione metabolism-like domain | Membrane-associated, eicosanoid/glutathione metabolism (MAPEG) protein
PA0541	PA0541	-0.106518	0.849495	hypothetical protein	Cytochrome c, class II | Cytochrome c prime | Cytochrome c/b562
PA0542	(yqjC)	-0.177761	0.787145	conserved hypothetical protein	Protein of unknown function DUF1090
PA0543	PA0543	1.60549	0.000323955	hypothetical protein	Esterase, PHB depolymerase | Alpha/Beta hydrolase fold
PA0544	PA0544	-0.187439	0.78947	hypothetical protein	Calcineurin-like phosphoesterase domain, ApaH type | Metallo-dependent phosphatase-like
PA0545	PA0545	1.56701	0.0407624	hypothetical protein	Phenol hydroxylase reductase | Oxidoreductase FAD/NAD(P)-binding | Ferredoxin reductase-type FAD-binding domain | Ferric reductase transmembrane component-like domain | FAD-binding 8 | Riboflavin synthase-like beta-barrel
PA0546	metK	-0.48479	0.229431	methionine adenosyltransferase	S-adenosylmethionine synthetase, conserved site | S-adenosylmethionine synthetase, central domain | S-adenosylmethionine synthetase, C-terminal | S-adenosylmethionine synthetase, N-terminal | S-adenosylmethionine synthetase superfamily | S-adenosylmethionine synthetase
PA0547	PA0547	-0.0625526	0.917719	probable transcriptional regulator	S-adenosyl-L-methionine-dependent methyltransferase | Winged helix-turn-helix DNA-binding domain | HTH ArsR-type DNA-binding domain
PA0548	tktA	-0.59936	0.0840008	transketolase	Transketolase-like, pyrimidine-binding domain | Thiamin diphosphate-binding fold | Transketolase, N-terminal | Transketolase, bacterial-like | Transketolase, C-terminal domain | Transketolase C-terminal/Pyruvate-ferredoxin oxidoreductase domain II | Transketolase binding site
PA0549	PA0549	-1.55646	0.0119601	hypothetical protein	NA
PA0550	(ygbM)	0.225554	0.830768	conserved hypothetical protein	Xylose isomerase-like, TIM barrel domain | Hydroxypyruvate isomerase-like
PA0551	epd	-0.299489	0.511684	D-erythrose 4-phosphate dehydrogenase	D-erythrose-4-phosphate dehydrogenase | Glyceraldehyde 3-phosphate dehydrogenase, catalytic domain | Glyceraldehyde 3-phosphate dehydrogenase, NAD(P) binding domain | Glyceraldehyde/Erythrose phosphate dehydrogenase family | NAD(P)-binding domain
PA0552	pgk	-0.688456	0.0818932	phosphoglycerate kinase	Phosphoglycerate kinase | Phosphoglycerate kinase, N-terminal | Phosphoglycerate kinase, conserved site
PA0553	PA0553	0.111638	0.878862	hypothetical protein	NA
PA0554	PA0554	-0.28614	0.625265	hypothetical protein	C-type lysozyme inhibitor
PA0555	fda	-0.304287	0.394267	fructose-1,6-bisphosphate aldolase	Fructose-bisphosphate aldolase, class-II | Fructose-bisphosphate aldolase, class II, Calvin cycle subtype | Aldolase-type TIM barrel
PA0556	PA0556	-1.10422	0.0863143	hypothetical protein	NA
PA0557	PA0557	0.532931	0.700602	hypothetical protein	NTF2-like domain | Polyketide cyclase SnoaL-like domain
PA0558	PA0558	0.52183	0.443384	conserved hypothetical protein	S-adenosyl-L-methionine-dependent methyltransferase | Methyltransferase type 11
PA0559	(yhiN)	-0.54583	0.413989	conserved hypothetical protein	FAD/NAD(P)-binding domain | HI0933 insert-like domain | Conserved hypothetical protein CHP00275, flavoprotein HI0933-like
PA0560	(ygjP)	-0.347357	0.582854	conserved hypothetical protein	Protein of unknown function DUF45
PA0561	PA0561	-0.617632	0.191777	hypothetical protein	NA
PA0562	PA0562	-0.419292	0.472066	probable hydrolase	HAD-like domain | HAD hydrolase, subfamily IA | Phosphoglycolate phosphatase, domain 2
PA0563	PA0563	-1.20897	0.000247563	conserved hypothetical protein	Protein of unknown function DUF805
PA0564	PA0564	0.146687	0.861369	probable transcriptional regulator	Homeobox domain-like | RmlC-like cupin domain | DNA binding HTH domain, AraC-type | Transcription regulator HTH, AraC- type | HTH domain AraC-type, conserved site | AraC-type arabinose-binding/dimerisation domain
PA0565	PA0565	-0.604518	0.500941	conserved hypothetical protein	AhpD-like | Carboxymuconolactone decarboxylase-like | Alkylhydroperoxidase AhpD core
PA0566	PA0566	0.0716409	0.932197	hypothetical protein	NA
PA0567	(yqaE)	0.616986	0.344937	conserved hypothetical protein	Proteolipid membrane potential modulator
PA0568	PA0568	-0.225738	0.824903	hypothetical protein	NA
PA0569	PA0569	-0.648973	0.375711	hypothetical protein	NA
PA0570	PA0570	-0.680289	0.452947	hypothetical protein	Knr4/Smi1-like domain
PA0571	PA0571	-0.119114	0.867185	hypothetical protein	Domain of unknown function DUF4375
PA0572	PA0572	0.996047	0.085597	hypothetical protein	Peptidase family M60 domain
PA0573	PA0573	0.234611	0.84213	hypothetical protein	Nuclease-related domain, NERD
PA0574	PA0574	-0.590941	0.364811	hypothetical protein	Fido domain | Winged helix-turn-helix DNA-binding domain | Domain of unknown function DUF4172
PA0575	PA0575	0.538613	0.383073	conserved hypothetical protein	PAS domain | GGDEF domain | EAL domain | Solute-binding protein family 3/N-terminal domain of MltF | PAC motif | Nucleotide cyclase | PAS-associated, C-terminal | PAS fold-3
PA0576	rpoD	0.112955	0.78947	sigma factor RpoD	RNA polymerase sigma-70 region 3 | Winged helix-turn-helix DNA-binding domain | RNA polymerase sigma factor, region 2 | RNA polymerase sigma-70 | RNA polymerase sigma factor, region 3/4 | RNA polymerase sigma-70 region 4 | RNA polymerase sigma-70 like domain | RNA polymerase sigma factor 70, non-essential domain | RNA polymerase sigma-70 region 1.2 | RNA polymerase sigma factor RpoD, C-terminal |…
PA0577	dnaG	-0.128152	0.819885	DNA primase	DNA primase, DnaG | Zinc finger, CHC2-type | DNA primase, catalytic core, N-terminal | DNA helicase DnaB, N-terminal/DNA primase DnaG, C-terminal | DNA primase DnaG, DnaB-binding domain | TOPRIM domain | Bacterial DnaG primase, TOPRIM domain | DNA primase DnaG, bacteria | DNA primase, DnaB-helicase binding domain
PA0578	PA0578	-0.600094	0.221094	conserved hypothetical protein	Aspartyl/glutamyl-tRNA(Asn/Gln) amidotransferase subunit B, C-terminal | Aspartyl/glutamyl-tRNA amidotransferase subunit B-related | Uncharacterised domain YOR215C, mitochondrial
PA0579	rpsU	-0.939709	0.175099	30S ribosomal protein S21	Ribosomal protein S21, conserved site | Ribosomal protein S21
PA0580	gcp	-0.825757	0.257889	O-sialoglycoprotein endopeptidase	tRNA N6-adenosine threonylcarbamoyltransferase, TsaD | Gcp-like domain | Kae1/TsaD family
PA0581	(ygiH)	0.284273	0.550422	conserved hypothetical protein	Glycerol-3-phosphate acyltransferase, PlsY
PA0582	folB	-0.821297	0.313575	dihydroneopterin aldolase	Dihydroneopterin aldolase | Dihydroneopterin aldolase/epimerase domain
PA0583	PA0583	-0.841696	0.335008	hypothetical protein	7,8-Dihydro-6-hydroxymethylpterin-pyrophosphokinase, HPPK
PA0584	cca	0.236335	0.681792	tRNA nucleotidyl transferase	tRNA nucleotidyltransferase, proteobacteria | Poly A polymerase, head domain | tRNA nucleotidyltransferase/poly(A) polymerase, RNA and SrmB- binding domain | HD domain | HD/PDEase domain
PA0585	PA0585	0.945445	0.272506	hypothetical protein	Domain of unknown function DUF4136
PA0586	(ycgB)	1.3824	0.147474	conserved hypothetical protein	Sporulation stage V, protein R
PA0587	(yeaH)	1.32431	0.175099	conserved hypothetical protein	von Willebrand factor, type A | Uncharacterised protein family UPF0229
PA0588	(yeaG)	1.70552	0.0288017	conserved hypothetical protein	PrkA AAA domain | Serine-protein kinase, PrkA | P-loop containing nucleoside triphosphate hydrolase | PrkA C-terminal domain
PA0589	(glpE)	-0.551361	0.389246	conserved hypothetical protein	Thiosulfate sulfurtransferase, bacterial | Rhodanese-like domain
PA0590	apaH	-0.343105	0.442628	bis(5'-nucleosyl)-tetraphosphatase	Bis(5'-nucleosyl)-tetraphosphatase (symmetrical) | Metallo-dependent phosphatase-like | Calcineurin-like phosphoesterase domain, ApaH type
PA0591	(apaG)	-0.302227	0.597541	conserved hypothetical protein	ApaG domain | Uncharacterised protein family ApaG
PA0592	ksgA	-0.413337	0.452947	rRNA (adenine-N6,N6)-dimethyltransferase	Ribosomal RNA adenine methyltransferase KsgA/Erm | Ribosomal RNA adenine dimethylase | S-adenosyl-L-methionine-dependent methyltransferase | rRNA adenine dimethylase-like | Ribosomal RNA adenine methylase transferase, conserved site | Ribosomal RNA adenine methylase transferase, N-terminal
PA0593	pdxA	-0.940738	0.00741986	pyridoxal phosphate biosynthetic protein PdxA	PdxA family
PA0594	surA	-0.650802	0.061779	peptidyl-prolyl cis-trans isomerase SurA	Trigger factor/SurA domain | Peptidyl-prolyl cis-trans isomerase, PpiC-type | Peptidyl-prolyl isomerase SurA | SurA N-terminal
PA0595	lptD	-0.245639	0.496436	LPS-assembly protein LptD	Organic solvent tolerance protein, C-terminal | Organic solvent tolerance-like, N-terminal | LPS-assembly protein LptD
PA0596	PA0596	0.831939	0.104105	hypothetical protein	Aminoglycoside phosphotransferase | Protein kinase-like domain
PA0597	PA0597	0.544169	0.16416	probable nucleotidyl transferase	Nucleotidyl transferase domain | Nucleotide-diphospho-sugar transferases
PA0598	PA0598	0.418519	0.344937	hypothetical protein	DnaJ domain | TerB-like
PA0599	PA0599	0.35669	0.472953	hypothetical protein	Alpha/Beta hydrolase fold | Protein of unknown function DUF3530
PA0600	agtS	-0.244037	0.674103	two-component sensor, AgtS	PAS domain | Solute-binding protein family 3/N-terminal domain of MltF | Histidine kinase-like ATPase, C-terminal domain | PAS-associated, C-terminal | Signal transduction histidine kinase, subgroup 3, dimerisation and phosphoacceptor domain | PAS fold-3 | Signal transduction histidine kinase-related protein, C-terminal | PAS fold-4 | PAC motif | Histidine kinase domain
PA0601	agtR	0.246395	0.645476	two-component response regulator, AgtR	Signal transduction response regulator, receiver domain | CheY-like superfamily | Signal transduction response regulator, C-terminal effector | Transcription regulator LuxR, C-terminal | Winged helix-turn-helix DNA-binding domain
PA0602	PA0602	-0.238185	0.644937	probable binding protein component of ABC transporter	NA
PA0603	agtA	-0.910953	0.13567	AgtA	P-loop containing nucleoside triphosphate hydrolase | ABC transporter-like | AAA+ ATPase domain | Spermidine/putrescine ABC transporter, ATP-binding subunit | Molybdate/tungstate binding, C-terminal | Transport-associated OB, type 2 | ABC transporter, conserved site
PA0604	agtB	-0.262636	0.646956	AgtB	NA
PA0605	agtC	-0.450644	0.500905	AgtC	ABC transporter type 1, transmembrane domain MetI-like
PA0606	agtD	0.136272	0.891232	AgtD	ABC transporter type 1, transmembrane domain MetI-like
PA0607	rpe	-0.437342	0.276239	ribulose-phosphate 3-epimerase	Ribulose-phosphate 3-epimerase | Ribulose-phosphate binding barrel | Ribulose-phosphate 3-epimerase-like | Aldolase-type TIM barrel
PA0608	(gph)	-0.357499	0.44677	probable phosphoglycolate phosphatase	HAD hydrolase, subfamily IA | 2-phosphoglycolate phosphatase, prokaryotic | HAD-like domain | Phosphoglycolate phosphatase, domain 2
PA0609	trpE	-0.623579	0.118984	anthranilate synthetase component I	ADC synthase | Chorismate-utilising enzyme, C-terminal | Anthranilate synthase component I, N-terminal | Anthranilate synthase component I-like | Anthranilate synthase component I, PabB-like
PA0610	prtN	-0.645176	0.270305	transcriptional regulator PrtN	Transcription regulator PrtN
PA0611	prtR	-0.177902	0.748152	transcriptional regulator PrtR	Cro/C1-type helix-turn-helix domain | Lambda repressor-like, DNA-binding domain | Peptidase S24/S26A/S26B/S26C
PA0612	ptrB	-0.977898	0.161373	repressor, PtrB	Zinc finger, DksA/TraR C4-type | Zinc finger, DksA/TraR C4-type conserved site | Zinc finger, C4 DksA/TraR-type | Zinc finger, DksA/TraR C4-type, bacteria
PA0613	PA0613	-0.793755	0.341722	hypothetical protein	NA
PA0614	PA0614	-1.33254	0.0565478	hypothetical protein	Pyocin R2, holin
PA0615	PA0615	-1.1558	0.112277	hypothetical protein	NA
PA0616	PA0616	-1.05723	0.0982366	hypothetical protein	Phage baseplate assembly protein V/Gp45 | Gp5 N-terminal
PA0617	PA0617	-1.60041	0.0486609	probable bacteriophage protein	GpW/Gp25/anti-adapter protein IraD
PA0618	PA0618	-1.39442	0.0104506	probable bacteriophage protein	Baseplate protein J-like | Baseplate assembly protein J, predicted
PA0619	PA0619	-1.47639	0.0447525	probable bacteriophage protein	Tail protein I
PA0620	PA0620	-1.40872	0.0599044	probable bacteriophage protein	Phage tail fibre protein
PA0621	PA0621	-1.49884	0.0857739	conserved hypothetical protein	Phage tail assembly chaperone protein
PA0622	PA0622	-1.6109	0.0309626	probable bacteriophage protein	Tail sheath protein, subtilisin-like domain | Tail sheath protein, C-terminal domain
PA0623	PA0623	-1.47511	0.111688	probable bacteriophage protein	Tail tube protein
PA0624	PA0624	-1.08189	0.159471	hypothetical protein	Bacteriophage tail protein Gp41, putative
PA0625	PA0625	-0.88715	0.175306	hypothetical protein	NA
PA0626	PA0626	-1.17785	0.129317	hypothetical protein	Uncharacterised protein family, phage P2-GpU-fusion | Myoviridae, GpU
PA0627	PA0627	-0.713965	0.43773	conserved hypothetical protein	Phage Tail Protein X-like
PA0628	PA0628	-0.890279	0.209742	conserved hypothetical protein	NA
PA0629	PA0629	-1.31949	0.0577005	conserved hypothetical protein	Glycoside hydrolase, family 19, catalytic | Lysozyme-like domain
PA0630	PA0630	-1.05123	0.141884	hypothetical protein	NA
PA0631	PA0631	-0.967977	0.215705	hypothetical protein	NA
PA0633	PA0633	-1.81254	0.0134428	hypothetical protein	Phage tail tube protein, lambda-like
PA0634	PA0634	-1.95195	0.00135546	hypothetical protein	Phage tail assembly chaperone protein, TAC
PA0635	PA0635	-1.90015	0.0122783	hypothetical protein	NA
PA0636	PA0636	-1.24611	0.0515158	hypothetical protein	Bacteriophage lambda, GpH, tail tape measure, C-terminal
PA0637	PA0637	-1.23721	0.170097	conserved hypothetical protein	Bacteriophage lambda, GpM, minor tail
PA0638	PA0638	-0.972725	0.193159	probable bacteriophage protein	Bacteriophage lambda, GpL, minor tail
PA0639	PA0639	-0.695611	0.310871	conserved hypothetical protein	JAB1/MPN/MOV34 metalloenzyme domain | Endopeptidase, NLPC/P60 domain | JAB domain, prokaryotic
PA0640	PA0640	-1.4937	0.0467409	probable bacteriophage protein	NA
PA0641	PA0641	-1.15241	0.138304	probable bacteriophage protein	Immunoglobulin-like fold | Fibronectin type III | Domain of unknown function DUF1983 | Tip attachment protein J
PA0643	PA0643	-1.63935	0.0062017	hypothetical protein	NA
PA0644	PA0644	-1.3354	0.161857	hypothetical protein	NA
PA0645	PA0645	-1.05836	0.132556	hypothetical protein	NA
PA0646	PA0646	-1.49499	0.0329401	hypothetical protein	NA
PA0647	PA0647	-1.0002	0.22487	hypothetical protein	NA
PA0648	PA0648	-0.727544	0.335836	hypothetical protein	NA
PA0649	trpG	-0.552934	0.294013	anthranilate synthase component II	Glutamine amidotransferase | Anthranilate synthase/para-aminobenzoate synthase like domain | Class I glutamine amidotransferase-like
PA0650	trpD	-0.734293	0.0245827	anthranilate phosphoribosyltransferase	Anthranilate phosphoribosyl transferase | Glycosyl transferase family 3, N-terminal domain | Glycosyl transferase, family 3
PA0651	trpC	-0.769633	0.103295	indole-3-glycerol-phosphate synthase	Indole-3-glycerol phosphate synthase | Ribulose-phosphate binding barrel | Indole-3-glycerol phosphate synthase, conserved site | Aldolase-type TIM barrel
PA0652	vfr	-0.292518	0.406316	transcriptional regulator Vfr	Crp-type HTH domain | Transcription regulator HTH, Crp-type, conserved site | Cyclic nucleotide-binding, conserved site | Cyclic nucleotide-binding domain | Winged helix-turn-helix DNA-binding domain | RmlC-like jelly roll fold | Cyclic nucleotide-binding-like
PA0653	(yhfA)	-0.0860222	0.904239	conserved hypothetical protein	K homology domain-like, alpha/beta | OsmC/Ohr family
PA0654	speD	-1.4268	0.000996448	S-adenosylmethionine decarboxylase proenzyme	S-adenosylmethionine decarboxylase, bacterial | S-adenosylmethionine decarboxylase, core | S-adenosylmethionine decarboxylase family, prokaryotic
PA0655	PA0655	0.647701	0.254044	hypothetical protein	Ferritin-related | Ferritin-like superfamily | Ubiquinone biosynthesis protein Coq7
PA0656	(ycfF)	0.843584	0.293202	probable HIT family protein	Histidine triad (HIT) protein | HIT-like domain | Histidine triad, conserved site
PA0657	PA0657	0.406235	0.432489	probable ATPase	P-loop containing nucleoside triphosphate hydrolase | ATPase, AAA-type, core | AAA+ ATPase domain
PA0658	PA0658	-0.503843	0.333594	probable short-chain dehydrogenase	Short-chain dehydrogenase/reductase SDR | NAD(P)-binding domain
PA0659	PA0659	-0.299063	0.443806	hypothetical protein	Protein of unknown function DUF805
PA0660	PA0660	-0.487931	0.286438	hypothetical protein	Nitronate monooxygenase | Aldolase-type TIM barrel
PA0661	PA0661	-0.372229	0.610706	conserved hypothetical protein	Uncharacterised protein family UPF0093
PA0662	argC	-0.369434	0.551277	N-acetyl-gamma-glutamyl-phosphate reductase	Semialdehyde dehydrogenase, NAD-binding | N-acetyl-gamma-glutamyl-phosphate reductase, type 1 | Semialdehyde dehydrogenase, dimerisation domain | N-acetyl-gamma-glutamyl-phosphate reductase, active site | NAD(P)-binding domain
PA0663	PA0663	-0.447506	0.456285	hypothetical protein	NA
PA0664	PA0664	-0.40142	0.440408	hypothetical protein	Protein of unknown function DUF583
PA0665	(yadR)	0.0265312	0.982208	conserved hypothetical protein	FeS cluster biogenesis | FeS cluster insertion protein ErpA | FeS cluster insertion, C-terminal, conserved site | FeS cluster insertion protein
PA0666	PA0666	-0.139411	0.793689	conserved hypothetical protein	Anhydro-N-acetylmuramic acid kinase
PA0667	(yebA)	0.392827	0.249131	conserved hypothetical protein	Peptidase M23 | Duplicated hybrid motif | LysM domain | Opacity-associated protein A
PA0668	tyrZ	-0.667347	0.211807	tyrosyl-tRNA synthetase 2	Rossmann-like alpha/beta/alpha sandwich fold | Tyrosine-tRNA ligase | RNA-binding S4 domain | Aminoacyl-tRNA synthetase, class Ic | Aminoacyl-tRNA synthetase, class I, conserved site | Tyrosine-tRNA ligase, bacterial-type, type 2
PA0669	PA0669	-0.23615	0.722731	probable DNA polymerase alpha chain	DNA polymerase, helix-hairpin-helix motif | DNA polymerase, error-prone | PHP domain | Polymerase/histidinol phosphatase-like | Bacterial DNA polymerase III, alpha subunit | DNA polymerase III, alpha subunit | Polymerase/histidinol phosphatase, N-terminal
PA0670	PA0670	-0.758591	0.294013	hypothetical protein	UmuC domain
PA0671	PA0671	-0.476742	0.556113	hypothetical protein	Uncharacterised conserved protein UCP037290 | P-loop containing nucleoside triphosphate hydrolase
PA0672	hemO	-1.61439	1.37917e-05	heme oxygenase	Haem oxygenase-like | Haem oxygenase-like, multi-helical
PA0673	(pigB)	0.330568	0.715934	hypothetical protein	NA
PA0674	vreA	-2.14189	0.0178418	VreA	Secretin/TonB, short N-terminal domain | TonB, C-terminal
PA0675	vreI	-1.21456	0.337623	ECF sigma factor, VreI	RNA polymerase sigma-70 like domain | RNA polymerase sigma factor 70, region 4 type 2 | RNA polymerase sigma factor, region 3/4 | Winged helix-turn-helix DNA-binding domain | RNA polymerase sigma factor, region 2 | RNA polymerase sigma-70 region 2
PA0676	vreR	0.134939	0.85639	sigma factor regulator, VreR	FecR, N-terminal | FecR protein | Fe(2+)-dicitrate sensor, transmembrane component
PA0677	hxcW	0.614006	0.744123	HxcW	Prokaryotic N-terminal methylation site
PA0678	hxcU	-0.199217	0.937051	HxcU	Prokaryotic N-terminal methylation site | Type II secretion system protein H | General secretion pathway, GspH
PA0679	hxcP	0.162546	0.893186	HxcP	Type II secretion system protein C, N-terminal
PA0680	hxcV	-0.967482	0.735871	HxcV	Type II secretion system protein I | Type II secretion system protein I domain | Prokaryotic N-terminal methylation site
PA0681	hxcT	0.448223	0.718025	HxcT	Prokaryotic N-terminal methylation site | Type II secretion system protein G | Bacterial general secretion pathway protein G-type pilin | General secretion pathway protein G
PA0682	hxcX	-0.953315	0.486532	HxcX	RuvA domain 2-like | General secretion pathway protein K
PA0683	hxcY	0.21455	0.858887	HxcY	GspL periplasmic domain
PA0684	hxcZ	-0.384312	0.838287	HxcZ	Type II secretion system, protein M | Type II secretion system protein M, periplasmic domain
PA0685	hxcQ	-1.65672	0.133727	HxcQ	GspD/PilQ family | Type II/III secretion system | NolW-like | Type II secretion system GspD
PA0686	hxcR	-0.00219387	0.998498	HxcR	AAA+ ATPase domain | P-loop containing nucleoside triphosphate hydrolase | Type II secretion system protein E | Type II secretion system GspE
PA0687	hxcS	-0.39602	0.830294	HxcS	Type II secretion system F domain | General secretion pathway protein F | GspF/PilC family
PA0688	lapA	0.620509	0.551879	low-molecular-weight alkaline phosphatase A, LapA	PBP domain
PA0689	lapB	0.265142	0.744371	low-molecular-weight alkaline phosphatase B, LapB	PBP domain
PA0690	pdtA	0.0434563	0.94251	phosphate depletion regulated TPS partner A, PdtA	Filamentous haemagglutinin, N-terminal | Pectin lyase fold/virulence factor | Pectin lyase fold | Filamentous haemagglutinin family outer membrane protein, domain of unknown function DUF3739
PA0691	phdA	0.163749	0.946654	prevent-host-death protein A	Type II toxin-antitoxin system, antitoxin Phd/YefM | Transposase InsH, N-terminal
PA0692	pdtB	-0.337555	0.823156	phosphate depletion regulated TPS partner B, PdtB	Polypeptide-transport-associated, ShlB-type | Haemolysin activator HlyB, C-terminal
PA0693	exbB2	0.231754	0.871621	transport protein ExbB2	Concanavalin A-like lectin/glucanase domain | LamG-like jellyroll fold | MotA/TolQ/ExbB proton channel | Domain of unknown function DUF2341
PA0694	exbD2	-0.474353	0.829204	transport protein ExbD	Biopolymer transport protein ExbD/TolR
PA0695	PA0695	-0.490041	0.817605	hypothetical protein	TonB, C-terminal
PA0696	PA0696	0.532112	0.687314	hypothetical protein	Putative bacterial porin
PA0697	PA0697	0.113182	0.957874	hypothetical protein	NA
PA0698	PA0698	0.218676	0.888189	hypothetical protein	Putative sensory transduction regulator YbjN
PA0699	PA0699	-0.59545	0.699976	probable peptidyl-prolyl cis-trans isomerase, PpiC-type	Peptidyl-prolyl cis-trans isomerase, PpiC-type, conserved site | Peptidyl-prolyl cis-trans isomerase, PpiC-type
PA0700	PA0700	1.23258	0.302636	hypothetical protein	NA
PA0701	PA0701	0.152049	0.90367	probable transcriptional regulator	Transcription regulator HTH, LysR | Winged helix-turn-helix DNA-binding domain | LysR, substrate-binding
PA0701a	NA	0.0699455	0.946968	NA	NA
PA0702	PA0702	-1.16792	0.362316	hypothetical protein	Fatty acid hydroxylase
PA0703	PA0703	-0.324072	0.667923	probable major facilitator superfamily (MFS) transporter	Major facilitator superfamily domain | Major facilitator, sugar transporter-like | Sugar transporter, conserved site
PA0704	PA0704	0.14417	0.840254	probable amidase	Amidase signature domain
PA0705	migA	-0.163636	0.761319	alpha-1,6-rhamnosyltransferase MigA	Nucleotide-diphospho-sugar transferases | Glycosyltransferase 2-like
PA0706	cat	-0.491146	0.309189	chloramphenicol acetyltransferase	Trimeric LpxA-like | Hexapeptide repeat
PA0707	toxR	-1.46213	0.000732143	transcriptional regulator ToxR	EAL domain
PA0708	PA0708	0.538475	0.346409	probable transcriptional regulator	LysR, substrate-binding | Transcription regulator HTH, LysR | Winged helix-turn-helix DNA-binding domain
PA0709	PA0709	0.120335	0.942413	hypothetical protein	Antibiotic biosynthesis monooxygenase domain | Dimeric alpha-beta barrel
PA0710	gloA2	1.01976	0.360701	lactoylglutathione lyase	Glyoxalase/Bleomycin resistance protein/Dihydroxybiphenyl dioxygenase | Glyoxalase I | Glyoxalase/fosfomycin resistance/dioxygenase domain
PA0711	PA0711	0.122184	0.938261	hypothetical protein	Acyl-CoA N-acyltransferase | GNAT domain
PA0712	PA0712	-0.0468192	0.957058	hypothetical protein	Putative toxin of bacterial toxin-antitoxin pair | Winged helix-turn-helix DNA-binding domain
PA0713	PA0713	1.51908	0.157654	hypothetical protein	Protein of unknown function DUF2845
PA0714	PA0714	1.91061	0.0731738	hypothetical protein	NA
PA0715	PA0715	0.976669	0.00155153	hypothetical protein	Reverse transcriptase domain | RNA-directed DNA polymerase (reverse transcriptase), msDNA
PA0716	PA0716	0.481546	0.117312	hypothetical protein	P-loop containing nucleoside triphosphate hydrolase | ATPase, AAA-type, core | AAA+ ATPase domain
PA0718	PA0718	0.390429	0.746103	hypothetical protein of bacteriophage Pf1	Protein of unknown function DUF5447
PA0719	PA0719	0.168637	0.905384	hypothetical protein of bacteriophage Pf1	NA
PA0720	PA0720	-0.884446	0.309795	helix destabilizing protein of bacteriophage Pf1	NA
PA0721	PA0721	-0.173492	0.946654	hypothetical protein of bacteriophage Pf1	NA
PA0722	PA0722	-0.465957	0.454856	hypothetical protein of bacteriophage Pf1	NA
PA0723	coaB	-0.908481	0.0301225	coat protein B of bacteriophage Pf1	Capsid protein G8P
PA0724	(coaA)	-0.0969973	0.947793	probable coat protein A of bacteriophage Pf1	NA
PA0725	PA0725	0.855987	0.6715	hypothetical protein of bacteriophage Pf1	Protein of unkown function DUF2523
PA0726	PA0726	0.41488	0.737457	hypothetical protein of bacteriophage Pf1	Zona occludens toxin
PA0727	PA0727	0.179409	0.854343	hypothetical protein from bacteriophage Pf1	NA
PA0728	PA0728	-0.110756	0.913468	probable bacteriophage integrase	Integrase/recombinase, N-terminal | Integrase-like, catalytic domain | Integrase, catalytic domain | DNA breaking-rejoining enzyme, catalytic core
PA0729	PA0729	-0.530912	0.265248	hypothetical protein	Toxin-antitoxin system, RelE/ParE toxin family
PA0730	PA0730	-0.0433673	0.968488	probable transferase	Alpha/Beta hydrolase fold | Alpha/beta hydrolase fold-1
PA0731	PA0731	1.43629	0.00734989	hypothetical protein	Putative L,D-transpeptidase catalytic domain
PA0732	PA0732	0.681181	0.344677	hypothetical protein	Uncharacterised conserved protein UCP029342 | L,D-transpeptidase catalytic domain
PA0733	(rsuA)	0.622476	0.269131	probable pseudouridylate synthase	Pseudouridine synthase, RsuA/RluB/E/F, conserved site | RNA-binding S4 domain | Pseudouridine synthase, RsuA/RluB/E/F | Pseudouridine synthase, RsuA/RluB/C/D/E/F | Pseudouridine synthase, catalytic domain
PA0734	PA0734	0.025491	0.982208	hypothetical protein	Cysteine-rich CWC
PA0735	PA0735	-0.762378	0.335393	hypothetical protein	Protein of unknown function DUF4824
PA0736	PA0736	-0.333774	0.681389	hypothetical protein	Domain of unknown function DUF2157
PA0736a	NA	2.31313	2.95174e-14	NA	NA
PA0737	PA0737	2.16525	1.77912e-08	hypothetical protein	NA
PA0738	PA0738	2.05724	0.00203306	conserved hypothetical protein	Protein of unknown function DUF1145
PA0739	PA0739	0.200072	0.804214	probable transcriptional regulator	Transcription regulator HTH, LysR | Winged helix-turn-helix DNA-binding domain | LysR, substrate-binding
PA0740	sdsA1	0.54431	0.566308	SDS hydrolase SdsA1	SCP2 sterol-binding domain | Metallo-beta-lactamase | Alkyl sulfatase dimerisation domain | Alkyl sulfatase, C-terminal
PA0741	(ywnB)	0.876643	0.470306	conserved hypothetical protein	NAD(P)-binding domain
PA0742	PA0742	1.03653	0.161525	hypothetical protein	Potassium channel domain
PA0743	PA0743	1.65997	0.0547862	probable 3-hydroxyisobutyrate dehydrogenase	3-hydroxyisobutyrate dehydrogenase, NAD-binding domain | 6-phosphogluconate dehydrogenase, domain 2 | 3-hydroxyisobutyrate dehydrogenase-related, conserved site | 3-hydroxyisobutyrate dehydrogenase-related | 3-hydroxyisobutyrate dehydrogenase | 6-phosphogluconate dehydrogenase C-terminal domain-like | 6-phosphogluconate dehydrogenase, NADP-binding | NAD(P)-binding domain
PA0744	PA0744	0.830681	0.406025	probable enoyl-CoA hydratase/isomerase	Enoyl-CoA hydratase/isomerase, HIBYL-CoA-H type | ClpP/crotonase-like domain
PA0745	PA0745	0.670128	0.541903	probable enoyl-CoA hydratase/isomerase	ClpP/crotonase-like domain | Enoyl-CoA hydratase/isomerase, conserved site | Crontonase, C-terminal | Crotonase superfamily
PA0746	PA0746	0.481625	0.675394	probable acyl-CoA dehydrogenase	Isobutyryl-CoA dehydrogenase | Acyl-CoA dehydrogenase/oxidase C-terminal | Acyl-CoA oxidase/dehydrogenase, central domain | Acyl-CoA dehydrogenase/oxidase, N-terminal | Acyl-CoA dehydrogenase, conserved site | Acyl-CoA dehydrogenase/oxidase, N-terminal and middle domain
PA0747	PA0747	1.03343	0.170097	probable aldehyde dehydrogenase	Methylmalonate-semialdehyde dehydrogenase | Aldehyde/histidinol dehydrogenase | Aldehyde dehydrogenase N-terminal domain | Aldehyde dehydrogenase domain
PA0749	PA0749	-0.270488	0.68361	hypothetical protein	Vancomycin resistance VanW
PA0750	ung	-0.0380827	0.957058	uracil-DNA glycosylase	Uracil-DNA glycosylase family 1 | Uracil-DNA glycosylase-like | Uracil-DNA glycosylase, active site
PA0751	PA0751	-1.22842	0.0303796	conserved hypothetical protein	AbrB family | AbrB duplication
PA0752	PA0752	-1.46853	0.00131735	conserved hypothetical protein	Protein of unknown function DUF112, transmembrane
PA0753	PA0753	-0.687291	0.427259	hypothetical protein	Protein of unknown function DUF1468
PA0754	PA0754	-0.684604	0.118719	hypothetical protein	Bordetella uptake gene
PA0755	opdH	-2.03869	1.97217e-08	cis-aconitate porin OpdH	Outer membrane porin, bacterial
PA0756	PA0756	-0.274571	0.686787	probable two-component response regulator	OmpR/PhoB-type DNA-binding domain | Winged helix-turn-helix DNA-binding domain | Signal transduction response regulator, receiver domain | CheY-like superfamily
PA0757	PA0757	-0.721712	0.250577	probable two-component sensor	Histidine kinase-like ATPase, C-terminal domain | Signal transduction histidine kinase, dimerisation/phosphoacceptor domain | Signal transduction histidine kinase-related protein, C-terminal | HAMP domain | Histidine kinase domain | Two-component sensor kinase, N-terminal
PA0758	PA0758	0.390491	0.342867	hypothetical protein	Metal-dependent hydrolase HDOD
PA0759	PA0759	0.117166	0.829204	conserved hypothetical protein	YgfZ/GcvT conserved site | Glycine cleavage T-protein/YgfZ, C-terminal domain
PA0760	PA0760	-0.614947	0.530237	conserved hypothetical protein	Flavinator of succinate dehydrogenase
PA0761	nadB	0.0392418	0.937819	L-aspartate oxidase	FAD-dependent oxidoreductase 2, FAD binding domain | Fumarate reductase/succinate dehydrogenase flavoprotein-like, C-terminal | Succinate dehydrogenase/fumarate reductase flavoprotein, catalytic domain | FAD/NAD(P)-binding domain | L-aspartate oxidase
PA0762	algU	1.68802	6.27265e-12	sigma factor AlgU	RNA polymerase sigma-70 region 2 | RNA polymerase sigma factor 70, region 4 type 2 | RNA polymerase sigma-70 RpoE type | Winged helix-turn-helix DNA-binding domain | RNA polymerase sigma factor, region 3/4 | RNA polymerase sigma factor 70, ECF, conserved site | RNA polymerase sigma factor, region 2 | RNA polymerase sigma-70 like domain
PA0763	mucA	1.46044	1.55108e-08	anti-sigma factor MucA	Anti sigma-E protein RseA, N-terminal | Anti sigma-E protein RseA, C-terminal
PA0764	mucB	0.866882	0.000862397	negative regulator for alginate biosynthesis MucB	MucB/RseB, C-terminal | MucB/RseB, N-terminal | MucB/RseB
PA0765	mucC	0.355833	0.356687	positive regulator for alginate biosynthesis MucC	Positive regulator of sigma(E), RseC/MucC | Protein RseC
PA0766	mucD	-0.413104	0.217006	serine protease MucD precursor	PDZ domain | Peptidase S1C | Peptidase S1, PA clan | Peptidase S1C, Do
PA0767	lepA	-0.60539	0.143437	GTP-binding protein LepA	P-loop containing nucleoside triphosphate hydrolase | Transcription factor, GTP-binding domain | Translation elongation factor EFTu-like, domain 2 | EF-G domain III/V-like | Elongation factor 4, domain IV | Elongation factor 4 | GTP-binding protein LepA, C-terminal | Elongation factor EFG, domain V-like | Small GTP-binding protein domain
PA0768	lepB	-1.01301	0.0667952	signal peptidase I	Peptidase S24/S26A/S26B/S26C | Peptidase S26A, signal peptidase I, serine active site | Peptidase S26A, signal peptidase I, conserved site | Peptidase S26A, signal peptidase I | Peptidase S26A, signal peptidase I, lysine active site
PA0769	PA0769	-0.541966	0.241191	hypothetical protein	Protein of unknown function DUF4845
PA0770	rnc	-0.458014	0.181858	ribonuclease III	Ribonuclease III domain | Double-stranded RNA-binding domain | Ribonuclease III
PA0771	era	-0.594194	0.129317	GTP-binding protein Era	K Homology domain, type 2 | Era-type guanine nucleotide-binding (G) domain | Small GTP-binding protein domain | GTP-binding protein Era | P-loop containing nucleoside triphosphate hydrolase | GTP binding domain | K homology domain-like, alpha/beta | K homology domain, prokaryotic type
PA0772	recO	-0.543758	0.310937	DNA repair protein RecO	DNA replication/recombination mediator RecO, N-terminal | Nucleic acid-binding, OB-fold | Recombination protein O, RecO
PA0773	pdxJ	-0.770962	0.205465	pyridoxal phosphate biosynthetic protein PdxJ	Aldolase-type TIM barrel | Pyridoxal phosphate (active vitamin B6) biosynthesis PdxJ
PA0774	(yecP)	-1.07354	0.143344	conserved hypothetical protein	tRNA (mo5U34)-methyltransferase-like | S-adenosyl-L-methionine-dependent methyltransferase | tRNA U34 carboxymethyltransferase
PA0775	(yecO)	-0.936808	0.0214172	conserved hypothetical protein	Carboxy-S-adenosyl-L-methionine synthase | S-adenosyl-L-methionine-dependent methyltransferase
PA0776	PA0776	1.17888	0.237299	hypothetical protein	NA
PA0777	PA0777	-0.42854	0.597117	hypothetical protein	NA
PA0778	icp	-0.0139088	0.987857	inhibitor of cysteine peptidase	Proteinase inhibitor I42, chagasin
PA0779	asrA	1.27168	1.56269e-07	AsrA	Ribosomal protein S5 domain 2-type fold | Lon, substrate-binding domain | Peptidase S16, active site | Lon protease, bacterial | ATPase, AAA-type, core | Peptidase S16, Lon proteolytic domain | Lon protease, bacterial/eukaryotic-type | AAA+ ATPase domain | PUA-like domain | P-loop containing nucleoside triphosphate hydrolase | Ribosomal protein S5 domain 2-type fold, subgroup
PA0780	pruR	0.116954	0.906008	proline utilization regulator	DNA binding HTH domain, AraC-type | Homeobox domain-like | RmlC-like cupin domain
PA0781	PA0781	0.650184	0.165823	hypothetical protein	TonB-dependent receptor, plug domain | TonB-dependent receptor, beta-barrel
PA0782	putA	-0.41242	0.174672	proline dehydrogenase PutA	Aldehyde/histidinol dehydrogenase | FAD-linked oxidoreductase-like | Proline dehydrogenase domain | Aldehyde dehydrogenase N-terminal domain | Proline dehydrogenase PutA, domain I/II | Delta-1-pyrroline-5-carboxylate dehydrogenase 3 | Bifunctional protein PutA | Proline dehydrogenase PutA, domain II | Aldehyde dehydrogenase, cysteine active site | Aldehyde dehydrogenase domain
PA0783	putP	-1.05184	0.000338327	sodium/proline symporter PutP	Sodium/solute symporter | Sodium/solute symporter, conserved site | Sodium/proline symporter
PA0784	PA0784	0.387104	0.455636	probable transcriptional regulator	Transcription regulator HTH, LysR | Winged helix-turn-helix DNA-binding domain | LysR, substrate-binding
PA0785	azoR1	0.825405	0.272573	FMN-dependent NADH-azoreductase 1, AzoR1	NADH-azoreductase, FMN-dependent | Flavoprotein-like domain | Flavodoxin-like fold
PA0786	PA0786	-0.350248	0.846189	probable transporter	Small multidrug resistance protein family
PA0787	PA0787	0.366146	0.484018	hypothetical protein	RecF-like | ATPase, AAA-type, core | P-loop containing nucleoside triphosphate hydrolase
PA0788	PA0788	1.3473	0.0508365	hypothetical protein	Lysozyme-like domain | Glycosyl transferase, family 51 | Beta-lactamase/transpeptidase-like
PA0788a	NA	0.391952	0.579515	NA	NA
PA0789	PA0789	-0.911744	0.0102104	probable amino acid permease	Amino acid permease/ SLC12A domain | Amino acid/polyamine transporter I | Amino acid permease, conserved site
PA0790	PA0790	1.36701	0.251444	hypothetical protein	Transmembrane protein TauE-like
PA0791	PA0791	0.214318	0.739871	probable transcriptional regulator	HTH domain AraC-type, conserved site | Transcription regulator HTH, AraC- type | Homeobox domain-like | AraC-type arabinose-binding/dimerisation domain | DNA binding HTH domain, AraC-type | RmlC-like cupin domain | RmlC-like jelly roll fold
PA0792	prpD	0.351029	0.553776	propionate catabolic protein PrpD	MmgE/PrpD | 2-methylcitrate dehydratase PrpD
PA0793	PA0793	0.68898	0.22623	hypothetical protein	2-methyl-aconitate isomerase PrpF | PrpF protein
PA0794	PA0794	0.55508	0.173096	probable aconitate hydratase	Aconitase/3-isopropylmalate dehydratase large subunit, alpha/beta/alpha, subdomain 1/3 | Aconitase A/isopropylmalate dehydratase small subunit, swivel domain | Aconitase/3-isopropylmalate dehydratase large subunit, alpha/beta/alpha domain | Aconitase/3-isopropylmalate dehydratase large subunit, alpha/beta/alpha, subdomain 2 | Aconitase/3-isopropylmalate dehydratase, swivel | 2-methylisocitrate de…
PA0795	prpC	0.341632	0.555249	citrate synthase 2	2-methylcitrate synthase/citrate synthase type I | Citrate synthase | Citrate synthase-like, large alpha subdomain | Citrate synthase, bacterial-type | Citrate synthase active site
PA0796	prpB	0.105831	0.85639	carboxyphosphonoenolpyruvate phosphonomutase	2-methylisocitrate lyase | Pyruvate/Phosphoenolpyruvate kinase-like domain | Isocitrate lyase/phosphorylmutase, conserved site
PA0797	PA0797	0.20992	0.807869	probable transcriptional regulator	Transcription regulator HTH, GntR | Transcription regulator FadR/GntR, C-terminal | Winged helix-turn-helix DNA-binding domain | GntR, C-terminal
PA0798	pmtA	1.68057	0.0109607	phospholipid methyltransferase	S-adenosyl-L-methionine-dependent methyltransferase
PA0799	PA0799	-0.350639	0.437292	probable helicase	Helicase, C-terminal | P-loop containing nucleoside triphosphate hydrolase | SNF2-related, N-terminal domain | Helicase superfamily 1/2, ATP-binding domain
PA0800	PA0800	-1.21895	0.1261	hypothetical protein	Protein of unknown function DUF3649
PA0801	PA0801	-0.816443	0.251526	hypothetical protein	PepSY-associated TM protein
PA0802	PA0802	-1.06815	0.18885	hypothetical protein	Protein of unknown function DUF3325
PA0803	PA0803	-0.00356046	0.998498	hypothetical protein	Glyoxalase/Bleomycin resistance protein/Dihydroxybiphenyl dioxygenase | Glyoxalase/fosfomycin resistance/dioxygenase domain
PA0804	PA0804	0.376886	0.497198	probable oxidoreductase	Aldo/keto reductase | NADP-dependent oxidoreductase domain
PA0805	PA0805	0.0809931	0.912276	hypothetical protein	NA
PA0806	PA0806	1.14984	0.369191	hypothetical protein	NA
PA0807	ampDh3	-0.944611	0.449325	AmpDh3	N-acetylmuramoyl-L-alanine amidase domain | Peptidoglycan binding-like
PA0808	PA0808	-0.637264	0.481526	hypothetical protein	START-like domain | Activator of Hsp90 ATPase homologue 1-like
PA0809	PA0809	-0.00449947	0.998498	probable transporter	NRAMP family
PA0810	PA0810	0.5458	0.447694	probable haloacid dehalogenase	HAD hydrolase, subfamily IA | HAD-like domain | L-2-Haloacid dehalogenase
PA0811	PA0811	0.98656	0.209742	probable major facilitator superfamily (MFS) transporter	Major facilitator superfamily domain | Major facilitator superfamily
PA0812	PA0812	1.12096	0.279212	hypothetical protein	Aldolase-type TIM barrel | 3-keto-5-aminohexanoate cleavage enzyme
PA0813	PA0813	1.7228	0.00648235	hypothetical protein	Pyridoxal phosphate-dependent transferase | Aminotransferase class V domain | Pyridoxal phosphate-dependent transferase, subdomain 2 | Pyridoxal phosphate-dependent transferase, major region, subdomain 1
PA0814	PA0814	0.699399	0.674446	conserved hypothetical protein	Endoribonuclease L-PSP/chorismate mutase-like
PA0815	PA0815	0.529414	0.413677	probable transcriptional regulator	Winged helix-turn-helix DNA-binding domain | LysR, substrate-binding | Transcription regulator HTH, LysR
PA0816	PA0816	0.214559	0.706419	probable transcriptional regulator	Transcription regulator HTH, LysR | Winged helix-turn-helix DNA-binding domain | LysR, substrate-binding
PA0817	PA0817	0.0160448	0.991854	probable ring-cleaving dioxygenase	Glyoxalase/Bleomycin resistance protein/Dihydroxybiphenyl dioxygenase | Glyoxalase/fosfomycin resistance/dioxygenase domain
PA0818	PA0818	-1.49792	0.0583967	hypothetical protein	NA
PA0819	PA0819	-0.760739	0.530251	hypothetical protein	NA
PA0820	PA0820	0.312059	0.513595	hypothetical protein	HNH endonuclease
PA0821	PA0821	0.235971	0.80241	hypothetical protein	Protein of unknown function DUF3396
PA0823	PA0823	0.465859	0.870068	hypothetical protein	NA
PA0824	PA0824	0.928393	0.67298	hypothetical protein	Intradiol ring-cleavage dioxygenase, core | PAAR motif
PA0825	PA0825	0.962562	0.353123	hypothetical protein	TM2 domain
PA0826	PA0826	0.410766	0.507477	hypothetical protein	NA
PA0827	PA0827	0.312597	0.687314	hypothetical protein	NA
PA0828	PA0828	0.413719	0.707625	probable transcriptional regulator	DNA-binding HTH domain, TetR-type | DNA-binding HTH domain, TetR-type, conserved site | Homeobox domain-like
PA0829	PA0829	1.25541	0.100233	probable hydrolase	Alpha/beta hydrolase fold-1 | Epoxide hydrolase-like | Alpha/Beta hydrolase fold
PA0830	PA0830	1.40301	0.0180903	hypothetical protein	Ferritin-related | Uncharacterised conserved protein UCP07580
PA0831	oruR	-0.356846	0.620826	transcriptional regulator OruR	Transcription regulator HTH, AraC- type | DNA binding HTH domain, AraC-type | HTH-type transcriptional regulator AraC-type, N-terminal | Homeobox domain-like
PA0832	(ycbL)	-0.292246	0.633911	conserved hypothetical protein	Metallo-beta-lactamase
PA0833	PA0833	0.351785	0.391343	hypothetical protein	OmpA-like domain | Outer membrane protein, bacterial
PA0834	PA0834	-0.197725	0.712089	conserved hypothetical protein	Phospholipid/glycerol acyltransferase
PA0835	pta	0.640551	0.584376	phosphate acetyltransferase	HPr(Ser) kinase/phosphorylase, N-terminal domain-like | Phosphate acetyltransferase | P-loop containing nucleoside triphosphate hydrolase | DRTGG | Phosphate acetyl/butaryl transferase | Phosphate acetyltransferase, bacteria
PA0836	ackA	0.955938	0.454238	acetate kinase	Acetate/propionate kinase | Aliphatic acid kinase, short-chain | Aliphatic acid kinase, short-chain, conserved site
PA0837	slyD	-0.515989	0.470317	peptidyl-prolyl cis-trans isomerase SlyD	FKBP-type peptidyl-prolyl cis-trans isomerase domain
PA0838	(btuE)	0.140801	0.790809	probable glutathione peroxidase	Thioredoxin-like fold | Glutathione peroxidase | Glutathione peroxidase active site
PA0839	PA0839	0.234718	0.783773	probable transcriptional regulator	Tetracycline transcriptional regulator, TetR-related, C-terminal | DNA-binding HTH domain, TetR-type | Homeobox domain-like
PA0840	PA0840	0.100246	0.916005	probable oxidoreductase	Aldolase-type TIM barrel | NADH:flavin oxidoreductase/NADH oxidase, N-terminal
PA0841	PA0841	0.566991	0.443384	hypothetical protein	DegV
PA0842	PA0842	1.30192	0.266193	probable glycosyl transferase	Glycosyl transferase, family 1 | Glycosyltransferase subfamily 4-like, N-terminal domain
PA0843	plcR	2.30232	4.84082e-06	phospholipase accessory protein PlcR precursor	Phospholipase C accessory protein PlcR
PA0844	plcH	0.898707	0.276723	hemolytic phospholipase C precursor	Phosphoesterase | Twin-arginine translocation pathway, signal sequence | Bacterial phospholipase C, phosphocholine-specific | Alkaline phosphatase-like, alpha/beta/alpha | Bacterial phospholipase C, C-terminal domain
PA0845	cerN	0.36735	0.738221	CerN	Neutral/alkaline non-lysosomal ceramidase, C-terminal | Neutral/alkaline non-lysosomal ceramidase, N-terminal
PA0846	(cysZ)	0.114106	0.879345	probable sulfate uptake protein	Sulfate transporter CysZ
PA0847	PA0847	0.723882	0.205465	diguanylate cyclase	GGDEF domain | PAS fold | PAS domain | PAS-associated, C-terminal | HAMP domain | Nucleotide cyclase | CHASE4 | PAC motif
PA0848	ahpB	-0.907746	0.0718348	alkyl hydroperoxide reductase , AhpB	Peroxiredoxin, C-terminal | Alkyl hydroperoxide reductase subunit C/ Thiol specific antioxidant | Peroxiredoxin, AhpC-type | Thioredoxin-like fold | Thioredoxin domain
PA0849	trxB2	-0.507126	0.228246	thioredoxin reductase 2	Pyridine nucleotide-disulphide oxidoreductase, class-II, active site | Thioredoxin reductase | FAD/NAD(P)-binding domain | Pyridine nucleotide-disulphide oxidoreductase, class-II
PA0850	PA0850	0.969993	0.278426	hypothetical protein	Membrane-associated, eicosanoid/glutathione metabolism (MAPEG) protein | Membrane associated eicosanoid/glutathione metabolism-like domain
PA0851	PA0851	0.912156	0.0924639	hypothetical protein	Tryptophan synthase beta subunit-like PLP-dependent enzyme | 1-aminocyclopropane-1-carboxylate deaminase/D-cysteine desulfhydrase | Serine/threonine dehydratase, pyridoxal-phosphate-binding site
PA0852	cbpD	1.12324	0.0261795	chitin-binding protein CbpD precursor	Cellulose/chitin-binding protein, N-terminal | Immunoglobulin E-set
PA0853	PA0853	0.950004	0.0120828	probable oxidoreductase	Flavoprotein-like domain | Flavodoxin-like fold
PA0854	fumC2	0.956549	0.00194669	fumarate hydratase	Fumarase C, C-terminal | Fumarate hydratase, class II | Fumarate lyase, N-terminal | L-Aspartase-like | Fumarate lyase family | Fumarase/histidase, N-terminal | Fumarate lyase, conserved site
PA0855	PA0855	0.138895	0.895677	hypothetical protein	Protein of unknown function DUF2804
PA0856	PA0856	0.0633889	0.906551	hypothetical protein	Domain of unknown function DUF2059
PA0857	bolA	-0.344458	0.46366	morphogene protein BolA	BolA protein
PA0858	PA0858	-0.291238	0.554617	conserved hypothetical protein	Rhodanese-like domain | Uncharacterised protein family UPF0176
PA0859	PA0859	-0.103727	0.88396	hypothetical protein	Thioredoxin-like fold | DSBA-like thioredoxin domain
PA0860	PA0860	-0.651958	0.406126	probable ATP-binding/permease fusion ABC transporter	ABC transporter-like | ABC transporter type 1, transmembrane domain | AAA+ ATPase domain | P-loop containing nucleoside triphosphate hydrolase | ABC transporter, conserved site
PA0861	rbdA	0.71358	0.118759	RbDA	GGDEF domain | Nucleotide cyclase | PAS domain | PAS fold | EAL domain
PA0862	PA0862	0.318288	0.623112	hypothetical protein	Haem oxygenase-like, multi-helical | PqqC-like protein
PA0863	PA0863	0.196033	0.848112	probable oxidoreductase	NAD(P)-binding domain | Alcohol dehydrogenase, N-terminal | GroES-like | Alcohol dehydrogenase, C-terminal | Polyketide synthase, enoylreductase domain
PA0864	PA0864	0.477504	0.601964	probable transcriptional regulator	RmlC-like cupin domain | DNA binding HTH domain, AraC-type | Homeobox domain-like | AraC-type arabinose-binding/dimerisation domain | HTH domain AraC-type, conserved site
PA0865	hpd	0.886815	0.279976	4-hydroxyphenylpyruvate dioxygenase	Glyoxalase/fosfomycin resistance/dioxygenase domain | Glyoxalase/Bleomycin resistance protein/Dihydroxybiphenyl dioxygenase | 4-hydroxyphenylpyruvate dioxygenase
PA0866	aroP2	1.3171	0.000315005	aromatic amino acid transport protein AroP2	Amino acid permease, conserved site | Amino acid/polyamine transporter I | Amino acid permease/ SLC12A domain
PA0867	mliC	-1.11074	0.000315005	membrane-bound lysozyme inhibitor of c-type lysozyme MliC	C-type lysozyme inhibitor
PA0868	(yaeJ)	0.23118	0.736601	conserved hypothetical protein	Peptide chain release factor class I/class II
PA0869	pbpG	-0.0696482	0.917719	D-alanyl-D-alanine-endopeptidase	Peptidase S11, D-alanyl-D-alanine carboxypeptidase A, N-terminal | Peptidase S11, D-alanyl-D-alanine carboxypeptidase A | Beta-lactamase/transpeptidase-like
PA0870	phhC	0.349504	0.597048	aromatic amino acid aminotransferase	Pyridoxal phosphate-dependent transferase, subdomain 2 | Pyridoxal phosphate-dependent transferase, major region, subdomain 1 | Aminotransferase, class I/classII | Aspartate/other aminotransferase | Pyridoxal phosphate-dependent transferase | Aminotransferases, class-I, pyridoxal-phosphate-binding site
PA0871	phhB	0.177786	0.829204	pterin-4-alpha-carbinolamine dehydratase	Transcriptional coactivator/pterin dehydratase
PA0872	phhA	0.547417	0.572704	phenylalanine-4-hydroxylase	Aromatic amino acid hydroxylase | Phenylalanine-4-hydroxylase, monomeric form | Aromatic amino acid hydroxylase, C-terminal | Aromatic amino acid hydroxylase, iron/copper binding site
PA0873	phhR	0.099102	0.846453	transcriptional regulator PhhR	PAS domain | Sigma-54 interaction domain, ATP-binding site 1 | RNA polymerase sigma factor 54 interaction domain | ACT domain | Homeobox domain-like | PAS fold | TyrR family, helix-turn-helix domain | P-loop containing nucleoside triphosphate hydrolase | AAA+ ATPase domain | Sigma-54 interaction domain, conserved site
PA0874	PA0874	1.07595	0.177982	hypothetical protein	Protein of unknown function DUF2790
PA0875	PA0875	-0.422097	0.763965	conserved hypothetical protein	Para-hydroxybenzoic acid efflux pump subunit AaeB/fusaric acid resistance protein
PA0876	PA0876	0.653592	0.235971	probable transcriptional regulator	Transcription regulator HTH, LysR | LysR, substrate-binding | Winged helix-turn-helix DNA-binding domain
PA0877	PA0877	-0.338406	0.7071	probable transcriptional regulator	LysR, substrate-binding | Transcription regulator HTH, LysR | Winged helix-turn-helix DNA-binding domain
PA0878	PA0878	1.90976	0.000769294	hypothetical protein	HotDog domain
PA0879	PA0879	1.7939	0.0341931	probable acyl-CoA dehydrogenase	Acyl-CoA dehydrogenase/oxidase C-terminal | Acyl-CoA oxidase/dehydrogenase, central domain | Acyl-CoA dehydrogenase/oxidase, N-terminal | Acyl-CoA dehydrogenase, conserved site | Acyl-CoA dehydrogenase/oxidase, N-terminal and middle domain
PA0880	PA0880	1.76743	0.0145562	probable ring-cleaving dioxygenase	Glyoxalase/Bleomycin resistance protein/Dihydroxybiphenyl dioxygenase | Glyoxalase/fosfomycin resistance/dioxygenase domain
PA0881	PA0881	2.08767	0.00011012	hypothetical protein	MmgE/PrpD
PA0882	PA0882	1.8325	8.6084e-05	hypothetical protein	CoA-transferase family III domain | CoA-transferase family III
PA0883	PA0883	2.06791	0.000312579	probable acyl-CoA lyase beta chain	HpcH/HpaI aldolase/citrate lyase domain | Citrate lyase beta subunit-like | Pyruvate/Phosphoenolpyruvate kinase-like domain
PA0884	(dctP)	2.18939	0.00752567	probable C4-dicarboxylate-binding periplasmic protein	TRAP transporter solute receptor, DctP family | TRAP transporter solute receptor DctP/TeaA
PA0885	(dctQ)	1.55611	0.0914621	probable C4-dicarboxylate transporter	Tripartite ATP-independent periplasmic transporter, DctQ component
PA0886	(dctM)	1.51352	0.0002903	probable C4-dicarboxylate transporter	TRAP C4-dicarboxylate transport system permease DctM subunit | TRAP transporter permease protein
PA0887	acsA	0.54004	0.24716	acetyl-coenzyme A synthetase	AMP-dependent synthetase/ligase | Acetate-CoA ligase | AMP-binding, conserved site | AMP-binding enzyme, C-terminal domain | Acetyl-coenzyme A synthetase, N-terminal domain
PA0888	aotJ	-0.024136	0.964377	arginine/ornithine binding protein AotJ	Specific amino acids and opine-binding periplasmic protein, ABC transporter | Solute-binding protein family 3/N-terminal domain of MltF | Solute-binding protein family 3, conserved site
PA0889	aotQ	-0.0460826	0.944403	arginine/ornithine transport protein AotQ	ABC transporter type 1, transmembrane domain MetI-like | Amino acid ABC transporter, permease protein, 3-TM domain
PA0890	aotM	-0.306324	0.571986	arginine/ornithine transport protein AotM	ABC transporter type 1, transmembrane domain MetI-like | Amino acid ABC transporter, permease protein, 3-TM domain
PA0891	(aotO)	-0.406501	0.480101	hypothetical protein	Succinylglutamate desuccinylase/aspartoacylase
PA0892	aotP	-0.543544	0.337852	arginine/ornithine transport protein AotP	ABC transporter-like | ABC-type amino acid transport system, ATPase component, HisP-type | P-loop containing nucleoside triphosphate hydrolase | AAA+ ATPase domain | ABC transporter, conserved site
PA0893	argR	-0.743994	0.146114	transcriptional regulator ArgR	HTH domain AraC-type, conserved site | Class I glutamine amidotransferase-like | DNA binding HTH domain, AraC-type | Homeobox domain-like | Transcription regulator HTH, AraC- type
PA0894	PA0894	0.480635	0.641413	hypothetical protein	NA
PA0895	aruC	0.0691148	0.870921	N2-Succinylornithine 5-aminotransferase (SOAT) = N2-acetylornithine 5-aminotransferase (ACOAT)	Acetyl/Succinylornithine transaminase family, bacteria | Aminotransferase class-III | Acetylornithine/Succinylornithine transaminase family | Pyridoxal phosphate-dependent transferase | Pyridoxal phosphate-dependent transferase, major region, subdomain 1 | Pyridoxal phosphate-dependent transferase, subdomain 2
PA0896	aruF	-0.182953	0.689831	subunit I of arginine N2-succinyltransferase = ornithine N2-succinyltransferase	Acyl-CoA N-acyltransferase | Arginine N-succinyltransferase AstA/AruG | Arginine/ornithine succinyltransferase, alpha subunit
PA0897	aruG	-0.274393	0.489698	subunit II of arginine N2-succinyltransferase = ornithine N2-succinyltransferase	Arginine N-succinyltransferase | Arginine N-succinyltransferase AstA/AruG | Acyl-CoA N-acyltransferase
PA0898	aruD	-0.228799	0.630687	N-Succinylglutamate 5-semialdehyde dehydrogenase	Aldehyde/histidinol dehydrogenase | Aldehyde dehydrogenase, glutamic acid active site | Aldehyde dehydrogenase N-terminal domain | Succinylglutamate-semialdehyde dehydrogenase | Aldehyde dehydrogenase domain | Aldehyde dehydrogenase, cysteine active site
PA0899	aruB	-0.226914	0.614456	N2-Succinylarginine dihydrolase	Succinylarginine dihydrolase
PA0900	PA0900	-0.49325	0.367443	hypothetical protein	NA
PA0901	aruE	-0.0766105	0.867064	N-Succinylglutamate desuccinylase	Succinylglutamate desuccinylase | Succinylglutamate desuccinylase/aspartoacylase
PA0902	PA0902	-0.2368	0.707884	hypothetical protein	Pyridoxal phosphate-dependent transferase, major region, subdomain 1 | Pyridoxal phosphate-dependent transferase, subdomain 2 | Threonine aldolase | Pyridoxal phosphate-dependent transferase | Aromatic amino acid beta-eliminating lyase/threonine aldolase
PA0903	alaS	-0.743348	0.0468882	alanyl-tRNA synthetase	Alanine-tRNA ligase, class IIc, anti-codon-binding domain | Threonyl/alanyl tRNA synthetase, SAD | Translation protein, beta-barrel domain | Alanine-tRNA ligase, class IIc | Threonyl/alanyl tRNA synthetase, class II-like, putative editing domain | Alanine-tRNA ligase, eukaryota/bacteria | DHHA1 domain | Alanyl-tRNA synthetase, class IIc, N-terminal | Alanyl-tRNA synthetase, class IIc, core domain
PA0904	lysC	-1.03757	0.00778385	aspartate kinase alpha and beta chain	ACT domain | GATS-like ACT domain | Aspartate/glutamate/uridylate kinase | Aspartate kinase, monofunctional class | Aspartate kinase domain | Aspartate kinase, conserved site
PA0905	rsmA	0.907458	0.0296018	RsmA	Carbon storage regulator
PA0906	alpR	0.0372346	0.958221	lysis phenotype repressor, AlpR	Cro/C1-type helix-turn-helix domain | Peptidase S24/S26A/S26B/S26C | Lambda repressor-like, DNA-binding domain
PA0907	alpA	1.14713	0.00239854	lysis phenotype activator, AlpA	Winged helix-turn-helix DNA-binding domain
PA0908	alpB	-1.59592	0.118984	AlpB	Putative phage holin-like
PA0909	alpC	-0.715421	0.447858	AlpC	Putative 3TM holin, Phage holin 3
PA0910	alpD	-1.62838	0.0628643	AlpD	NA
PA0911	alpE	-1.70841	0.0671129	AlpE	NA
PA0912	PA0912	0.680069	0.637869	hypothetical protein	Domain of unknown function DUF4124
PA0913	mgtE	-0.298142	0.466885	MgtE	Magnesium transporter MgtE | CBS domain | SLC41 divalent cation transporters, integral membrane domain | Magnesium transporter, MgtE intracellular domain
PA0914	PA0914	-0.487295	0.659235	hypothetical protein	NA
PA0915	(yehS)	-1.881	0.0349696	conserved hypothetical protein	Domain of unknown function DUF1456
PA0916	(yliG)	-0.413463	0.389245	conserved hypothetical protein	Methylthiotransferase, N-terminal | Ribosomal protein S12 methylthiotransferase RimO | Methylthiotransferase | TRAM domain | Elongator protein 3/MiaB/NifB | Radical SAM, alpha/beta horseshoe | Radical SAM | Methylthiotransferase, conserved site
PA0917	kup	-0.373445	0.465263	potassium uptake protein Kup	Potassium transporter | Potassium uptake protein, low affinity, Kup
PA0918	PA0918	1.06452	0.274814	cytochrome b561	Di-haem cytochrome, transmembrane | Cytochrome b561, bacterial/Ni-hydrogenase
PA0919	PA0919	0.249395	0.597593	alanyl-phosphatidylglycerol hydrolase	Twin-arginine translocation pathway, signal sequence | Alpha/Beta hydrolase fold | Type IV secretory pathway, VirJ component | Bacterial virulence
PA0920	PA0920	-0.10721	0.870068	alanyl-phosphatidylglycerol synthase	Lysylphosphatidylglycerol synthetase/glycosyltransferase AglD | Phosphatidylglycerol lysyltransferase, C-terminal | Acyl-CoA N-acyltransferase
PA0921	PA0921	-0.191112	0.908781	hypothetical protein	NA
PA0922	PA0922	-0.678566	0.24716	hypothetical protein	NA
PA0923	dinB	-0.180343	0.80789	DNA Polymerase IV, DinB	DNA polymerase type-Y, HhH motif | DNA polymerase IV | UmuC domain | DNA polymerase, Y-family, little finger domain
PA0924	PA0924	-0.966318	0.107211	hypothetical protein	Alkaline phosphatase-like, alpha/beta/alpha | Sulfatase, N-terminal | Inner membrane protein YejM | Inner membrane protein YejM, N-terminal | Alkaline-phosphatase-like, core domain
PA0925	PA0925	-0.683665	0.24531	hypothetical protein	Domain of unknown function DUF306, Meta/HslJ
PA0926	PA0926	-0.692528	0.207158	hypothetical protein	NA
PA0927	ldhA	0.0177857	0.983768	D-lactate dehydrogenase (fermentative)	D-isomer specific 2-hydroxyacid dehydrogenase, NAD-binding domain | D-isomer specific 2-hydroxyacid dehydrogenase, NAD-binding domain conserved site | D-isomer specific 2-hydroxyacid dehydrogenase, catalytic domain | D-isomer specific 2-hydroxyacid dehydrogenase, NAD-binding domain conserved site 1 | NAD(P)-binding domain
PA0928	gacS	0.0895944	0.853501	sensor/response regulator hybrid	Signal transduction histidine kinase, dimerisation/phosphoacceptor domain | Signal transduction histidine kinase, phosphotransfer (Hpt) domain | Histidine kinase-like ATPase, C-terminal domain | HAMP domain | Signal transduction response regulator, receiver domain | Histidine kinase domain | CheY-like superfamily | Signal transduction histidine kinase-related protein, C-terminal | Histidine kinas…
PA0929	(pirR)	-0.646831	0.236361	two-component response regulator	CheY-like superfamily | Signal transduction response regulator, receiver domain | OmpR/PhoB-type DNA-binding domain | Signal transduction response regulator, C-terminal effector | Winged helix-turn-helix DNA-binding domain
PA0930	(pirS)	-1.41366	0.00492552	two-component sensor	Histidine kinase-like ATPase, C-terminal domain | Signal transduction histidine kinase, dimerisation/phosphoacceptor domain | Histidine kinase domain | HAMP domain | 2-component histidine kinase, sensor domain | Signal transduction histidine kinase-related protein, C-terminal
PA0931	pirA	-1.21651	0.0096786	ferric enterobactin receptor PirA	TonB-dependent receptor, beta-barrel | TonB-dependent siderophore receptor | TonB-dependent receptor, plug domain | TonB-dependent receptor, conserved site
PA0932	cysM	-0.347547	0.413588	cysteine synthase B	Cysteine synthase/cystathionine beta-synthase, pyridoxal-phosphate attachment site | Cysteine synthase CysM | Tryptophan synthase beta subunit-like PLP-dependent enzyme | Cysteine synthase
PA0933	ygcA	-0.659189	0.231574	probable RNA methyltransferase	Nucleic acid-binding, OB-fold | RNA methyltransferase TrmA, active site | 23S rRNA (uracil(1939)-C(5))-methyltransferase RlmD | RNA methyltransferase TrmA, conserved site | (Uracil-5)-methyltransferase family | S-adenosyl-L-methionine-dependent methyltransferase | TRAM domain
PA0934	relA	-0.209633	0.602308	GTP pyrophosphokinase	RelA/SpoT | ACT domain | RelA/SpoT family | TGS-like | Beta-grasp domain | RelA, TGS domain | TGS | HD/PDEase domain
PA0935	(mazG)	-0.114124	0.854343	conserved hypothetical protein	NTP pyrophosphohydrolase MazG, putative catalytic core | NTP pyrophosphohydrolase MazG
PA0936	lpxO2	0.22292	0.695214	lipopolysaccharide biosynthetic protein LpxO2	Isopenicillin N synthase-like | Aspartyl/asparaginy/proline hydroxylase
PA0937	(yaiL)	-0.456977	0.237714	conserved hypothetical protein	Protein of unknown function DUF2058
PA0938	wzz2	-0.785315	0.1384	Wzz2	Tyrosine kinase, G-rich domain | Polysaccharide chain length determinant N-terminal domain
PA0939	PA0939	1.28927	0.149277	hypothetical protein	Modulator of Rho-dependent transcription termination | Rof/RNase P-like
PA0940	PA0940	0.573084	0.353159	hypothetical protein	NE1680-like domain | Protein of unknown function DUF2024
PA0941	PA0941	-0.13964	0.871094	hypothetical protein	Thioredoxin-like fold
PA0942	PA0942	0.934384	0.0288175	probable transcriptional regulator	MarR-type HTH domain | Winged helix-turn-helix DNA-binding domain | Transcriptional regulator MarR-type, conserved site
PA0943	PA0943	-0.0602377	0.902547	hypothetical protein	Protein of unknown function DUF3108
PA0944	purN	-0.592238	0.194121	phosphoribosylaminoimidazole synthetase	Phosphoribosylglycinamide formyltransferase, active site | Formyl transferase, N-terminal | Phosphoribosylglycinamide formyltransferase
PA0945	purM	-0.429131	0.274521	phosphoribosylaminoimidazole synthetase	PurM-like, N-terminal domain | AIR synthase-related protein, C-terminal domain | Phosphoribosylformylglycinamidine cyclo-ligase
PA0946	PA0946	-0.405714	0.354376	hypothetical protein	Protein of unknown function DUF2066
PA0947	PA0947	-1.25325	0.0370795	conserved hypothetical protein	P-loop containing nucleoside triphosphate hydrolase | DnaA regulatory inactivator Hda | Chromosomal replication initiator protein DnaA
PA0948	PA0948	-0.214815	0.735905	hypothetical protein	Protein of unknown function DUF2069, membrane
PA0949	wrbA	-0.134098	0.794281	Trp repressor binding protein WrbA	Flavoprotein-like domain | NADPH-dependent FMN reductase-like | Flavoprotein WrbA-like | Flavodoxin, conserved site | Flavodoxin/nitric oxide synthase
PA0950	PA0950	0.132924	0.78947	probable arsenate reductase	Thioredoxin-like fold | Arsenate reductase | Arsenate reductase-like
PA0951	(rbn)	-0.125502	0.83689	probable ribonuclease	Virulence factor BrkB | Uncharacterised protein family UPF0761, bacterial
PA0951a	NA	-0.429573	0.381268	NA	NA
PA0952	PA0952	1.39783	0.000675583	hypothetical protein	NA
PA0953	(helX)	0.0521399	0.942413	probable thioredoxin	Alkyl hydroperoxide reductase subunit C/ Thiol specific antioxidant | Thioredoxin-like fold | Thioredoxin, conserved site | Thioredoxin domain
PA0954	PA0954	0.263561	0.76236	probable acylphosphatase	Acylphosphatase-like domain | Acylphosphatase, conserved site
PA0955	PA0955	-0.724918	0.0485092	hypothetical protein	NA
PA0956	proS	-0.267995	0.451641	prolyl-tRNA synthetase	Prokaryote proline-tRNA ligase core domain | Anticodon-binding | Aminoacyl-tRNA synthetase, class II (G/ P/ S/T) | YbaK/aminoacyl-tRNA synthetase-associated domain | Prolyl-tRNA synthetase, class IIa, type 1 | Aminoacyl-tRNA synthetase, class II | Proline-tRNA ligase, class IIa | Prolyl-tRNA synthetase, class IIa, bacterial-type
PA0957	PA0957	-0.21992	0.815807	hypothetical protein	Phenylacetic acid degradation-related domain | Thioesterase domain | HotDog domain
PA0958	oprD	-0.283411	0.654551	Basic amino acid, basic peptide and imipenem outer membrane porin OprD precursor	Outer membrane porin, bacterial
PA0959	PA0959	0.486198	0.225778	hypothetical protein	HIT-like domain | Histidine triad (HIT) protein
PA0960	PA0960	0.622974	0.277683	hypothetical protein	SlyX
PA0961	PA0961	-0.444705	0.436628	probable cold-shock protein	Cold shock domain | Cold shock, CspA | Cold-shock protein, DNA-binding | Nucleic acid-binding, OB-fold | Cold-shock conserved site
PA0962	dps	-0.405626	0.64482	DNA-binding protein from starved cells, Dps	DNA-binding protein Dps, conserved site | Ferritin-related | Ferritin/DPS protein domain | DNA-binding protein Dps | Ferritin-like superfamily
PA0963	aspS	-0.531455	0.126204	aspartyl-tRNA synthetase	Aspartyl/Asparaginyl-tRNA synthetase, class IIb | OB-fold nucleic acid binding domain, AA-tRNA synthetase-type | Aminoacyl-tRNA synthetase, class II (D/K/N) | Aspartate-tRNA ligase, type 1 | GAD-like domain | GAD domain | Aminoacyl-tRNA synthetase, class II | Nucleic acid-binding, OB-fold
PA0964	pmpR	-0.81578	0.0389504	pqsR-mediated PQS regulator, PmpR	YebC-like | Transcriptional regulator TACO1-like | Integrase, N-terminal zinc-binding domain-like | Transcriptional regulator TACO1-like, domain 3
PA0965	ruvC	-0.622247	0.296188	Holliday junction resolvase RuvC	Ribonuclease H-like domain | Crossover junction endodeoxyribonuclease RuvC | Crossover junction endodeoxyribonuclease RuvC, magnesium-binding site
PA0966	ruvA	-0.341598	0.437238	Holliday junction DNA helicase RuvA	DNA helicase, Holliday junction RuvA type, domain I, bacterial | RuvA domain 2-like | Bacterial DNA recombination protein RuvA | Nucleic acid-binding, OB-fold | Holliday junction DNA helicase RuvA, C-terminal | Helix-hairpin-helix DNA-binding motif, class 1
PA0967	ruvB	-0.574237	0.231895	Holliday junction DNA helicase RuvB	Holliday junction DNA helicase ruvB, N-terminal | AAA+ ATPase domain | P-loop containing nucleoside triphosphate hydrolase | Winged helix-turn-helix DNA-binding domain | DNA helicase, Holliday junction RuvB type | DNA helicase, Holliday junction RuvB type, C-terminal
PA0968	(ybgC)	-1.25892	0.0380349	conserved hypothetical protein	Thioesterase domain | Acyl-CoA thioester hydrolase YbgC/YbaW family | HotDog domain | Tol-Pal system-associated acyl-CoA thioesterase
PA0969	tolQ	-0.94897	0.0486454	TolQ protein	MotA/TolQ/ExbB proton channel | Tol-Pal system, TolQ
PA0970	tolR	-0.911078	0.0334884	TolR protein	Biopolymer transport, TolR | Biopolymer transport protein ExbD/TolR
PA0971	tolA	-0.359169	0.573583	TolA protein	TonB, C-terminal | Tol-Pal system, TolA
PA0972	tolB	-0.685456	0.0241694	TolB protein	Tol-Pal system beta propeller repeat-containing protein, TolB | WD40/YVTN repeat-like-containing domain | TolB, N-terminal | WD40-like Beta Propeller
PA0973	oprL	-0.965163	0.0013052	Peptidoglycan associated lipoprotein OprL precursor	OmpA-like domain | Peptidoglycan-associated lipoprotein | Outer membrane protein, OmpA-like, conserved site | Outer membrane protein, bacterial
PA0974	PA0974	-0.534866	0.275541	conserved hypothetical protein	YbgF, trimerisation domain | Tetratricopeptide repeat-containing domain | Tetratricopeptide-like helical domain | Cell division coordinator CpoB, C-terminal | Cell division coordinator CpoB
PA0975	PA0975	-0.658112	0.315812	probable radical activating enzyme	7-carboxy-7-deazaguanine synthase-like | Putative 7-cyano-7-deazaguanosine (preQ0) biosynthesis protein QueE | Radical SAM | Aldolase-type TIM barrel
PA0976	PA0976	-0.680764	0.366369	conserved hypothetical protein	Queuosine biosynthesis protein QueC | Rossmann-like alpha/beta/alpha sandwich fold
PA0978	PA0978	0.359509	0.694584	conserved hypothetical protein	Integrase, catalytic core | Ribonuclease H-like domain | HTH-like domain
PA0979	PA0979	0.680672	0.54499	conserved hypothetical protein	Transposase IS3/IS911family | Homeobox domain-like
PA0981	PA0981	0.440538	0.452947	hypothetical protein	NA
PA0982	PA0982	0.219	0.811542	hypothetical protein	Thioredoxin-like fold
PA0983	PA0983	1.48544	0.00894813	conserved hypothetical protein	Homeobox domain-like | Transposase IS3/IS911family
PA0984	PA0984	0.857615	0.0721075	colicin immunity protein	Colicin E1 (microcin) immunity protein
PA0985	pyoS5	-2.87381	6.06138e-07	pyocin S5	Channel forming colicin, C-terminal cytotoxic
PA0986	PA0986	2.16644	0.00361183	conserved hypothetical protein	Transposase IS3/IS911family | Winged helix-turn-helix DNA-binding domain | Homeobox domain-like
PA0987	PA0987	0.722035	0.589791	conserved hypothetical protein	Integrase, catalytic core | Ribonuclease H-like domain | HTH-like domain
PA0988	PA0988	-0.0789357	0.918141	hypothetical protein	HotDog domain | Thioesterase domain
PA0989	PA0989	0.0945735	0.951913	hypothetical protein	NA
PA0990	PA0990	1.1097	0.137406	conserved hypothetical protein	NUDIX hydrolase domain | NUDIX hydrolase | NUDIX hydrolase, conserved site | NUDIX hydrolase domain-like
PA0992	cupC1	-0.788787	0.183881	fimbrial subunit CupC1	Fimbrial-type adhesion domain | Adhesion domain
PA0993	cupC2	0.757507	0.572453	chaperone CupC2	Pili assembly chaperone, C-terminal | Pili assembly chaperone, bacterial | Immunoglobulin-like fold | PapD-like | Pili assembly chaperone, N-terminal
PA0994	cupC3	0.129863	0.868214	usher CupC3	Outer membrane usher protein | PapC, N-terminal domain | Fimbrial membrane usher, conserved site | PapC-like, C-terminal domain
PA0995	ogt	0.205021	0.748145	methylated-DNA--protein-cysteine methyltransferase	Winged helix-turn-helix DNA-binding domain | Methylated-DNA-[protein]-cysteine S-methyltransferase, DNA binding | Methylguanine DNA methyltransferase, ribonuclease-like domain | Methylated-DNA--protein-cysteine methyltransferase
PA0996	pqsA	1.58161	0.14683	PqsA	AMP-binding, conserved site | AMP-binding enzyme, C-terminal domain | AMP-dependent synthetase/ligase
PA0997	pqsB	1.27194	0.287106	PqsB	Thiolase-like
PA0998	pqsC	0.507302	0.71439	PqsC	3-Oxoacyl-[acyl-carrier-protein (ACP)] synthase III, C-terminal | Thiolase-like | 3-Oxoacyl-[acyl-carrier-protein (ACP)] synthase III
PA0999	pqsD	0.329604	0.741635	3-oxoacyl-[acyl-carrier-protein] synthase III	3-Oxoacyl-[acyl-carrier-protein (ACP)] synthase III | Thiolase-like | 3-Oxoacyl-[acyl-carrier-protein (ACP)] synthase III, C-terminal
PA1000	pqsE	0.618722	0.451236	Quinolone signal response protein	Metallo-beta-lactamase
PA1001	phnA	0.507149	0.470822	anthranilate synthase component I	Anthranilate synthase component I, TrpE-like, bacterial | Anthranilate synthase component I, N-terminal | ADC synthase | Chorismate-utilising enzyme, C-terminal | Anthranilate synthase component I-like
PA1002	phnB	0.722324	0.500109	anthranilate synthase component II	Glutamine amidotransferase | Class I glutamine amidotransferase-like | Anthranilate synthase/para-aminobenzoate synthase like domain
PA1003	mvfR	0.993346	0.0309446	Transcriptional regulator MvfR	Transcription regulator HTH, LysR | LysR, substrate-binding | Winged helix-turn-helix DNA-binding domain
PA1004	nadA	-0.140375	0.827044	quinolinate synthetase A	Quinolinate synthetase A | Quinolinate synthase A, type 1
PA1005	PA1005	-0.0119376	0.987943	conserved hypothetical protein	Beta-barrel assembly-enhancing protease | Tetratricopeptide-like helical domain | Peptidase M48
PA1006	(yrkI; YhhP/TusA homolog)	0.155784	0.80022	Protein PA1006	TusA-like domain
PA1007	(perM)	-0.317686	0.594836	conserved hypothetical protein	Transmembrane protein TqsA-like
PA1008	bcp	-0.673115	0.15706	bacterioferritin comigratory protein	Thioredoxin domain | Peroxiredoxin, AhpC-type | Thioredoxin-like fold | Alkyl hydroperoxide reductase subunit C/ Thiol specific antioxidant
PA1009	PA1009	-0.294328	0.66023	hypothetical protein	Glycine cleavage system transcriptional repressor
PA1010	dapA	-0.388567	0.272215	dihydrodipicolinate synthase	Schiff base-forming aldolase, active site | Schiff base-forming aldolase, conserved site | 4-hydroxy-tetrahydrodipicolinate synthase, DapA | Aldolase-type TIM barrel | DapA-like
PA1011	PA1011	-0.399722	0.389246	hypothetical protein	NlpB/DapX lipoprotein
PA1012	(yycJ)	-0.773326	0.126204	conserved hypothetical protein	Metallo-beta-lactamase
PA1013	purC	-0.955329	0.00295532	phosphoribosylaminoimidazole-succinocarboxamide synthase	SAICAR synthetase, conserved site | SAICAR synthetase/ADE2, N-terminal | Bacterial and archaeal 5-aminoimidazole-4-(N-succinylcarboxamide) ribonucleotide synthase | Phosphoribosylaminoimidazole-succinocarboxamide synthase
PA1014	wapB	-0.405983	0.454232	1,2-glucosyltransferase WapB	Nucleotide-diphospho-sugar transferases | Glycosyltransferase 2-like
PA1015	PA1015	-0.354761	0.708837	probable transcriptional regulator	Winged helix-turn-helix DNA-binding domain | Transcription regulator IclR, C-terminal | Transcription regulator IclR, N-terminal | GAF domain-like
PA1016	PA1016	0.0183319	0.987808	hypothetical protein	Thiolase-like | Thiolase, C-terminal | Thiolase
PA1017	pauA	0.033798	0.972018	pimeloyl-CoA synthetase	Succinyl-CoA synthetase-like | CoA-binding | ATP-grasp fold, subdomain 1 | Succinyl-CoA synthetase-like, flavodoxin domain | ATP-grasp fold | NAD(P)-binding domain
PA1018	PA1018	0.264492	0.834215	hypothetical protein	HotDog domain | MaoC-like domain
PA1019	mucK	0.0659005	0.966946	cis,cis-muconate transporter MucK	Sugar transporter, conserved site | Major facilitator superfamily domain | Major facilitator superfamily
PA1019a	NA	1.08921	0.425096	NA	NA
PA1020	PA1020	0.233191	0.768625	probable acyl-CoA dehydrogenase	Acyl-CoA dehydrogenase/oxidase C-terminal | Acyl-CoA dehydrogenase/oxidase, N-terminal | Acyl-CoA dehydrogenase/oxidase, N-terminal and middle domain
PA1021	PA1021	0.889014	0.270701	probable enoyl-CoA hydratase/isomerase	ClpP/crotonase-like domain | Crontonase, C-terminal | Crotonase superfamily
PA1022	PA1022	0.274347	0.748145	probable acyl-CoA dehydrogenase	Acyl-CoA dehydrogenase/oxidase, N-terminal | Acyl-CoA dehydrogenase/oxidase C-terminal | Acyl-CoA oxidase/dehydrogenase, central domain | Acyl-CoA dehydrogenase/oxidase, N-terminal and middle domain
PA1023	PA1023	0.991387	0.257774	probable short-chain dehydrogenase	Short-chain dehydrogenase/reductase, conserved site | NAD(P)-binding domain | Short-chain dehydrogenase/reductase SDR
PA1024	PA1024	0.238327	0.748152	NADH:quinone reductase	Aldolase-type TIM barrel | Nitronate monooxygenase
PA1025	(opdD)	0.581026	0.613011	probable porin	Outer membrane porin, bacterial
PA1026	PA1026	-0.83333	0.380694	hypothetical protein	Transcription elongation factor, GreA/GreB, C-terminal
PA1027	amaB	0.929069	0.0664184	delta1-Piperideine-6-carboxylate dehydrogenase	Aldehyde dehydrogenase, glutamic acid active site | Aldehyde dehydrogenase N-terminal domain | Aldehyde dehydrogenase domain | Aldehyde/histidinol dehydrogenase
PA1028	amaA	0.64248	0.318412	L-Pipecolate oxidase	FAD/NAD(P)-binding domain | FAD dependent oxidoreductase
PA1030	PA1030	0.400922	0.274521	hypothetical protein	RES domain
PA1031	(yigN)	-0.491109	0.463156	conserved hypothetical protein	DNA recombination RmuC
PA1032	quiP	-0.387108	0.381461	QuiP	Penicillin amidase type, domain1 | Penicillin/GL-7-ACA/AHL/aculeacin-A acylase | Nucleophile aminohydrolases, N-terminal | Penicillin/GL-7-ACA/AHL acylase
PA1033	(yfcG)	0.178584	0.802023	probable glutathione S-transferase	Glutathione S-transferase, C-terminal-like | Thioredoxin-like fold | Glutathione S-transferase, N-terminal | Glutathione S-transferase, C-terminal
PA1034	PA1034	-0.938669	0.0448602	hypothetical protein	SEC-C motif
PA1035	PA1035	-1.03604	0.0664184	hypothetical protein	Water stress and hypersensitive response domain | Immunoglobulin-like fold | Late embryogenesis abundant protein, LEA-14
PA1036	PA1036	0.317649	0.453655	hypothetical protein	NA
PA1037	(yicG)	0.0269624	0.982143	conserved hypothetical protein	Uncharacterised domain UPF0126
PA1038	PA1038	0.240787	0.838928	hypothetical protein	NA
PA1039	(ychJ)	0.186352	0.849903	conserved hypothetical protein	Uncharacterised protein family UPF0225 | SEC-C motif | NTF2-like domain
PA1040	PA1040	0.0576987	0.948779	hypothetical protein	NA
PA1041	PA1041	1.95567	0.0278363	probable outer membrane protein precursor	OmpA-like domain | Outer membrane protein, bacterial
PA1042	PA1042	0.517868	0.54515	conserved hypothetical protein	Protein of unknown function DUF1145
PA1043	PA1043	-0.0479736	0.961582	hypothetical protein	NA
PA1044	PA1044	-0.474649	0.610706	hypothetical protein	Copper resistance protein D
PA1045	PA1045	-0.545699	0.318861	hypothetical protein	Helicase, C-terminal | ATP-dependent helicase, C-terminal | P-loop containing nucleoside triphosphate hydrolase | Helicase superfamily 1/2, ATP-binding domain, DinG/Rad3-type
PA1046	PA1046	-0.766423	0.186312	hypothetical protein	Glycoside hydrolase superfamily
PA1047	PA1047	-0.410923	0.389687	probable esterase	Beta-lactamase/transpeptidase-like | Beta-lactamase-related
PA1048	PA1048	-0.487225	0.25895	probable outer membrane protein precursor	OmpA-like domain
PA1049	pdxH	0.102115	0.925954	pyridoxine 5'-phosphate oxidase	Pyridoxamine 5'-phosphate oxidase, conserved site | Pyridoxamine 5'-phosphate oxidase | Pyridoxamine 5'-phosphate oxidase, putative | FMN-binding split barrel | Pyridoxine 5'-phosphate oxidase, dimerisation, C-terminal
PA1050	(yeaG)	0.0219212	0.987739	conserved hypothetical protein	PucR C-terminal helix-turn-helix domain | Putative sugar diacid recognition
PA1051	PA1051	1.25232	0.0210123	probable transporter	Gluconate transporter
PA1052	(yhaD)	0.825355	0.0229754	conserved hypothetical protein	Glycerate kinase | Glycerate kinase, flavodoxin-like domain
PA1052a	NA	0.416712	0.495624	NA	NA
PA1053	(slyB)	0.145078	0.703098	conserved hypothetical protein	Glycine zipper 2TM domain
PA1054	shaA	-0.480576	0.40306	ShaA	NADH:quinone oxidoreductase/Mrp antiporter, membrane subunit | Domain of unknown function DUF4040 | NADH-plastoquinone oxidoreductase, chain 5 subgroup | NADH-Ubiquinone oxidoreductase (complex I), chain 5 N-terminal | Na+/H+ antiporter MnhB subunit-related protein
PA1055	shaB	-0.215368	0.734718	ShaB	NA
PA1056	shaC	-0.700813	0.297447	ShaC	NADH:quinone oxidoreductase/Mrp antiporter, membrane subunit | NADH:ubiquinone oxidoreductase
PA1057	shaD	-0.12753	0.834215	ShaD	Na+/H+ antiporter subunit E
PA1058	shaE	-0.989136	0.121027	ShaE	Na(+)/H(+) antiporter subunit F-like
PA1059	shaF	-0.980942	0.0807088	ShaF	Na+/H+ antiporter subunit G
PA1060	PA1060	0.173744	0.782489	hypothetical protein	EamA domain
PA1061	PA1061	0.0575403	0.946149	conserved hypothetical protein	Tryptophan synthase beta subunit-like PLP-dependent enzyme
PA1062	PA1062	0.360774	0.589791	hypothetical protein	GNAT domain | Acyl-CoA N-acyltransferase
PA1063	PA1063	-0.240349	0.82876	hypothetical protein	NA
PA1064	PA1064	-0.130135	0.844518	hypothetical protein	NA
PA1065	PA1065	0.718065	0.248955	conserved hypothetical protein	Protein of unknown function DUF488
PA1066	PA1066	0.141902	0.848112	probable short-chain dehydrogenase	NAD(P)-binding domain | Short-chain dehydrogenase/reductase SDR
PA1067	PA1067	0.538532	0.569704	probable transcriptional regulator	Transcription regulator HTH, LysR | LysR, substrate-binding | Winged helix-turn-helix DNA-binding domain
PA1068	PA1068	-0.114703	0.845003	probable heat shock protein (hsp90 family)	Ribosomal protein S5 domain 2-type fold | Histidine kinase-like ATPase, C-terminal domain | Heat shock protein Hsp90 family | Heat shock protein Hsp90, N-terminal
PA1069	PA1069	-0.145176	0.789595	hypothetical protein	Tetratricopeptide-like helical domain
PA1070	braG	-0.463511	0.357923	branched-chain amino acid transport protein BraG	High-affinity branched-chain amino acid transport ATP-binding protein | AAA+ ATPase domain | P-loop containing nucleoside triphosphate hydrolase | ABC transporter, conserved site | ABC transporter-like
PA1071	braF	-0.666196	0.145143	branched-chain amino acid transport protein BraF	P-loop containing nucleoside triphosphate hydrolase | ABC transporter, conserved site | AAA+ ATPase domain | ABC transporter-like | Branched-chain amino acid ATP-binding cassette transporter, C-terminal
PA1072	braE	-0.592187	0.159471	branched-chain amino acid transport protein BraE	ABC transporter, permease | ABC transporter, FecCD/TroCD-like | High-affinity branched-chain amino acid transport system permease, LivHM, N-terminal
PA1073	braD	-0.609455	0.221778	branched-chain amino acid transport protein BraD	ABC transporter, FecCD/TroCD-like | ABC transporter, permease
PA1074	braC	0.0332849	0.966946	branched-chain amino acid transport protein BraC	Leu/Ile/Val-binding protein | Leucine-binding protein domain | Periplasmic binding protein-like I
PA1075	PA1075	0.344382	0.654953	hypothetical protein	Protein of unknown function DUF2288
PA1076	PA1076	0.141094	0.905328	hypothetical protein	Protein of unknown function DUF5064
PA1077	flgB	-0.201124	0.811527	flagellar basal-body rod protein FlgB	Flagellar basal-body rod protein FlgB | Flagellar basal body rod protein, conserved site | Flagellar basal body rod protein, N-terminal
PA1078	flgC	0.00239046	0.998498	flagellar basal-body rod protein FlgC	Flagellar basal-body rod protein FlgC | Flagellar basal body rod protein, N-terminal | Flagellar basal body rod protein, conserved site | Flagellar basal-body/hook protein, C-terminal domain
PA1079	flgD	-0.157393	0.839938	flagellar basal-body rod modification protein FlgD	FlgD Ig-like domain | Flagellar hook capping protein | FlgD Tudor-like domain
PA1080	flgE	0.019052	0.987808	flagellar hook protein FlgE	Flagellar basal-body/hook protein, C-terminal domain | Fagellar hook-basal body protein, FlgE/F/G | Flagellar hook protein FlgE | Flagellar basal body rod protein, N-terminal
PA1081	flgF	-0.200704	0.755336	flagellar basal-body rod protein FlgF	Flagellar basal-body/hook protein, C-terminal domain | Flagellar basal-body rod FlgF | Fagellar hook-basal body protein, FlgE/F/G | Flagellar basal body rod protein, N-terminal
PA1082	flgG	0.208384	0.81136	flagellar basal-body rod protein FlgG	Flagellar basal body rod protein, conserved site | Fagellar hook-basal body protein, FlgE/F/G | Flagellar basal-body/hook protein, C-terminal domain | Flagellar basal body rod protein, N-terminal | Flagellar basal-body rod FlgG
PA1083	flgH	0.293646	0.715918	flagellar L-ring protein precursor FlgH	Flagellar L-ring protein
PA1084	flgI	0.202585	0.670283	flagellar P-ring protein precursor FlgI	Flagellar P-ring protein
PA1085	flgJ	0.360146	0.420729	flagellar protein FlgJ	Peptidoglycan hydrolase FlgJ | Flagellar protein FlgJ, N-terminal | Lysozyme-like domain | Mannosyl-glycoprotein endo-beta-N-acetylglucosamidase-like domain
PA1086	flgK	0.0722532	0.930371	flagellar hook-associated protein 1 FlgK	Flagellar hook-associated protein 1 | Flagellar basal-body/hook protein, C-terminal domain
PA1087	flgL	0.354825	0.553363	flagellar hook-associated protein type 3 FlgL	Flagellar hook-associated protein 3 | Flagellin, D0/D1 domain
PA1088	PA1088	0.264893	0.510426	hypothetical protein	S-adenosyl-L-methionine-dependent methyltransferase | Methyltransferase domain
PA1089	PA1089	-0.279206	0.621068	conserved hypothetical protein	Phosphoserine phosphatase, domain 2 | HAD-like domain
PA1090	PA1090	-0.193922	0.76242	hypothetical protein	Nucleotide-diphospho-sugar transferases | MobA-like NTP transferase
PA1091	fgtA	-0.154408	0.744123	flagellar glycosyl transferase, FgtA	Glycosyltransferase 2-like | Nucleotide-diphospho-sugar transferases | CDP-glycerol glycerophosphotransferase
PA1092	fliC	0.387708	0.525428	flagellin type B	Flagellin hook, IN motif | Flagellin, D0/D1 domain | Flagellin
PA1093	(flaG)	0.311467	0.472953	hypothetical protein	FlaG protein
PA1094	fliD	0.297259	0.614163	flagellar capping protein FliD	Flagellar hook-associated 2, C-terminal | Flagellin hook, IN motif | Flagellar hook-associated protein 2, N-terminal | Histidine kinase-like ATPase, C-terminal domain
PA1095	(fliS)	0.176696	0.662695	hypothetical protein	Flagellar protein FliS
PA1096	PA1096	0.220246	0.598252	hypothetical protein	Flagellar protein FliT
PA1097	fleQ	0.172315	0.712089	transcriptional regulator FleQ	DNA binding HTH domain, Fis-type | Flagellar regulatory FleQ | RNA polymerase sigma factor 54 interaction domain | AAA+ ATPase domain | Sigma-54 interaction domain, ATP-binding site 2 | Sigma-54 interaction domain, ATP-binding site 1 | Homeobox domain-like | Sigma-54 interaction domain, conserved site | P-loop containing nucleoside triphosphate hydrolase | CheY-like superfamily
PA1098	fleS	0.380104	0.381461	two-component sensor	PAS domain | Signal transduction histidine kinase, dimerisation/phosphoacceptor domain | Histidine kinase-like ATPase, C-terminal domain | Signal transduction histidine kinase-related protein, C-terminal | Histidine kinase domain
PA1099	fleR	0.385653	0.290002	two-component response regulator	DNA binding HTH domain, Fis-type | Signal transduction response regulator, receiver domain | Homeobox domain-like | P-loop containing nucleoside triphosphate hydrolase | RNA polymerase sigma factor 54 interaction domain | Sigma-54 interaction domain, conserved site | Sigma-54 interaction domain, ATP-binding site 2 | CheY-like superfamily | AAA+ ATPase domain | Sigma-54 interaction domain, ATP-bin…
PA1100	fliE	0.529186	0.193694	flagellar hook-basal body complex protein FliE	Flagellar hook-basal body complex protein FliE
PA1101	fliF	0.258853	0.465314	Flagella M-ring outer membrane protein precursor	Flagellar M-ring protein FliF | Flagellar M-ring C-terminal | Secretory protein YscJ/FliF
PA1102	fliG	0.239294	0.61628	flagellar motor switch protein FliG	Flagellar motor switch protein FliG | Flagellar motor switch protein FliG, C-terminal | Flagellar motor switch protein FliG, alpha-helical | Flagellar motor switch protein FliG, N-terminal domain | Flagellar motor switch protein FliG, middle domain
PA1103	(fliH)	0.00365609	0.998334	probable flagellar assembly protein	Flagellar assembly protein FliH/Type III secretion system HrpE
PA1104	fliI	-0.341859	0.513637	flagellum-specific ATP synthase FliI	ATPase, F1/V1/A1 complex, alpha/beta subunit, nucleotide-binding domain | P-loop containing nucleoside triphosphate hydrolase | AAA+ ATPase domain | Flagellar export ATPase FliI, clade 1 | ATPase, type III secretion system, FliI/YscN | ATPase, alpha/beta subunit, nucleotide-binding domain, active site
PA1105	fliJ	-0.424667	0.616915	flagellar protein FliJ	Flagellar FliJ, proteobacteria | Flagellar export FliJ
PA1106	PA1106	0.796449	0.105634	hypothetical protein	Conserved hypothetical protein CHP02001
PA1107	roeA	0.401268	0.688724	RoeA	Nucleotide cyclase | GGDEF domain
PA1108	PA1108	-1.04069	0.579031	probable major facilitator superfamily (MFS) transporter	Major facilitator superfamily domain | Tetracycline resistance protein TetA/multidrug resistance protein MdtG | Major facilitator superfamily
PA1109	PA1109	0.106588	0.914679	probable transcriptional regulator	DNA binding HTH domain, AraC-type | AraC-type arabinose-binding/dimerisation domain | HTH domain AraC-type, conserved site | RmlC-like jelly roll fold | RmlC-like cupin domain | Homeobox domain-like
PA1110	PA1110	0.00639936	0.99571	hypothetical protein	Pseudouridine synthase, catalytic domain | RNA-binding S4 domain
PA1111	PA1111	2.17726	7.59533e-05	hypothetical protein	NA
PA1112	(yliI)	0.674713	0.143718	conserved hypothetical protein	Six-bladed beta-propeller, TolB-like | Glucose/Sorbosone dehydrogenase | Soluble quinoprotein glucose/sorbosone dehydrogenase
PA1112a	NA	0.814197	0.169198	NA	NA
PA1112b	NA	0.433008	0.205465	NA	NA
PA1113	PA1113	0.00515035	0.998334	probable ATP-binding/permease fusion ABC transporter	ABC transporter-like | P-loop containing nucleoside triphosphate hydrolase | ABC transporter type 1, transmembrane domain | ABC transporter, ATP-binding/permease protein | AAA+ ATPase domain | ABC transporter, conserved site
PA1114	PA1114	0.981831	0.0661441	hypothetical protein	Uncharacterised conserved protein UCP037256
PA1115	PA1115	0.545611	0.297924	hypothetical protein	Sulfatase, N-terminal | Alkaline-phosphatase-like, core domain | Alkaline phosphatase-like, alpha/beta/alpha
PA1116	PA1116	-0.56524	0.465314	hypothetical protein	Winged helix-turn-helix DNA-binding domain | RNA-binding domain, S1 | Conserved virulence factor B
PA1117	PA1117	0.556434	0.263519	hypothetical protein	NA
PA1118	PA1118	1.29119	0.000756828	hypothetical protein	NA
PA1119	yfiB	-0.141326	0.817605	YfiB	OmpA-like domain | Outer membrane protein, bacterial
PA1120	tpbB	-0.19116	0.794281	diguanylate cyclase TpbB	HAMP domain | Nucleotide cyclase | Periplasmic sensor domain CHASE8 | GGDEF domain
PA1121	yfiR	0.123417	0.8943	YfiR	Protein of unknown function DUF4154
PA1123	PA1123	0.870325	0.448584	hypothetical protein	PA1123-like domain
PA1124	dgt	0.234702	0.73525	deoxyguanosinetriphosphate triphosphohydrolase	HD/PDEase domain | dNTP triphosphohydrolase | dNTP triphosphohydrolase, type 1 | HD domain | Deoxyguanosinetriphosphate triphosphohydrolase, central domain
PA1125	(cobB)	0.888345	0.159471	probable cobalamin biosynthetic protein	DHS-like NAD/FAD-binding domain | Sirtuin, class III | Sirtuin family | Sirtuin family, catalytic core domain
PA1126	PA1126	0.0654298	0.943678	hypothetical protein	NA
PA1127	(gsp69)	0.392769	0.438186	probable oxidoreductase	Aldo/keto reductase | NADP-dependent oxidoreductase domain
PA1128	PA1128	0.136006	0.864058	probable transcriptional regulator	Transcription regulator HTH, LysR | Winged helix-turn-helix DNA-binding domain | LysR, substrate-binding
PA1129	fosA	0.0570905	0.963481	fosfomycin resistance protein, FosA	Glyoxalase/Bleomycin resistance protein/Dihydroxybiphenyl dioxygenase | Glyoxalase/fosfomycin resistance/dioxygenase domain
PA1130	rhlC	0.2012	0.821186	rhamnosyltransferase 2	Glycosyltransferase 2-like | Nucleotide-diphospho-sugar transferases | Rhamnosyltransferase
PA1131	PA1131	1.29842	0.22265	probable major facilitator superfamily (MFS) transporter	Major facilitator superfamily domain | Tetracycline resistance protein TetA/multidrug resistance protein MdtG | Major facilitator superfamily
PA1132	PA1132	-0.606409	0.236504	hypothetical protein	NA
PA1133	PA1133	-0.279366	0.788422	hypothetical protein	NA
PA1134	PA1134	-3.02572	2.70806e-05	hypothetical protein	Protein of unknown function DUF393
PA1135	(yedU)	0.946918	0.22487	conserved hypothetical protein	Protein deglycase HchA | Class I glutamine amidotransferase-like | DJ-1/PfpI
PA1136	PA1136	0.103815	0.906551	probable transcriptional regulator	Transcription regulator LuxR, C-terminal | Transcription factor LuxR-like, autoinducer-binding domain | Transcription regulator LuxR, chaperone HchA-associated | Winged helix-turn-helix DNA-binding domain | Signal transduction response regulator, C-terminal effector
PA1137	PA1137	-0.21863	0.84557	probable oxidoreductase	Quinone oxidoreductase PIG3 | Polyketide synthase, enoylreductase domain | GroES-like | NAD(P)-binding domain | Alcohol dehydrogenase, N-terminal
PA1138	PA1138	0.0370713	0.966946	probable transcriptional regulator	LysR, substrate-binding | Transcription regulator HTH, LysR | Winged helix-turn-helix DNA-binding domain
PA1139	PA1139	0.485216	0.406546	hypothetical protein	CAP domain
PA1140	(ylbA)	-0.20931	0.749892	conserved hypothetical protein	Conserved hypothetical protein CHP03214, putative allantoin-urate catabolism protein | RmlC-like cupin domain | Cupin 2, conserved barrel | RmlC-like jelly roll fold
PA1141	PA1141	-0.427766	0.65359	probable transcriptional regulator	Transcription regulator HTH, LysR | Winged helix-turn-helix DNA-binding domain | LysR, substrate-binding
PA1142	PA1142	0.53245	0.303035	probable transcriptional regulator	Winged helix-turn-helix DNA-binding domain | Transcription regulator HTH, GntR | UbiC transcription regulator-associated | Chorismate pyruvate-lyase/UbiC transcription regulator-associated domain
PA1143	PA1143	0.140534	0.958221	hypothetical protein	HAD-like domain | HAD-superfamily hydrolase, subfamily IB, SerB1-like
PA1144	PA1144	0.736644	0.606458	probable major facilitator superfamily (MFS) transporter	Major facilitator superfamily | Major facilitator superfamily domain | Sugar phosphate transporter
PA1145	PA1145	-0.216733	0.78059	probable transcriptional regulator	Winged helix-turn-helix DNA-binding domain | LysR, substrate-binding | Transcription regulator HTH, LysR
PA1146	PA1146	0.893773	0.411004	probable iron-containing alcohol dehydrogenase	Alcohol dehydrogenase, iron-type, conserved site | Alcohol dehydrogenase, iron-type
PA1147	PA1147	-0.148044	0.864204	probable amino acid permease	Amino acid/polyamine transporter I
PA1148	toxA	-1.53915	3.75189e-05	exotoxin A precursor	Exotoxin A, middle domain | Exotoxin A catalytic domain | Concanavalin A-like lectin/glucanase domain | Exotoxin A, binding
PA1149	PA1149	-0.682568	0.699982	hypothetical protein	Protein of unknown function DUF2195
PA1150	pys2	-0.758002	0.0534599	pyocin S2	Pyocin S killer protein | HNH nuclease | Pyosin/cloacin translocation domain
PA1151	imm2	-0.0117242	0.989131	pyocin S2 immunity protein	Colicin immunity protein/pyocin immunity protein
PA1153	PA1153	-0.114421	0.945731	hypothetical protein	BRO N-terminal domain
PA1154	PA1154	0.43875	0.766072	conserved hypothetical protein	Transposase IS200-like
PA1155	nrdB	0.11055	0.906429	NrdB, tyrosyl radical-harboring component of class Ia ribonucleotide reductase	Ribonucleotide reductase small subunit family | Ribonucleotide reductase small subunit | Ferritin-like superfamily
PA1156	nrdA	-0.230701	0.72117	NrdA, catalytic component of class Ia ribonucleotide reductase	Ribonucleotide reductase, class I , alpha subunit | Ribonucleotide reductase large subunit, N-terminal | Ribonucleotide reductase R1 subunit, N-terminal | ATP-cone domain | Ribonucleotide reductase large subunit, C-terminal
PA1157	PA1157	-0.172901	0.814887	probable two-component response regulator	OmpR/PhoB-type DNA-binding domain | Signal transduction response regulator, receiver domain | Winged helix-turn-helix DNA-binding domain | CheY-like superfamily | Signal transduction response regulator, C-terminal effector
PA1158	PA1158	-0.438319	0.443806	probable two-component sensor	Histidine kinase-like ATPase, C-terminal domain | Signal transduction histidine kinase, dimerisation/phosphoacceptor domain | Signal transduction histidine kinase-related protein, C-terminal | HAMP domain | Histidine kinase domain
PA1159	PA1159	-0.977683	0.127839	probable cold-shock protein	Cold-shock conserved site | Nucleic acid-binding, OB-fold | Cold-shock protein, DNA-binding | Cold shock domain | Cold shock, CspA
PA1160	PA1160	-0.34865	0.579598	hypothetical protein	NA
PA1161	rrmA	-1.59698	0.00284453	rRNA methyltransferase	rRNA (guanine-N1-)-methyltransferase A, predicted | S-adenosyl-L-methionine-dependent methyltransferase
PA1162	dapE	-1.08959	0.00129711	succinyl-diaminopimelate desuccinylase	Succinyl-diaminopimelate desuccinylase, proteobacteria | ArgE/DapE/ACY1/CPG2/YscS, conserved site | Peptidase M20 | Peptidase M20, dimerisation domain
PA1163	ndvB	-0.0464878	0.957258	NdvB	Nucleotide-diphospho-sugar transferases | Glycoside hydrolase family 17 | Glycoside hydrolase superfamily
PA1164	PA1164	-0.45692	0.548482	conserved hypothetical protein	THIF-type NAD/FAD binding fold
PA1165	pcpS	-0.592607	0.406316	PcpS	4'-phosphopantetheinyl transferase superfamily | Enterobactin synthetase-like, component D
PA1166	PA1166	1.47666	0.0104862	hypothetical protein	Dienelactone hydrolase | Alpha/Beta hydrolase fold
PA1167	PA1167	0.703308	0.302636	hypothetical protein	Alginate lyase 2 | Concanavalin A-like lectin/glucanase domain
PA1168	PA1168	1.46546	0.286485	hypothetical protein	NA
PA1169	PA1169	0.837533	0.227669	probable lipoxygenase	Lipoxygenase, C-terminal | Lipoxygenase, iron binding site | Lipoxygenase, conserved site
PA1170	PA1170	-1.08428	0.0992785	conserved hypothetical protein	Integral membrane protein TerC | Integral membrane protein YjbE
PA1171	sltB2	-0.41918	0.374802	SltB2	Lytic murein transglycosylase | Transglycosylase SLT domain 2 | Peptidoglycan binding-like | Lysozyme-like domain
PA1172	napC	1.18724	0.300088	cytochrome c-type protein NapC	Multihaem cytochrome | Denitrification system component NapC/NirT/NrfH | NapC/NirT cytochrome c, N-terminal | Periplasmic nitrate reductase c-type cytochrome, NapC/NirT
PA1173	napB	1.47431	0.124525	cytochrome c-type protein NapB precursor	Multihaem cytochrome | Nitrate reductase cytochrome c-type subunit NapB
PA1174	napA	1.50948	0.129719	periplasmic nitrate reductase protein NapA	Molybdopterin dinucleotide-binding domain | Aspartate decarboxylase-like domain | Periplasmic nitrate reductase, large subunit | Molybdopterin oxidoreductase, molybdopterin cofactor binding site | Molybdopterin oxidoreductase, 4Fe-4S domain | Molybdopterin oxidoreductase
PA1175	napD	1.53209	0.0221704	NapD protein of periplasmic nitrate reductase	Chaperone NapD, nitrate reductase assembly
PA1176	napF	1.65207	0.0476051	ferredoxin protein NapF	Ferredoxin-type protein NapF | 4Fe-4S ferredoxin-type, iron-sulphur binding domain | 4Fe-4S ferredoxin, iron-sulphur binding, conserved site
PA1177	napE	2.00699	0.00279108	periplasmic nitrate reductase protein NapE	Nitrate/trimethylamine N-oxide reductase NapE/TorE | Nitrate reductas, NapE, periplasmic
PA1178	oprH	0.204973	0.895677	PhoP/Q and low Mg2+ inducible outer membrane protein H1 precursor	Outer membrane protein/outer membrane enzyme PagP, beta-barrel | Outer membrane protein beta-barrel | Outer membrane insertion C-terminal signal, omp85 target
PA1179	phoP	-0.487642	0.744371	two-component response regulator PhoP	Signal transduction response regulator, receiver domain | OmpR/PhoB-type DNA-binding domain | Winged helix-turn-helix DNA-binding domain | CheY-like superfamily
PA1180	phoQ	-1.08781	0.411864	two-component sensor PhoQ	HAMP domain | Signal transduction histidine kinase, dimerisation/phosphoacceptor domain | Histidine kinase-like ATPase, C-terminal domain | Histidine kinase domain | Signal transduction histidine kinase-related protein, C-terminal
PA1181	(yegE)	0.273672	0.64062	conserved hypothetical protein	GGDEF domain | PAS domain | PAS-associated, C-terminal | EAL domain | MASE1 | PAC motif | Nucleotide cyclase | PAS fold-3 | PAS fold-4
PA1182	PA1182	-0.782698	0.386341	probable transcriptional regulator	HTH-type transcriptional regulator AraC-type, N-terminal | DNA binding HTH domain, AraC-type | Winged helix-turn-helix DNA-binding domain | Transcription regulator HTH, AraC- type | Homeobox domain-like
PA1183	dctA	-0.484733	0.422434	C4-dicarboxylate transport protein	C4-dicarboxylate transport protein | Sodium:dicarboxylate symporter | Sodium:dicarboxylate symporter, conserved site
PA1184	PA1184	0.612042	0.250016	probable transcriptional regulator	LysR, substrate-binding | Transcription regulator HTH, LysR | Winged helix-turn-helix DNA-binding domain
PA1185	(yfcG)	0.0868563	0.968488	probable glutathione S-transferase	Glutathione S-transferase, N-terminal | Glutathione S-transferase, C-terminal | Thioredoxin-like fold | Glutathione S-transferase, C-terminal-like
PA1186	PA1186	-0.0772335	0.959347	hypothetical protein	Luciferase-like domain | Luciferase-type oxidoreductase
PA1187	(lcaD)	0.555386	0.569106	probable acyl-CoA dehydrogenase	Acyl-CoA dehydrogenase, conserved site | Acyl-CoA dehydrogenase/oxidase C-terminal | Acyl-CoA dehydrogenase/oxidase, N-terminal and middle domain | Acyl-CoA dehydrogenase/oxidase, N-terminal | Acyl-CoA oxidase/dehydrogenase, central domain
PA1188	PA1188	0.775832	0.24531	hypothetical protein	CoA-transferase family III | CoA-transferase family III domain
PA1189	PA1189	0.419379	0.679778	conserved hypothetical protein	SprT-like, zinc ribbon domain | SprT-like | Uncharacterised protein family SprT
PA1190	(yohC)	1.93643	1.63584e-08	conserved hypothetical protein	Protein of unknown function DUF1282
PA1191	PA1191	0.187393	0.795431	hypothetical protein	DnaJ domain | DnaJ-related protein, N-terminal
PA1192	(ydaO)	-0.0567674	0.908734	conserved hypothetical protein	Rossmann-like alpha/beta/alpha sandwich fold | tRNA thiolation protein, TtcA/Ctu1 type | 2-thiocytidine tRNA biosynthesis protein, TtcA | tRNA(Ile)-lysidine/2-thiocytidine synthase, N-terminal
PA1193	PA1193	-0.166262	0.803656	hypothetical protein	DNA glycosylase | Methyladenine glycosylase
PA1194	PA1194	0.112672	0.971493	probable amino acid permease	Amino acid/polyamine transporter I | Amino acid antiporter
PA1195	ddaH	-0.000282618	0.999862	dimethylarginine dimethylaminohydrolase DdaH	NA
PA1196	ddaR	1.43815	0.0698161	transcriptional regulator DdaR	PAS domain | Sigma-54 interaction domain, ATP-binding site 2 | Sigma-54 interaction domain, conserved site | DNA binding HTH domain, Fis-type | RNA polymerase sigma factor 54 interaction domain | AAA+ ATPase domain | Homeobox domain-like | P-loop containing nucleoside triphosphate hydrolase | Sigma-54 interaction domain, ATP-binding site 1 | PAS fold-4
PA1197	PA1197	1.51173	0.0731738	hypothetical protein	Sirtuin family | Sirtuin family, catalytic core domain | DHS-like NAD/FAD-binding domain
PA1198	PA1198	0.727976	0.0373207	conserved hypothetical protein	Endopeptidase, NLPC/P60 domain
PA1199	PA1199	-0.335735	0.531331	probable lipoprotein	Endopeptidase, NLPC/P60 domain
PA1200	PA1200	-0.375089	0.492478	conserved hypothetical protein	O-methyltransferase, family 3 | S-adenosyl-L-methionine-dependent methyltransferase
PA1201	PA1201	0.504798	0.411504	probable transcriptional regulator	LysR, substrate-binding | Winged helix-turn-helix DNA-binding domain | Transcription regulator HTH, LysR
PA1202	(ycaC)	0.225604	0.6517	probable hydrolase	Isochorismatase-like
PA1203	PA1203	0.0162824	0.989222	hypothetical protein	K homology domain-like, alpha/beta | OsmC/Ohr family
PA1204	(yieF)	-0.0210086	0.982208	NAD(P)H quinone oxidoreductase	Flavoprotein-like domain | NADPH-dependent FMN reductase-like
PA1205	PA1205	0.258364	0.659374	conserved hypothetical protein	Pirin | Pirin, C-terminal domain | RmlC-like cupin domain | Pirin, N-terminal domain | RmlC-like jelly roll fold
PA1206	PA1206	-0.102383	0.907582	hypothetical protein	Acetylaranotin biosynthesis cluster protein L | START-like domain
PA1207	kefB	-0.7403	0.156474	glutathione-regulated potassium-efflux system protein KefB	NAD(P)-binding domain | Regulator of K+ conductance, N-terminal | K+/H+ exchanger | Cation/H+ exchanger
PA1208	PA1208	0.811818	0.114867	conserved hypothetical protein	FAD/NAD(P)-binding domain | Flavin monooxygenase-like
PA1209	PA1209	0.299965	0.678257	hypothetical protein	Rhodanese-like domain | SNARE associated Golgi protein | Thiosulfate sulfurtransferase, bacterial
PA1210	(yhhW)	-0.21385	0.834215	conserved hypothetical protein	Pirin, N-terminal domain | RmlC-like cupin domain | Pirin | RmlC-like jelly roll fold
PA1211	PA1211	-0.0952601	0.958259	hypothetical protein	Alpha/Beta hydrolase fold | Alpha/beta hydrolase fold-1
PA1212	PA1212	0.615914	0.726802	probable major facilitator superfamily (MFS) transporter	Major facilitator superfamily domain | Major facilitator superfamily | Sugar transporter, conserved site
PA1213	PA1213	0.570053	0.783773	hypothetical protein	TauD/TfdA-like domain
PA1214	PA1214	0.415805	0.772674	hypothetical protein	Nucleophile aminohydrolases, N-terminal | Asparagine synthase | Asparagine synthase, glutamine-hydrolyzing | Glutamine amidotransferase type 2 domain | Rossmann-like alpha/beta/alpha sandwich fold
PA1215	PA1215	-0.19119	0.927915	hypothetical protein	AMP-binding, conserved site | AMP-dependent synthetase/ligase
PA1216	PA1216	-0.00306073	0.998498	hypothetical protein	S-adenosyl-L-methionine-dependent methyltransferase
PA1217	PA1217	0.613505	0.576694	probable 2-isopropylmalate synthase	Pyruvate carboxyltransferase | Aldolase-type TIM barrel | RmlC-like jelly roll fold | Alpha-isopropylmalate/homocitrate synthase, conserved site | RmlC-like cupin domain
PA1218	PA1218	0.229161	0.916341	hypothetical protein	Phytanoyl-CoA dioxygenase
PA1219	PA1219	1.51645	0.580963	hypothetical protein	Alpha/beta hydrolase fold-1 | Alpha/Beta hydrolase fold
PA1220	PA1220	1.8916	0.264773	hypothetical protein	NA
PA1221	PA1221	1.19526	0.664276	hypothetical protein	Phosphopantetheine binding ACP domain | AMP-dependent synthetase/ligase | AMP-binding, conserved site
PA1222	(mltA)	-0.293474	0.568966	probable membrane-bound lytic murein transglycolase A	MltA, 3D domain | RlpA-like protein, double-psi beta-barrel domain | Lytic transglycosylase MltA, domain B | 3D domain | Membrane-bound lytic murein transglycosylase A
PA1223	PA1223	0.415092	0.429972	probable transcriptional regulator	Winged helix-turn-helix DNA-binding domain | LysR, substrate-binding | Transcription regulator HTH, LysR
PA1224	PA1224	-0.166543	0.855617	probable NAD(P)H dehydrogenase	Flavodoxin-like fold | Flavoprotein-like domain
PA1225	PA1225	0.058952	0.960908	probable NAD(P)H dehydrogenase	Flavoprotein-like domain | Flavodoxin-like fold
PA1226	PA1226	-0.365203	0.593413	probable transcriptional regulator	DNA-binding HTH domain, TetR-type | Homeobox domain-like
PA1227	PA1227	0.301665	0.711351	hypothetical protein	Hygromycin-B kinase | Aminoglycoside phosphotransferase | Protein kinase-like domain
PA1228	PA1228	-1.11765	0.0840026	hypothetical protein	NA
PA1229	(yeaM)	1.24626	0.0616867	probable transcriptional regulator	Homeobox domain-like | RmlC-like jelly roll fold | DNA binding HTH domain, AraC-type | HTH domain AraC-type, conserved site | RmlC-like cupin domain
PA1230	PA1230	0.605861	0.82964	hypothetical protein	Protein of unknown function DUF1656
PA1231	PA1231	1.07518	0.440408	conserved hypothetical protein	RND efflux pump, membrane fusion protein, barrel-sandwich domain | RND efflux pump, membrane fusion protein
PA1232	PA1232	0.234182	0.840254	hypothetical protein	Para-hydroxybenzoic acid efflux pump subunit AaeB/fusaric acid resistance protein
PA1233	PA1233	2.85917	0.0164458	hypothetical protein	Protein of unknown function DUF2790
PA1234	PA1234	-0.360159	0.654561	hypothetical protein	Thioredoxin-like fold
PA1235	PA1235	-0.221243	0.810047	probable transcriptional regulator	HTH domain AraC-type, conserved site | DNA binding HTH domain, AraC-type | RmlC-like jelly roll fold | Homeobox domain-like | Transcription regulator HTH, AraC- type | RmlC-like cupin domain | AraC-type arabinose-binding/dimerisation domain
PA1236	PA1236	0.130834	0.950089	probable major facilitator superfamily (MFS) transporter	Major facilitator superfamily domain | Major facilitator superfamily | Drug resistance transporter EmrB/QacA subfamily
PA1237	PA1237	0.990544	0.559735	probable multidrug resistance efflux pump	RTX secretion protein D, Gram-negative bacteria
PA1238	(opmJ)	0.812332	0.616324	probable outer membrane component of multidrug efflux pump	Outer membrane efflux protein | RND efflux system, outer membrane lipoprotein, NodT
PA1239	PA1239	1.72588	0.0838222	hypothetical protein	Uncharacterised conserved protein UCP037442, alpha/beta hydrolase, RSp0795 | Alpha/Beta hydrolase fold | Serine aminopeptidase, S33
PA1240	PA1240	0.808379	0.234827	probable enoyl-CoA hydratase/isomerase	ClpP/crotonase-like domain | Crontonase, C-terminal | Crotonase superfamily
PA1241	PA1241	0.771755	0.0474351	probable transcriptional regulator	DNA-binding HTH domain, TetR-type | Tetracycline transcriptional regulator, TetR-related, C-terminal | Homeobox domain-like
PA1242	sprP	0.590106	0.455521	SprP	Peptidase S8/S53 domain | Uncharacterised conserved protein UCP029389, subtilisin-related | Peptidase S8, subtilisin-related | Peptidase S8, subtilisin, Ser-active site
PA1243	PA1243	0.372577	0.3667	probable sensor/response regulator hybrid	Signal transduction histidine kinase, dimerisation/phosphoacceptor domain | CheY-like superfamily | PAS fold-4 | Histidine kinase-like ATPase, C-terminal domain | PAC motif | PAS domain | GAF domain-like | Signal transduction histidine kinase-related protein, C-terminal | Signal transduction response regulator, receiver domain | Histidine kinase domain | PAS-associated, C-terminal
PA1244	PA1244	0.389784	0.632882	hypothetical protein	NA
PA1245	aprX	-0.191044	0.738221	AprX	NA
PA1246	aprD	0.310508	0.573988	alkaline protease secretion protein AprD	ABC transporter-like | ATPase, type I secretion system, PrtD | ABC transporter type 1, transmembrane domain | P-loop containing nucleoside triphosphate hydrolase | AAA+ ATPase domain | ABC transporter, conserved site
PA1247	aprE	0.622129	0.539741	alkaline protease secretion protein AprE	Secretion protein HlyD, conserved site | RND efflux pump, membrane fusion protein | Type I secretion membrane fusion protein, HlyD family | RTX secretion protein D, Gram-negative bacteria
PA1248	aprF	0.0470962	0.957058	Alkaline protease secretion outer membrane protein AprF precursor	Type I secretion outer membrane protein, TolC | Outer membrane efflux protein
PA1249	aprA	0.812883	0.018704	alkaline metalloproteinase precursor	Peptidase M10B | Metallopeptidase, catalytic domain | Peptidase M10 serralysin, C-terminal | Serralysin-like metallopeptidase domain | Hemolysin-type calcium-binding conserved site | Peptidase, metallopeptidase | Serralysin-like metalloprotease, C-terminal
PA1250	aprI	1.04924	0.129509	alkaline proteinase inhibitor AprI	Protease inhibitor, beta-barrel domain | Metalloprotease inhibitor I38 | Alkaline proteinase inhibitor/ Outer membrane lipoprotein Omp19 | Protease inhibitor I38
PA1251	PA1251	0.00701212	0.998498	probable chemotaxis transducer	HAMP domain | Methyl-accepting chemotaxis protein (MCP) signalling domain | Methyl-accepting chemotaxis protein, four helix bundle domain | Chemotaxis methyl-accepting receptor HlyB-like, 4HB MCP domain | Chemotaxis methyl-accepting receptor
PA1252	dpkA	0.55405	0.402766	DpkA	Malate/L-lactate dehydrogenase-like
PA1253	lhpG	0.910866	0.448617	alpha-ketoglutaric semialdehyde dehydrogenase, LhpG	Aldehyde dehydrogenase N-terminal domain | Aldehyde/histidinol dehydrogenase | Aldehyde dehydrogenase domain
PA1254	lhpC	0.548901	0.495511	delta1-pyrroline-4-hydroxy-2-carboxylate deaminase, LphC	Aldolase-type TIM barrel | DapA-like
PA1255	lhpK	0.943194	0.337599	D-hydroxyproline epimerase, LhpK	Proline racemase family
PA1256	lhpO	1.08259	0.298673	ABC transporter ATP-binding protein, LhpO	AAA+ ATPase domain | ABC-type amino acid transport system, ATPase component, HisP-type | ABC transporter-like | ABC transporter, conserved site | P-loop containing nucleoside triphosphate hydrolase
PA1257	lhpN	1.93663	0.141284	amino acid ABC transporter membrane protein, LhpN	ABC transporter type 1, transmembrane domain MetI-like | Amino acid ABC transporter, permease protein, 3-TM domain
PA1258	lhpM	2.45551	0.0606499	Permease of ABC transporter, LhpM	ABC transporter type 1, transmembrane domain MetI-like | Amino acid ABC transporter, permease protein, 3-TM domain
PA1259	lhpH	1.45142	0.0473682	LhpH	Aconitase X catalytic domain, putative | Aconitase X, putative | Aconitase/3-isopropylmalate dehydratase large subunit, alpha/beta/alpha domain | Aconitase X swivel domain, putative | PEP-utilising enzyme, mobile domain | Aconitase/3-isopropylmalate dehydratase large subunit, alpha/beta/alpha, subdomain 1/3 | Aconitase/3-isopropylmalate dehydratase, swivel
PA1260	lhpP	2.28211	0.000457839	ABC transporter periplasmic-binding protein, LhpP	Solute-binding protein family 3/N-terminal domain of MltF
PA1261	lhpR	0.618803	0.502897	Transcriptional regulator, LhpR	HTH domain AraC-type, conserved site | DNA binding HTH domain, AraC-type | PAS fold-4 | Homeobox domain-like | Transcription regulator HTH, AraC- type | PAS domain
PA1262	PA1262	0.181713	0.915861	probable major facilitator superfamily (MFS) transporter	Major facilitator superfamily domain | Major facilitator superfamily
PA1263	PA1263	0.885821	0.0344959	hypothetical protein	Lambda repressor-like, DNA-binding domain | Cro/C1-type helix-turn-helix domain
PA1264	PA1264	0.953121	0.0486609	probable transcriptional regulator	Winged helix-turn-helix DNA-binding domain | LysR, substrate-binding | Transcription regulator HTH, LysR
PA1265	PA1265	0.473446	0.676163	hypothetical protein	EamA domain
PA1266	lhpE	0.518679	0.683118	D-hydroxyproline dehydrogenase alpha-subunit, LphE	FAD/NAD(P)-binding domain | Opine oxidase, subunit A/hydrogen cyanide synthase, subunit B | Pyridine nucleotide-disulphide oxidoreductase, class-II
PA1267	lhpB	0.592347	0.495511	D-hydroxyproline dehydrogenase beta-subunit, LphB	FAD/NAD(P)-binding domain | FAD dependent oxidoreductase
PA1268	lhpA	0.00608826	0.998498	Hydroxyproline 2-epimerase, LhpA	Proline racemase family
PA1269	PA1269	0.657373	0.185319	probable transcriptional regulator	GntR, C-terminal | Winged helix-turn-helix DNA-binding domain | Transcription regulator FadR/GntR, C-terminal | Transcription regulator HTH, GntR
PA1270	PA1270	0.292993	0.683989	hypothetical protein	Para-hydroxybenzoic acid efflux pump subunit AaeB/fusaric acid resistance protein | Tetratricopeptide-like helical domain
PA1271	PA1271	-0.644293	0.171377	probable tonB-dependent receptor	TonB-dependent receptor, plug domain | TonB-dependent receptor, beta-barrel | TonB-dependent vitamin B12 transporter BtuB
PA1272	cobO	-0.557858	0.263814	cob(I)alamin adenosyltransferase	Cob(I)alamin adenosyltransferase N-terminal domain | ATP:cob(I)alamin adenosyltransferase CobA/CobO/ButR | P-loop containing nucleoside triphosphate hydrolase
PA1273	cobB	-0.977352	0.0475271	cobyrinic acid a,c-diamide synthase	CobQ/CobB/MinD/ParA nucleotide binding domain | Class I glutamine amidotransferase-like | Cobyrinic acid a,c-diamide synthase CbiA | P-loop containing nucleoside triphosphate hydrolase | CobB/CobQ glutamine amidotransferase | CobB/CobQ-like glutamine amidotransferase
PA1274	(bluB)	-1.36562	0.0574371	conserved hypothetical protein	5,6-dimethylbenzimidazole synthase BluB | Nitroreductase-like | Nitroreductase
PA1275	cobD	-1.56328	0.0373207	cobalamin biosynthetic protein CobD	Cobalamin biosynthesis CobD/CbiB
PA1276	cobC	-1.00021	0.112096	cobalamin biosynthetic protein CobC	Pyridoxal phosphate-dependent transferase, major region, subdomain 1 | L-threonine-O-3-phosphate decarboxylase | Aminotransferase, class I/classII | Pyridoxal phosphate-dependent transferase | Aminotransferases, class-I, pyridoxal-phosphate-binding site | Pyridoxal phosphate-dependent transferase, subdomain 2
PA1277	cobQ	-1.06739	0.0478386	cobyric acid synthase	CobQ/CobB/MinD/ParA nucleotide binding domain | P-loop containing nucleoside triphosphate hydrolase | CobB/CobQ glutamine amidotransferase | CobB/CobQ-like glutamine amidotransferase | Class I glutamine amidotransferase-like | Cobyric acid synthase CobQ | Cobyric acid synthase, glutamine amidotransferase type 1
PA1278	cobP	-0.746823	0.129317	cobinamide kinase	P-loop containing nucleoside triphosphate hydrolase | Cobinamide kinase/cobinamide phosphate guanyltransferase
PA1279	cobU	-1.17861	0.0350859	nicotinate-nucleotide--dimethylbenzimidazole phosphoribosyltransferase	Nicotinate-nucleotide-dimethylbenzimidazole phosphoribosyltransferase-like | Nicotinate-nucleotide-dimethylbenzimidazole phosphoribosyltransferase, prokaryotic | Nicotinate-nucleotide-dimethylbenzimidazole phosphoribosyltransferase, N-terminal
PA1280	(cobC)	-0.733327	0.307036	hypothetical protein	Histidine phosphatase superfamily | Histidine phosphatase superfamily, clade-1
PA1281	cobV	-1.17781	0.107838	cobalamin (5'-phosphate) synthase	Adenosylcobinamide-GDP ribazoletransferase
PA1282	PA1282	0.132544	0.899976	probable major facilitator superfamily (MFS) transporter	Major facilitator superfamily domain | Major facilitator superfamily
PA1283	PA1283	0.441667	0.456217	probable transcriptional regulator	DNA-binding HTH domain, TetR-type | Homeobox domain-like
PA1284	PA1284	0.68385	0.453962	probable acyl-CoA dehydrogenase	Acyl-CoA dehydrogenase/oxidase, N-terminal | Acyl-CoA dehydrogenase/oxidase, N-terminal and middle domain | Acyl-CoA dehydrogenase/oxidase C-terminal | Acetyl-CoA dehydrogenase-like C-terminal domain | Acyl-CoA dehydrogenase, N-terminal, bacteria | Acyl-CoA oxidase/dehydrogenase, central domain
PA1285	PA1285	-0.364	0.571865	probable transcriptional regulator	MarR-type HTH domain | Winged helix-turn-helix DNA-binding domain
PA1286	PA1286	-0.285485	0.746736	probable major facilitator superfamily (MFS) transporter	Major facilitator superfamily | Major facilitator superfamily domain
PA1287	PA1287	0.0742488	0.918141	probable glutathione peroxidase	Glutathione peroxidase active site | Thioredoxin-like fold | Glutathione peroxidase
PA1288	(ompP1; fadL)	-0.591666	0.0484001	probable outer membrane protein precursor	Outer membrane protein transport protein (OMPP1/FadL/TodX)
PA1289	PA1289	1.74744	0.000227132	hypothetical protein	NA
PA1290	PA1290	2.27326	1.94973e-10	probable transcriptional regulator	DNA-binding HTH domain, TetR-type | DNA-binding HTH domain, TetR-type, conserved site | Homeobox domain-like
PA1291	PA1291	0.886418	0.0489175	hypothetical protein	Alpha/beta hydrolase fold-1 | Uncharacterised conserved protein UCP037442, alpha/beta hydrolase, RSp0795 | Alpha/Beta hydrolase fold
PA1292	PA1292	0.126837	0.876827	probable 3-mercaptopyruvate sulfurtransferase	Rhodanese-like domain
PA1293	PA1293	0.155603	0.811794	hypothetical protein	Strictosidine synthase, conserved region | Six-bladed beta-propeller, TolB-like
PA1294	rnd	0.0419305	0.953567	ribonuclease D	3'-5' exonuclease domain | HRDC domain | HRDC-like | Ribonuclease D | Ribonuclease H-like domain
PA1295	(ycgL)	0.206892	0.788543	conserved hypothetical protein	YcgL domain
PA1296	PA1296	0.244586	0.623525	probable 2-hydroxyacid dehydrogenase	D-isomer specific 2-hydroxyacid dehydrogenase, NAD-binding domain | NAD(P)-binding domain
PA1297	PA1297	-1.54366	0.0747697	probable metal transporter	Cation efflux protein
PA1298	(yohL)	-0.539718	0.72117	conserved hypothetical protein	Metal-sensitive transcriptional repressor
PA1299	(ycgN)	-0.828592	0.246092	conserved hypothetical protein	Uncharacterised conserved protein UCP006173 | Putative zinc- or iron-chelating domain containing protein
PA1300	PA1300	-1.22974	0.0155571	ECF sigma factor	RNA polymerase sigma factor, region 3/4 | RNA polymerase sigma factor 70, region 4 type 2 | RNA polymerase sigma factor, region 2 | RNA polymerase sigma-70 region 2 | RNA polymerase sigma-70 like domain | Winged helix-turn-helix DNA-binding domain
PA1301	PA1301	-2.04824	0.000866831	probable transmembrane sensor	FecR protein | FecR, N-terminal | Fe(2+)-dicitrate sensor, transmembrane component | Protein FecR, C-terminal
PA1302	(hxuC)	-2.28524	0.00347632	probable heme utilization protein precursor	TonB-dependent haem/haemoglobin receptor | TonB-dependent receptor, beta-barrel | TonB-dependent receptor, plug domain | TonB-dependent haemoglobin/transferrin/lactoferrin receptor | Secretin/TonB, short N-terminal domain
PA1303	PA1303	-0.356868	0.674097	signal peptidase	Peptidase S26A, signal peptidase I | Peptidase S26A, signal peptidase I, conserved site | Peptidase S24/S26A/S26B/S26C | Peptidase S26A, signal peptidase I, lysine active site
PA1304	PA1304	-0.270233	0.590318	probable oligopeptidase	Peptidase S9, prolyl oligopeptidase, catalytic domain | Alpha/Beta hydrolase fold | Peptidase S9A, N-terminal domain | Peptidase S9A, prolyl oligopeptidase
PA1305	PA1305	-0.190326	0.734807	hypothetical protein	NA
PA1306	PA1306	-0.132113	0.835867	probable HIT family protein	HIT-like domain | Histidine triad (HIT) protein | Histidine triad, conserved site
PA1307	(yafJ)	-0.217946	0.592186	conserved hypothetical protein	Nucleophile aminohydrolases, N-terminal | Glutamine amidotransferase type 2 domain | Putative glutamine amidotransferase type 2
PA1308	PA1308	0.17448	0.705163	hypothetical protein	Uncharacterised conserved protein UCP029393 | Protein of unknown function DUF2937
PA1309	PA1309	-0.271616	0.722731	probable transcriptional regulator	Winged helix-turn-helix DNA-binding domain | Transcription regulator HTH, LysR | LysR, substrate-binding | Aminoethylphosphonate utilisation-associated transcription regulator, LysR-type
PA1310	phnW	-0.0354199	0.96844	2-aminoethylphosphonate:pyruvate aminotransferase	Serine-pyruvate aminotransferase/2-aminoethylphosphonate-pyruvate transaminase | Pyridoxal phosphate-dependent transferase, major region, subdomain 1 | Pyridoxal phosphate-dependent transferase, subdomain 2 | Aminotransferase class V domain | 2-aminoethylphosphonate--pyruvate transaminase | Pyridoxal phosphate-dependent transferase
PA1311	phnX	0.367211	0.503857	2-phosphonoacetaldehyde hydrolase	HAD-like domain | Phosphoglycolate phosphatase, domain 2 | Phosphonoacetaldehyde hydrolase | HAD hydrolase, subfamily IA
PA1312	PA1312	0.546496	0.381178	probable transcriptional regulator	Transcription regulator HTH, LysR | Winged helix-turn-helix DNA-binding domain | LysR, substrate-binding
PA1313	PA1313	0.0974351	0.958259	probable major facilitator superfamily (MFS) transporter	Major facilitator superfamily domain | Major facilitator superfamily
PA1314	PA1314	0.50794	0.670283	hypothetical protein	Domain of unknown function DUF4440 | NTF2-like domain | Uncharacterised conserved protein UCP029394
PA1315	PA1315	0.229347	0.787145	probable transcriptional regulator	Tetracycline transcriptional regulator, TetR-related, C-terminal | DNA-binding HTH domain, TetR-type | DNA-binding HTH domain, TetR-type, conserved site | Homeobox domain-like
PA1316	PA1316	-0.422068	0.484018	probable major facilitator superfamily (MFS) transporter	Major facilitator superfamily domain | Major facilitator superfamily | Sugar transporter, conserved site
PA1317	cyoA	-1.26569	0.028112	cytochrome o ubiquinol oxidase subunit II	Ubiquinol oxidase subunit 2, cupredoxin domain | Cytochrome C oxidase subunit II, transmembrane domain | Cupredoxin | Cytochrome o ubiquinol oxidase subunit II | COX aromatic rich motif | Cytochrome c oxidase subunit II-like C-terminal
PA1318	cyoB	-1.62558	0.00265416	cytochrome o ubiquinol oxidase subunit I	Cytochrome c oxidase subunit I | Cytochrome c oxidase-like, subunit I domain | Cytochrome o ubiquinol oxidase, subunit I | Cytochrome c oxidase, subunit I, copper-binding site
PA1319	cyoC	-1.01504	0.205465	cytochrome o ubiquinol oxidase subunit III	Cytochrome c oxidase-like subunit III | Ubiquinol oxidase subunit III domain | Cytochrome o ubiquinol oxidase, subunit III | Cytochrome c oxidase, subunit III, 4-helical bundle
PA1320	cyoD	-1.34717	0.277824	cytochrome o ubiquinol oxidase subunit IV	Cytochrome o ubiquinol oxidase subunit IV | Cytochrome C oxidase subunit IV, prokaryotes
PA1321	cyoE	-0.405698	0.67298	cytochrome o ubiquinol oxidase protein CyoE	Protohaem IX farnesyltransferase | UbiA prenyltransferase conserved site | UbiA prenyltransferase family
PA1322	(pfuA)	0.264093	0.802738	probable TonB-dependent receptor	TonB-dependent receptor, plug domain | TonB-dependent siderophore receptor | TonB-dependent receptor, beta-barrel | TonB-dependent receptor, conserved site
PA1323	PA1323	1.23185	0.00180507	hypothetical protein	Protein of unknown function DUF883, ElaB
PA1324	PA1324	0.75869	0.250016	hypothetical protein	NA
PA1325	(yybH)	-0.0323283	0.96844	conserved hypothetical protein	Polyketide cyclase SnoaL-like domain | NTF2-like domain | Steroid delta5-4-isomerase
PA1326	ilvA2	0.120523	0.866385	threonine dehydratase, biosynthetic	Tryptophan synthase beta subunit-like PLP-dependent enzyme | Threonine dehydratase, biosynthetic | Serine/threonine dehydratase, pyridoxal-phosphate-binding site | ACT-like domain
PA1327	PA1327	1.22179	0.00817156	probable protease	DNA/RNA non-specific endonuclease | Peptidase S1B | Extracellular Endonuclease, subunit A | Peptidase S1, PA clan
PA1328	PA1328	0.740267	0.20327	probable transcriptional regulator	Transcription regulator HTH, LysR | Winged helix-turn-helix DNA-binding domain | LysR, substrate-binding
PA1329	PA1329	-0.0218951	0.995611	conserved hypothetical protein	Haem-degrading
PA1330	PA1330	0.521083	0.446387	probable short-chain dehydrogenase	Short-chain dehydrogenase/reductase SDR | NAD(P)-binding domain | Short-chain dehydrogenase/reductase, conserved site
PA1331	(yegH)	-0.343804	0.671117	conserved hypothetical protein	Integral membrane protein TerC | CBS domain | Transporter-associated domain | FAD-binding, type 2 | CO dehydrogenase flavoprotein-like, FAD-binding, subdomain 2
PA1332	PA1332	0.898226	0.0974882	hypothetical protein	NA
PA1333	PA1333	0.336409	0.682934	hypothetical protein	NA
PA1334	PA1334	-0.48415	0.726849	probable oxidoreductase	Aldolase-type TIM barrel | NADH:flavin oxidoreductase/NADH oxidase, N-terminal
PA1335	aauR	-0.476525	0.407357	AauR	CheY-like superfamily | Signal transduction response regulator, receiver domain | Homeobox domain-like | Sigma-54 interaction domain, ATP-binding site 2 | AAA+ ATPase domain | DNA binding HTH domain, Fis-type | Sigma-54 interaction domain, conserved site | RNA polymerase sigma factor 54 interaction domain | P-loop containing nucleoside triphosphate hydrolase | Sigma-54 interaction domain, ATP-bin…
PA1336	aauS	-0.351588	0.484018	AauS	Signal transduction histidine kinase-related protein, C-terminal | Periplasmic sensor domain-like | Histidine kinase-like ATPase, C-terminal domain | Signal transduction histidine kinase, dimerisation/phosphoacceptor domain | Double Cache domain 1 | Histidine kinase domain | Signal transduction histidine kinase, DctB (C4-dicarboxylate transport system regulator)
PA1337	ansB	-0.418351	0.660836	glutaminase-asparaginase	L-asparaginase, N-terminal | Asparaginase/glutaminase-like | Asparaginase/glutaminase, active site 2 | Asparaginase/glutaminase, active site 1 | L-asparaginase, type II | L-asparaginase, C-terminal domain
PA1338	ggt	-0.850012	0.0244267	gamma-glutamyltranspeptidase precursor	Gamma-glutamyltranspeptidase | Nucleophile aminohydrolases, N-terminal
PA1339	aatP	-0.307699	0.488853	AatP	P-loop containing nucleoside triphosphate hydrolase | ABC transporter-like | AAA+ ATPase domain | ABC transporter, conserved site | ABC-type amino acid transport system, ATPase component, HisP-type
PA1340	aatM	-0.714165	0.109932	AatM	Amino acid ABC transporter, permease protein, 3-TM domain | ABC transporter type 1, transmembrane domain MetI-like
PA1341	aatQ	-0.832986	0.270739	AatQ	ABC transporter type 1, transmembrane domain MetI-like | Amino acid ABC transporter, permease protein, 3-TM domain
PA1342	aatJ	-0.261467	0.705163	AatJ	Solute-binding protein family 3/N-terminal domain of MltF
PA1343	PA1343	0.936202	0.250016	hypothetical protein	Outer membrane protein/outer membrane enzyme PagP, beta-barrel
PA1344	(yvaG)	1.10029	0.0322733	probable short-chain dehydrogenase	NAD(P)-binding domain | Short-chain dehydrogenase/reductase SDR
PA1345	PA1345	1.12596	0.0349696	hypothetical protein	RimK-like ATPgrasp N-terminal domain | ATP-grasp fold, RimK-type | ATP-grasp fold | ATP-grasp fold, subdomain 1
PA1346	PA1346	0.623993	0.660309	hypothetical protein	Orn/Lys/Arg decarboxylase, N-terminal | Orn/Lys/Arg decarboxylase, C-terminal | Pyridoxal phosphate-dependent transferase, subdomain 2 | Orn/Lys/Arg decarboxylase, major domain | Pyridoxal phosphate-dependent transferase
PA1347	PA1347	0.264452	0.916005	probable transcriptional regulator	Transcription regulator LuxR, C-terminal | PAS fold-4 | Signal transduction response regulator, C-terminal effector | Winged helix-turn-helix DNA-binding domain
PA1348	PA1348	1.16372	0.0319363	hypothetical protein	NA
PA1349	PA1349	1.72123	0.0698161	conserved hypothetical protein	YCII-related | Dimeric alpha-beta barrel
PA1350	PA1350	1.24135	0.0220164	hypothetical protein	Protein of unknown function DUF899, thioredoxin-like | Thioredoxin-like fold
PA1351	PA1351	2.0427	0.00203306	probable sigma-70 factor, ECF subfamily	Winged helix-turn-helix DNA-binding domain | RNA polymerase sigma-70 like domain | Tetratricopeptide-like helical domain | RNA polymerase sigma factor, region 3/4 | RNA polymerase sigma factor 70, region 4 type 2 | RNA polymerase sigma-70 region 2 | RNA polymerase sigma factor, region 2
PA1352	PA1352	0.441716	0.861825	conserved hypothetical protein	Major facilitator superfamily domain | Major facilitator superfamily
PA1353	PA1353	0.979219	0.303035	hypothetical protein	PhnB-like | Glyoxalase/Bleomycin resistance protein/Dihydroxybiphenyl dioxygenase
PA1354	PA1354	1.49447	0.07543	hypothetical protein	Dimeric alpha-beta barrel | YCII-related
PA1355	PA1355	2.28595	0.0565478	hypothetical protein	Molybdopterin synthase/thiamin biosynthesis sulphur carrier, beta-grasp | ThiamineS/Molybdopterin converting factor subunit 1 | Beta-grasp domain
PA1356	PA1356	1.17645	0.231573	hypothetical protein	WD40/YVTN repeat-like-containing domain
PA1357	PA1357	-0.0837188	0.918893	conserved hypothetical protein	YbaK/aminoacyl-tRNA synthetase-associated domain
PA1358	PA1358	0.580052	0.343325	hypothetical protein	PhnB-like | Glyoxalase/Bleomycin resistance protein/Dihydroxybiphenyl dioxygenase | Predicted 3-demethylubiquinone-9 3-methyltransferase | Predicted 3-demethylubiquinone-9 3-methyltransferase, bacterial
PA1359	PA1359	0.478918	0.428928	probable transcriptional regulator	Cro/C1-type helix-turn-helix domain | RmlC-like cupin domain | Cupin 2, conserved barrel | Lambda repressor-like, DNA-binding domain | RmlC-like jelly roll fold
PA1360	(ybiF)	0.184311	0.802738	conserved hypothetical protein	EamA domain
PA1361	norM	-0.491763	0.406025	NorM	Multi antimicrobial extrusion protein
PA1362	PA1362	-0.378527	0.80789	hypothetical protein	NA
PA1363	PA1363	-1.01099	0.0527348	ECF sigma factor	RNA polymerase sigma factor, region 3/4 | Winged helix-turn-helix DNA-binding domain | RNA polymerase sigma-70 like domain | RNA polymerase sigma factor 70, region 4 type 2 | RNA polymerase sigma factor, region 2
PA1364	PA1364	-0.942903	0.108965	probable transmembrane sensor	Protein FecR, C-terminal | FecR protein | Fe(2+)-dicitrate sensor, transmembrane component
PA1365	PA1365	-1.43539	0.000783425	probable siderophore receptor	TonB-dependent receptor, plug domain | TonB-dependent receptor, beta-barrel | TonB-dependent siderophore receptor | Secretin/TonB, short N-terminal domain
PA1366	PA1366	0.265073	0.518136	hypothetical protein	Fido domain
PA1367	PA1367	0.194518	0.802738	hypothetical protein	Phenazine biosynthesis PhzF protein
PA1368	PA1368	0.477618	0.448584	hypothetical protein	Transposase InsH, N-terminal | Transposase DDE domain
PA1369	PA1369	-0.588281	0.243819	hypothetical protein	NA
PA1370	PA1370	-0.608073	0.137962	hypothetical protein	Tetratricopeptide-like helical domain
PA1371	PA1371	0.0291097	0.96844	hypothetical protein	Protein of unknown function DUF2290
PA1372	PA1372	-0.0128719	0.987093	hypothetical protein	UvrD-like helicase C-terminal domain | P-loop containing nucleoside triphosphate hydrolase
PA1373	fabF2	0.352126	0.664276	3-oxoacyl-acyl carrier protein synthase II	3-oxoacyl-[acyl-carrier-protein] synthase 2 | Polyketide synthase, beta-ketoacyl synthase domain | Thiolase-like | Beta-ketoacyl synthase, C-terminal | Beta-ketoacyl synthase, N-terminal | Beta-ketoacyl synthase, active site
PA1374	PA1374	-0.0638659	0.963893	hypothetical protein	Winged helix-turn-helix DNA-binding domain | Helix-turn-helix, HxlR type
PA1375	pdxB	-0.203635	0.786281	erythronate-4-phosphate dehydrogenase	D-isomer specific 2-hydroxyacid dehydrogenase, catalytic domain | D-isomer specific 2-hydroxyacid dehydrogenase, NAD-binding domain | Erythronate-4-phosphate dehydrogenase, dimerisation domain | NAD(P)-binding domain | Erythronate-4-phosphate dehydrogenase | D-isomer specific 2-hydroxyacid dehydrogenase, NAD-binding domain conserved site
PA1376	aceK	0.365632	0.589977	isocitrate dehydrogenase kinase/phosphatase	Isocitrate dehydrogenase kinasephosphatase
PA1377	(yhhY)	-0.115664	0.884402	conserved hypothetical protein	Acyl-CoA N-acyltransferase | GNAT domain
PA1378	PA1378	-0.200878	0.83689	hypothetical protein	NA
PA1379	PA1379	0.997028	0.272215	probable short-chain dehydrogenase	Short-chain dehydrogenase/reductase SDR | Short-chain dehydrogenase/reductase, conserved site | NAD(P)-binding domain
PA1380	PA1380	1.5131	0.000315005	probable transcriptional regulator	DNA binding HTH domain, AraC-type | Homeobox domain-like | Transcription regulator HTH, AraC, N-terminal
PA1381	PA1381	1.33083	0.268839	hypothetical protein	NA
PA1382	(xqhB)	1.11388	0.0448345	probable type II secretion system protein	NolW-like | Type II/III secretion system | GspD/PilQ family
PA1383	PA1383	0.616445	0.491693	hypothetical protein	NA
PA1384	galE	0.0274481	0.987943	UDP-glucose 4-epimerase	UDP-glucose 4-epimerase | NAD(P)-binding domain
PA1385	PA1385	1.02208	0.138304	probable glycosyl transferase	Glycosyl transferase, family 1
PA1386	PA1386	1.23433	0.0540532	probable ATP-binding component of ABC transporter	Wzt, C-terminal | ABC transporter-like | P-loop containing nucleoside triphosphate hydrolase | ABC transporter, conserved site | AAA+ ATPase domain
PA1387	PA1387	0.63702	0.28844	hypothetical protein	Nucleotide-diphospho-sugar transferases | P-loop containing nucleoside triphosphate hydrolase
PA1388	PA1388	-0.0753061	0.946654	hypothetical protein	Nucleotide-diphospho-sugar transferases | Glycosyltransferase 2-like
PA1389	PA1389	-0.156112	0.819885	probable glycosyl transferase	NA
PA1390	PA1390	0.710226	0.372267	probable glycosyl transferase	Glycosyltransferase 2-like | Nucleotide-diphospho-sugar transferases
PA1391	PA1391	0.131797	0.882166	probable glycosyl transferase	Glycosyl transferase, family 1 | Glycosyltransferase subfamily 4-like, N-terminal domain
PA1392	PA1392	1.4685	0.000884426	hypothetical protein	P-loop containing nucleoside triphosphate hydrolase | Uncharacterised conserved protein UCP029407
PA1393	cysC	0.323698	0.817299	adenosine 5'-phosphosulfate (APS) kinase	Adenylyl-sulfate kinase | P-loop containing nucleoside triphosphate hydrolase
PA1394	PA1394	1.26337	0.205465	hypothetical protein	NA
PA1395	PA1395	-0.528643	0.708837	hypothetical protein	NA
PA1396	PA1396	-0.212131	0.717828	probable two-component sensor	Signal transduction response regulator, receiver domain | Signal transduction histidine kinase, dimerisation/phosphoacceptor domain | Histidine kinase-like ATPase, C-terminal domain | Signal transduction histidine kinase-related protein, C-terminal | CheY-like superfamily | Histidine kinase domain
PA1397	PA1397	-0.455275	0.44677	probable two-component response regulator	Signal transduction response regulator, receiver domain | Transcription regulator LuxR, C-terminal | CheY-like superfamily | Winged helix-turn-helix DNA-binding domain | Signal transduction response regulator, C-terminal effector
PA1398	PA1398	-0.183558	0.783419	hypothetical protein	NA
PA1399	PA1399	-0.830964	0.452947	probable transcriptional regulator	Winged helix-turn-helix DNA-binding domain | LysR, substrate-binding | Transcription regulator HTH, LysR
PA1400	PA1400	0.295338	0.694584	probable pyruvate carboxylase	Pre-ATP-grasp domain | ClpP/crotonase-like domain | Biotin carboxylase, C-terminal | Carbamoyl-phosphate synthetase large subunit-like, ATP-binding domain | Biotin carboxylase-like, N-terminal domain | Biotin/lipoyl attachment | Biotin-binding site | ATP-grasp fold, subdomain 1 | ATP-grasp fold | Biotin carboxylation domain | Acetyl-coenzyme A carboxyltransferase, C-terminal | Rudiment single hyb…
PA1401	PA1401	0.0110818	0.994836	hypothetical protein	NTF2-like domain | Polyketide cyclase SnoaL-like domain
PA1402	PA1402	0.413714	0.699597	hypothetical protein	S-adenosyl-L-methionine-dependent methyltransferase | O-methyltransferase, family 3
PA1403	PA1403	0.708285	0.427089	probable transcriptional regulator	DNA-binding HTH domain, TetR-type | Homeobox domain-like
PA1404	PA1404	1.41328	0.0924143	hypothetical protein	NA
PA1405	PA1405	-0.354907	0.577489	probable helicase	UvrD/AddA helicase, N-terminal | UvrD-like helicase, ATP-binding domain | P-loop containing nucleoside triphosphate hydrolase
PA1406	PA1406	0.0273959	0.986332	hypothetical protein	Polymerase, nucleotidyl transferase domain | 2-5-oligoadenylate synthetase, N-terminal
PA1407	PA1407	-0.354743	0.671865	hypothetical protein	S-adenosylmethionine-dependent methyltransferase | S-adenosyl-L-methionine-dependent methyltransferase
PA1408	PA1408	0.987401	0.0334884	hypothetical protein	LSM domain | Mechanosensitive ion channel MscS, C-terminal | Mechanosensitive ion channel MscS | Domain of unknown function DUF3772 | Mechanosensitive ion channel MscS, transmembrane-2
PA1409	aphA	0.922928	0.162022	acetylpolyamine aminohydrolase	Histone deacetylase superfamily | Histone deacetylase domain
PA1410	(potF1)	0.816502	0.444822	probable periplasmic spermidine/putrescine-binding protein	Bacterial periplasmic spermidine/putrescine-binding protein
PA1411	PA1411	0.0634404	0.943441	hypothetical protein	EamA domain
PA1412	PA1412	0.423541	0.856887	hypothetical protein	Major facilitator superfamily domain | Uncharacterised MFS-type transporter YbfB
PA1413	(yneJ)	0.123415	0.85639	probable transcriptional regulator	Transcription regulator HTH, LysR | Winged helix-turn-helix DNA-binding domain | LysR, substrate-binding
PA1414	PA1414	1.6403	0.191449	hypothetical protein	NA
PA1415	PA1415	0.0175372	0.989992	hypothetical protein	Metallo-beta-lactamase
PA1416	PA1416	1.27848	0.189389	conserved hypothetical protein	FAD-binding, type 2, subdomain 1 | FAD linked oxidase, N-terminal | CO dehydrogenase flavoprotein-like, FAD-binding, subdomain 2 | Vanillyl-alcohol oxidase, C-terminal subdomain 2 | FAD-binding, type 2 | FAD-linked oxidase-like, C-terminal | FAD-linked oxidase, C-terminal
PA1417	PA1417	0.864715	0.375279	probable decarboxylase	DHS-like NAD/FAD-binding domain | Thiamin diphosphate-binding fold | Thiamine pyrophosphate enzyme, N-terminal TPP-binding domain | Thiamine pyrophosphate enzyme, central domain | Thiamine pyrophosphate enzyme, C-terminal TPP-binding | TPP-binding enzyme, conserved site
PA1418	PA1418	0.751579	0.411004	probable sodium:solute symport protein	Sodium/solute symporter
PA1419	PA1419	1.74813	0.0396185	probable transporter	Purine-cytosine permease Fcy2/21/22 | Purine-cytosine permease
PA1420	PA1420	0.417196	0.812739	hypothetical protein	Polyketide cyclase SnoaL-like domain | NTF2-like domain
PA1421	gbuA	1.25574	0.0715388	guanidinobutyrase	Ureohydrolase | Ureohydrolase, manganese-binding site | Agmatinase-related
PA1422	gbuR	-0.226606	0.79006	GbuR	Transcription regulator HTH, LysR | Winged helix-turn-helix DNA-binding domain | LysR, substrate-binding
PA1423	bdlA	1.06833	0.00419931	BdlA	Methyl-accepting chemotaxis protein (MCP) signalling domain | Chemotaxis methyl-accepting receptor | PAS domain | PAS fold-3 | PAS-associated, C-terminal | PAC motif
PA1424	PA1424	-0.177683	0.840254	hypothetical protein	DTW
PA1424a	NA	-0.0575322	0.961356	NA	NA
PA1425	PA1425	-0.337784	0.626315	probable ATP-binding component of ABC transporter	P-loop containing nucleoside triphosphate hydrolase | ABC transporter-like | ABC transporter, conserved site | AAA+ ATPase domain
PA1428	(yjaB)	-0.05152	0.957058	conserved hypothetical protein	Acyl-CoA N-acyltransferase | GNAT domain
PA1428a	NA	-0.22929	0.824903	NA	NA
PA1429	PA1429	1.02753	0.389245	probable cation-transporting P-type ATPase	P-type ATPase | P-type ATPase, phosphorylation site | HAD-like domain | Cation-transporting P-type ATPase, N-terminal | P-type ATPase, transmembrane domain | P-type ATPase, A domain | Cation-transporting P-type ATPase, C-terminal | P-type ATPase, cytoplasmic domain N
PA1430	lasR	0.896011	0.0431334	transcriptional regulator LasR	Transcription regulator LuxR, C-terminal | Signal transduction response regulator, C-terminal effector | Winged helix-turn-helix DNA-binding domain | Transcription factor LuxR-like, autoinducer-binding domain
PA1431	rsaL	0.985419	0.0731575	regulatory protein RsaL	Lambda repressor-like, DNA-binding domain
PA1432	lasI	1.30274	3.75929e-05	autoinducer synthesis protein LasI	Acyl-CoA N-acyltransferase | Autoinducer synthase | Autoinducer synthesis, conserved site
PA1433	PA1433	-0.236203	0.771414	conserved hypothetical protein	EAL domain | LapD/MoxY, periplasmic domain | GGDEF domain | HAMP domain | Nucleotide cyclase
PA1434	PA1434	-0.0677964	0.942413	hypothetical protein	Transglutaminase-like cysteine peptidase, predicted
PA1435	PA1435	-0.723386	0.471037	probable Resistance-Nodulation-Cell Division (RND) efflux membrane fusion protein precursor	RND efflux pump, membrane fusion protein | RND efflux pump, membrane fusion protein, barrel-sandwich domain
PA1436	PA1436	0.40142	0.615768	probable Resistance-Nodulation-Cell Division (RND) efflux transporter	Acriflavin resistance protein | Multidrug efflux transporter AcrB TolC docking domain, DN/DC subdomains
PA1437	PA1437	0.302325	0.646271	probable two-component response regulator	OmpR/PhoB-type DNA-binding domain | CheY-like superfamily | Transcriptional regulatory protein PcoR, heavy metal response | Signal transduction response regulator, receiver domain | Winged helix-turn-helix DNA-binding domain
PA1438	PA1438	0.493756	0.395796	probable two-component sensor	HAMP domain | Signal transduction histidine kinase, dimerisation/phosphoacceptor domain | Histidine kinase-like ATPase, C-terminal domain | Histidine kinase domain | Signal transduction histidine kinase-related protein, C-terminal | Heavy metal sensor kinase
PA1439	(ybaN)	-0.349708	0.611148	conserved hypothetical protein	Protein of unknown function DUF454
PA1440	PA1440	0.0406129	0.947213	hypothetical protein	Uncharacterised protein family UPF0149
PA1441	PA1441	-0.0120507	0.989992	putative flagellar hook-length control protein FliK	Flagellar hook-length control protein-like, C-terminal
PA1442	(fliL)	0.397866	0.383159	conserved hypothetical protein	Flagellar basal body-associated protein FliL
PA1443	fliM	0.235093	0.583761	flagellar motor switch protein FliM	Flagellar motor switch protein FliM | Surface presentation of antigen (SpoA) | CheC-like domain
PA1444	fliN	0.44332	0.248905	flagellar motor switch protein FliN	Flagellar motor switch FliN | Surface presentation of antigen (SpoA) | Flagellar motor switch FliN/Type III secretion HrcQb
PA1445	fliO	0.0992859	0.854343	flagellar protein FliO	Flagellar biosynthesis protein, FliO
PA1446	fliP	0.134312	0.796593	flagellar biosynthetic protein FliP	Type III secretion system inner membrane P protein | Flagellar transport protein FliP
PA1447	fliQ	0.143489	0.851494	flagellar biosynthetic protein FliQ	Bacterial export protein family 3 | Flagellar biosynthesis protein FliQ
PA1448	fliR	-0.130407	0.870587	flagellar biosynthetic protein FliR	Type III secretion system inner membrane R protein | Flagellar biosynthesis protein FliR
PA1449	flhB	-0.378585	0.511972	flagellar biosynthetic protein FlhB	Type III secretion system substrate exporter | Flagellar biosynthetic protein FlhB | Type III secretion system substrate exporter, C-terminal
PA1450	PA1450	-0.757943	0.243819	conserved hypothetical protein	TPM domain
PA1451	PA1451	-0.637125	0.387617	conserved hypothetical protein	TPM domain
PA1452	flhA	0.277003	0.473852	flagellar biosynthesis protein FlhA	Type III secretion system FHIPEP | FHIPEP conserved site | Flagellar biosynthesis protein FlhA
PA1453	flhF	0.639981	0.0519615	flagellar biosynthesis protein FlhF	Signal recognition particle, SRP54 subunit, GTPase domain | AAA+ ATPase domain | Flagellar biosynthesis protein FlhF | P-loop containing nucleoside triphosphate hydrolase
PA1454	fleN	0.477473	0.274163	flagellar synthesis regulator FleN	ATP binding protein MinD | Flagellum site-determining protein FlhG | P-loop containing nucleoside triphosphate hydrolase | Flagellum site-determining protein YlxH/ Fe-S cluster assembling factor NBP35
PA1455	fliA	0.598093	0.158894	sigma factor FliA	RNA polymerase sigma factor, region 3/4 | RNA polymerase sigma-70 region 4 | Winged helix-turn-helix DNA-binding domain | RNA polymerase sigma factor, region 2 | RNA polymerase sigma factor, FliA/WhiG | RNA polymerase sigma-70 | RNA polymerase sigma-70 like domain | RNA polymerase sigma-70 region 2 | RNA polymerase sigma-70 region 3 | RNA polymerase sigma factor FliA
PA1456	cheY	0.354846	0.498923	two-component response regulator CheY	Signal transduction response regulator, receiver domain | CheY-like superfamily
PA1457	cheZ	0.255083	0.62618	chemotaxis protein CheZ	Chemotaxis phosphatase, CheZ
PA1458	(cheA)	0.225621	0.57035	probable two-component sensor	Histidine kinase-like ATPase, C-terminal domain | CheW-like domain | Signal transduction histidine kinase, dimerisation/phosphoacceptor domain | Histidine kinase domain | Signal transduction histidine kinase-related protein, C-terminal | Signal transduction histidine kinase, phosphotransfer (Hpt) domain | Histidine kinase CheA-like, homodimeric domain
PA1459	(cheB)	0.0288763	0.965854	probable methyltransferase	Signal transduction response regulator, receiver domain | Signal transduction response regulator, chemotaxis, protein-glutamate methylesterase | CheY-like superfamily | Signal transduction response regulator, chemotaxis, CheB
PA1460	motC	0.00378682	0.998334	MotC	MotA/TolQ/ExbB proton channel
PA1461	motD	-0.171126	0.726849	MotD	OmpA-like domain | Motility protein B, N-terminal domain
PA1462	PA1462	0.174759	0.694584	probable plasmid partitioning protein	P-loop containing nucleoside triphosphate hydrolase | AAA domain
PA1463	PA1463	0.248472	0.52034	hypothetical protein	CheW-like domain | Uncharacterised conserved protein UCP020479, signal transduction CheW-like
PA1464	(cheW)	0.096005	0.855617	probable purine-binding chemotaxis protein	CheW-like domain
PA1465	PA1465	-0.310065	0.679085	hypothetical protein	Protein of unknown function DUF2802
PA1466	PA1466	-0.766773	0.273826	hypothetical protein	Glutathione S-transferase, N-terminal | Thioredoxin-like fold | Glutathione S-transferase, C-terminal | Glutathione S-transferase, C-terminal-like
PA1467	PA1467	0.465254	0.483535	hypothetical protein	Helix-turn-helix, type 11 | Winged helix-turn-helix DNA-binding domain | WYL domain | DeoR-type HTH domain | Protein PafC
PA1468	PA1468	1.04378	0.164747	hypothetical protein	NA
PA1469	PA1469	-0.101615	0.931501	hypothetical protein	Multi-copper polyphenol oxidoreductase | Cytotoxic necrotizing factor-like, catalytic
PA1470	PA1470	0.553383	0.364157	probable short-chain dehydrogenase	Short-chain dehydrogenase/reductase SDR | NAD(P)-binding domain
PA1471	PA1471	1.09757	0.00426872	hypothetical protein	NA
PA1472	PA1472	0.300351	0.784113	conserved hypothetical protein	Acyl-CoA N-acyltransferase | GNAT domain
PA1473	PA1473	0.691324	0.385424	hypothetical protein	Type III secretion system substrate exporter | Type III secretion system substrate exporter, C-terminal
PA1474	PA1474	0.749149	0.0659322	hypothetical protein	Flagellar hook-length control protein-like, C-terminal
PA1475	ccmA	-0.147171	0.843438	heme exporter protein CcmA	AAA+ ATPase domain | ABC transporter-like | ABC transporter, haem export, CcmA | P-loop containing nucleoside triphosphate hydrolase | ABC transporter, conserved site
PA1476	ccmB	-0.29613	0.524174	heme exporter protein CcmB	Cytochrome c-type biogenesis protein CcmB | Cytochrome c-type biogenesis protein CcmB, bacteria
PA1477	ccmC	0.126733	0.795885	heme exporter protein CcmC	Cytochrome c-type biogenesis protein CcmC | Cytochrome c assembly protein
PA1478	(helD; cycX; ccmD; pfcyt2)	-0.744669	0.198837	hypothetical protein	Haem exporter protein D (CcmD)
PA1479	ccmE	-0.216366	0.653666	cytochrome C-type biogenesis protein CcmE	CcmE/CycJ protein
PA1480	ccmF	-0.31212	0.495613	cytochrome C-type biogenesis protein CcmF	Cytochrome c-type biogenesis protein CcmF | Cytochrome c assembly protein | Cytochrome c-type biogenesis protein | Cytochrome c-type biogenesis protein CcmF, C-terminal
PA1481	ccmG	-0.406447	0.4196	cytochrome C biogenesis protein CcmG	Thioredoxin domain | Redoxin | Periplasmic protein thiol:disulphide oxidoreductase DsbE | Thioredoxin, conserved site | Thioredoxin-like fold
PA1482	ccmH	-0.469963	0.272302	cytochrome C-type biogenesis protein CcmH	CcmH/CycL/Ccl2/NrfF family
PA1483	cycH	-0.439493	0.406316	cytochrome c-type biogenesis protein	Tetratricopeptide repeat | Tetratricopeptide-like helical domain | Tetratricopeptide repeat-containing domain | Cytochrome c-type biogenesis protein CcmI
PA1483a	NA	-0.127726	0.867716	NA	NA
PA1484	PA1484	0.0903648	0.923024	probable transcriptional regulator	Signal transduction response regulator, C-terminal effector | Winged helix-turn-helix DNA-binding domain | Transcription regulator LuxR, C-terminal
PA1485	PA1485	-0.19122	0.897087	probable amino acid permease	Amino acid/polyamine transporter I
PA1486	bapF	0.296698	0.77476	beta-peptidyl aminopeptidase	ArgJ-like domain | Peptidase S58, DmpA
PA1487	PA1487	-0.0203691	0.987808	probable carbohydrate kinase	Carbohydrate kinase, FGGY | Carbohydrate kinase, FGGY, conserved site | Carbohydrate kinase, FGGY, N-terminal | Carbohydrate kinase, FGGY, C-terminal
PA1488	PA1488	-0.476879	0.644937	hypothetical protein	FAD/NAD(P)-binding domain | Pyridine nucleotide-disulphide oxidoreductase, class-II
PA1489	PA1489	-0.533117	0.476056	hypothetical protein	BFD-like [2Fe-2S]-binding domain | FAD/NAD(P)-binding domain | FAD dependent oxidoreductase
PA1490	PA1490	-0.614314	0.436225	probable transcriptional regulator	DeoR-type HTH domain | Transcription regulator, HTH DeoR-type, conserved site | Winged helix-turn-helix DNA-binding domain | DeoR C-terminal sensor domain
PA1491	PA1491	-0.483691	0.743732	probable transporter	Ethanolamine utilisation protein EutH
PA1492	PA1492	-0.0633774	0.96844	hypothetical protein	Hypothetical PA1492 domain | Domain of unknown function DUF1937
PA1493	cysP	-0.74826	0.0584474	sulfate-binding protein of ABC transporter	Thiosulphate/Sulfate-binding protein
PA1494	muiA	2.00583	1.21262e-09	mucoidy inhibitor gene A	Conserved hypothetical protein CHP02231 | Domain of unknown function DUF4140
PA1495	PA1495	-0.711457	0.394267	hypothetical protein	Predicted HD phosphohydrolase
PA1496	PA1496	-0.432021	0.654953	probable potassium channel	Voltage-gated potassium channel | Ion transport domain
PA1497	PA1497	0.39505	0.824576	probable transporter	Urea transporter
PA1498	pykF	0.878255	0.404055	pyruvate kinase I	Pyruvate kinase, C-terminal | Pyruvate kinase-like, insert domain | Pyruvate kinase | Pyruvate/Phosphoenolpyruvate kinase-like domain | Pyruvate kinase, active site | Pyruvate kinase, barrel
PA1499	PA1499	2.00751	0.0234804	conserved hypothetical protein	MOFRL-associated domain | MOFRL domain
PA1500	PA1500	1.05276	0.105042	probable oxidoreductase	3-hydroxyisobutyrate dehydrogenase, NAD-binding domain | NAD(P)-binding domain | 6-phosphogluconate dehydrogenase, NADP-binding | 6-phosphogluconate dehydrogenase, domain 2 | 2-hydroxy-3-oxopropionate reductase | 3-hydroxyisobutyrate dehydrogenase-related | 6-phosphogluconate dehydrogenase C-terminal domain-like
PA1501	(gip)	2.80403	0.000310225	conserved hypothetical protein	Hydroxypyruvate isomerase-like | Xylose isomerase-like, TIM barrel domain | Hydroxypyruvate isomerase
PA1502	gcl	4.10603	1.55902e-16	glyoxylate carboligase	Thiamine pyrophosphate enzyme, C-terminal TPP-binding | DHS-like NAD/FAD-binding domain | Thiamin diphosphate-binding fold | Thiamine pyrophosphate enzyme, central domain | Glyoxylate carboligase | Thiamine pyrophosphate enzyme, N-terminal TPP-binding domain
PA1503	PA1503	2.77483	3.27232e-05	hypothetical protein	PUA domain | Haem-degrading
PA1504	PA1504	-0.4737	0.443806	probable transcriptional regulator	DNA-binding HTH domain, TetR-type | Tetracycline transcriptional regulator, TetR-related, C-terminal | Transcription regulator YcdC, C-terminal | Homeobox domain-like
PA1505	moaA2	-0.220667	0.748374	molybdopterin biosynthetic protein A2	Main SPASM domain-containing | MoaA/nifB/pqqE, iron-sulphur binding, conserved site | Aldolase-type TIM barrel | Molybdenum cofactor biosynthesis protein A | Elongator protein 3/MiaB/NifB | Radical SAM | Molybdenum cofactor synthesis C-terminal
PA1506	PA1506	0.315655	0.591679	hypothetical protein	Uncharacterised conserved protein UCP029416, tyrosine-protein phosphatase, Mlr4629 | Phosphotyrosine protein phosphatase I superfamily
PA1507	PA1507	0.704951	0.360701	probable transporter	Xanthine/uracil permease | Uric acid permease UacT-like | Xanthine/uracil/vitamin C permease
PA1508	PA1508	1.40058	0.0708839	hypothetical protein	PAAR motif
PA1509	tplEi	1.05589	0.0163338	immunity protein, TplEi	NA
PA1510	tplE	0.586746	0.327676	type 6 PGAP1-like effector, TplE	Alpha/Beta hydrolase fold
PA1511	vgrG2a	0.229377	0.669497	VgrG2a	Type VI secretion system, RhsGE-associated Vgr family subset | Type VI secretion system, RhsGE-associated Vgr protein | Putative type VI secretion system, Rhs element associated Vgr domain | Domain of unknown function DUF2345, Vgr C-terminal | Gp5 N-terminal
PA1512	hcpA	0.218652	0.855617	secreted protein Hcp	Type VI secretion system effector, Hcp
PA1513	PA1513	1.12152	0.0725341	hypothetical protein	Urate oxidase N-terminal
PA1514	(ybbT)	0.759724	0.14683	ureidoglycolate hydrolaseYbbT	RmlC-like cupin domain | Ureidoglycolate lyase | Ureidoglycolate lyase, bacterial | Ureidoglycolate lyase domain
PA1515	alc	1.43362	0.00347632	allantoicase	Allantoicase | Allantoicase domain | Galactose-binding domain-like
PA1516	PA1516	1.39334	0.00670733	hypothetical protein	Oxo-4-hydroxy-4-carboxy-5-ureidoimidazoline decarboxylase | 2-oxo-4-hydroxy-4-carboxy-5-ureidoimidazoline decarboxylase, type 1
PA1517	PA1517	1.7277	4.21806e-05	conserved hypothetical protein	PuuE allantoinase/chitin deacetylase 1 | Glycoside hydrolase/deacetylase, beta/alpha-barrel | NodB homology domain
PA1518	PA1518	2.0376	5.47698e-10	conserved hypothetical protein	Transthyretin, thyroxine binding site | Transthyretin, conserved site | Transthyretin/hydroxyisourate hydrolase, superfamily | Hydroxyisourate hydrolase | Transthyretin/hydroxyisourate hydrolase
PA1519	PA1519	1.15794	0.101025	probable transporter	Xanthine/uracil/vitamin C permease | Purine permease PbuG-like
PA1520	PA1520	0.374938	0.340392	probable transcriptional regulator	GntR, C-terminal | Transcription regulator HTH, GntR | Winged helix-turn-helix DNA-binding domain | Transcription regulator FadR/GntR, C-terminal
PA1521	(gda1)	0.348406	0.593193	probable guanine deaminase	Metal-dependent hydrolase, composite domain | Guanine deaminase | Amidohydrolase-related | Metal-dependent hydrolase
PA1522	PA1522	1.30724	0.0281825	hypothetical protein	XdhC- CoxI | NAD(P)-binding domain | XdhC Rossmann domain | Xanthine dehydrogenase accessory protein XdhC
PA1523	xdhB	0.984487	0.123977	xanthine dehydrogenase	Aldehyde oxidase/xanthine dehydrogenase, molybdopterin binding | Aldehyde oxidase/xanthine dehydrogenase, a/b hammerhead | Xanthine dehydrogenase, molybdopterin binding subunit
PA1524	xdhA	0.884667	0.0607962	xanthine dehydrogenase	FAD-binding, type 2, subdomain 1 | CO dehydrogenase flavoprotein, C-terminal | 2Fe-2S ferredoxin-type iron-sulfur binding domain | FAD-binding, type 2 | [2Fe-2S]-binding | Molybdopterin dehydrogenase, FAD-binding | Beta-grasp domain | Xanthine dehydrogenase, small subunit | CO dehydrogenase flavoprotein-like, FAD-binding, subdomain 2 | 2Fe-2S ferredoxin, iron-sulphur binding site | Xanthine dehyd…
PA1525	alkB2	2.33547	6.37949e-05	alkane-1-monooxygenase 2	Fatty acid desaturase domain | Alkane/xylene monooxygenase
PA1526	PA1526	0.300551	0.505659	probable transcriptional regulator	Transcription regulator HTH, GntR | Winged helix-turn-helix DNA-binding domain | GntR, C-terminal | Transcription regulator FadR/GntR, C-terminal
PA1527	PA1527	-0.353398	0.420872	conserved hypothetical protein	Structural maintenance of chromosomes protein | P-loop containing nucleoside triphosphate hydrolase | SMCs flexible hinge | Structural maintenance of chromosomes protein, prokaryotic | RecF/RecN/SMC, N-terminal
PA1528	zipA	0.366483	0.297924	cell division protein ZipA	ZipA, C-terminal FtsZ-binding domain | Cell division protein ZipA
PA1529	lig	-0.456163	0.387848	DNA ligase	BRCT domain | NAD-dependent DNA ligase | NAD-dependent DNA ligase, OB-fold | RuvA domain 2-like | NAD-dependent DNA ligase, conserved site | NAD-dependent DNA ligase, N-terminal | NAD-dependent DNA ligase, adenylation | Nucleic acid-binding, OB-fold | Zinc-finger, NAD-dependent DNA ligase C4-type | NAD-dependent DNA ligase, active site
PA1530	PA1530	-0.584582	0.364811	hypothetical protein	NA
PA1531	PA1531	0.759574	0.208263	hypothetical protein	Solute-binding protein family 3/N-terminal domain of MltF
PA1532	dnaX	-0.40307	0.279328	DNA polymerase subunits gamma and tau	AAA+ ATPase domain | DNA polymerase III, clamp loader complex, gamma/delta/delta subunit, C-terminal | P-loop containing nucleoside triphosphate hydrolase | DNA polymerase III, tau subunit, domain V | DNA polymerase III, subunit gamma/ tau | ClpA/B family | DNA polymerase III, gamma subunit, domain III
PA1533	PA1533	-0.883947	0.00745813	conserved hypothetical protein	Nucleoid-associated protein YbaB/EbfC family
PA1534	recR	-0.769847	0.118871	recombination protein RecR	TOPRIM domain | DNA recombination protein RecR | Recombination protein RecR | RecR, TOPRIM domain | Recombination protein RecR, C4-type zinc finger | Recombination protein RecR, conserved site
PA1535	PA1535	-0.34782	0.518633	citronellyl-CoA dehydrogenase	Acyl-CoA dehydrogenase, conserved site | Acyl-CoA dehydrogenase/oxidase C-terminal | Acyl-CoA oxidase/dehydrogenase, central domain | Acyl-CoA dehydrogenase/oxidase, N-terminal | Acyl-CoA dehydrogenase/oxidase, N-terminal and middle domain
PA1536	PA1536	0.110518	0.912372	conserved hypothetical protein	Uncharacterised protein family UPF0167
PA1537	PA1537	1.77673	0.0501354	probable short-chain dehydrogenase	Short-chain dehydrogenase/reductase, conserved site | NAD(P)-binding domain | Short-chain dehydrogenase/reductase SDR
PA1538	PA1538	2.69166	1.93569e-09	probable flavin-containing monooxygenase	FAD/NAD(P)-binding domain | Flavin monooxygenase-like
PA1539	PA1539	1.99346	7.62815e-06	hypothetical protein	DNA-binding HTH domain, TetR-type | Homeobox domain-like
PA1540	PA1540	0.756704	0.377743	conserved hypothetical protein	Small multidrug resistance protein family
PA1541	PA1541	-0.166496	0.824903	probable drug efflux transporter	Small multidrug resistance protein family
PA1542	PA1542	0.891939	0.0371188	hypothetical protein	Ferritin-related | Uncharacterised conserved protein UCP07580
PA1543	apt	0.352241	0.453655	adenine phosphoribosyltransferase	Phosphoribosyltransferase domain | Phosphoribosyltransferase-like | Adenine phosphoribosyl transferase
PA1544	anr	0.875521	0.154777	transcriptional regulator Anr	Crp-type HTH domain | Winged helix-turn-helix DNA-binding domain | Cyclic nucleotide-binding domain | RmlC-like jelly roll fold | Cyclic nucleotide-binding-like | Transcription regulator HTH, Crp-type, conserved site
PA1545	PA1545	1.29296	0.00466989	hypothetical protein	NA
PA1546	hemN	0.655729	0.797638	oxygen-independent coproporphyrinogen III oxidase	Oxygen-independent coproporphyrinogen III oxidase HemN | Anaerobic coproporphyrinogen-III oxidase | Radical SAM | HemN, C-terminal | Aldolase-type TIM barrel | Elongator protein 3/MiaB/NifB
PA1547	PA1547	-0.289348	0.613251	hypothetical protein	NA
PA1548	(fixS)	0.0275279	0.977507	conserved hypothetical protein	Cytochrome oxidase maturation protein cbb3-type
PA1549	(fixI)	0.00255851	0.998498	probable cation-transporting P-type ATPase	P-type ATPase, cytoplasmic domain N | Putative metal-binding domain of cation transport ATPase | P-type ATPase, transmembrane domain | P-type ATPase, phosphorylation site | P-type ATPase, subfamily IB | Heavy metal-associated domain, HMA | P-type ATPase, A domain | P-type ATPase | HAD-like domain
PA1550	PA1550	0.347385	0.638493	hypothetical protein	Nitrogen fixation protein FixH
PA1551	(fixG)	0.513755	0.54995	probable ferredoxin	FixG, C-terminal immunoglobulin-like domain | 4Fe-4S ferredoxin-type, iron-sulphur binding domain | 4Fe-4S ferredoxin, iron-sulphur binding, conserved site | Immunoglobulin-like fold | Cytochrome c oxidase cbb3 type, accessory protein FixG
PA1552	ccoP1	-1.3263	5.24632e-06	Cytochrome c oxidase, cbb3-type, CcoP subunit	Cytochrome c, class IC | Cytochrome c-like domain | Cbb3-type cytochrome c oxidase subunit CcoP, N-terminal | Cytochrome c oxidase cbb3-type, subunit III
PA1552.1	ccoQ1	-0.833086	0.0126287	Cytochrome c oxidase, cbb3-type, CcoQ subunit	Cbb3-type cytochrome oxidase component
PA1553	ccoO1	-1.55716	4.68503e-05	Cytochrome c oxidase, cbb3-type, CcoO subunit	Cytochrome c-like domain | Cytochrome c oxidase, monohaem subunit/FixO
PA1554	ccoN1	-1.18775	0.000560059	Cytochrome c oxidase, cbb3-type, CcoN subunit	Cytochrome c oxidase cbb3-type, subunit I | Cytochrome c oxidase-like, subunit I domain | Cytochrome c oxidase, subunit I, copper-binding site | Cytochrome c oxidase subunit I
PA1555	ccoP2	0.795354	0.730038	Cytochrome c oxidase, cbb3-type, CcoP subunit	Cytochrome c-like domain | Cytochrome c oxidase cbb3-type, subunit III | Cbb3-type cytochrome c oxidase subunit CcoP, N-terminal
PA1555.1	ccoQ2	0.764984	0.497096	Cytochrome c oxidase, cbb3-type, CcoQ subunit	Cbb3-type cytochrome oxidase component
PA1556	ccoO2	0.76659	0.601964	Cytochrome c oxidase, cbb3-type, CcoO subunit	Cytochrome c oxidase, monohaem subunit/FixO | Cytochrome c-like domain
PA1557	ccoN2	0.683386	0.635315	Cytochrome c oxidase, cbb3-type, CcoN subunit	Cytochrome c oxidase cbb3-type, subunit I | Cytochrome c oxidase subunit I | Cytochrome c oxidase, subunit I, copper-binding site | Cytochrome c oxidase-like, subunit I domain
PA1558	PA1558	0.912286	0.0721075	hypothetical protein	Alpha/Beta hydrolase fold
PA1561	aer	0.592133	0.59445	aerotaxis receptor Aer	Chemotaxis methyl-accepting receptor | PAS fold-3 | PAS domain | Methyl-accepting chemotaxis protein (MCP) signalling domain | Target SNARE coiled-coil homology domain
PA1562	acnA	1.49521	0.00992447	aconitate hydratase 1	Aconitase/3-isopropylmalate dehydratase large subunit, alpha/beta/alpha domain | Aconitase family, 4Fe-4S cluster binding site | Aconitase/3-isopropylmalate dehydratase, swivel | Aconitase/3-isopropylmalate dehydratase large subunit, alpha/beta/alpha, subdomain 1/3 | Aconitase/Iron-responsive element-binding protein 2 | Aconitase/3-isopropylmalate dehydratase large subunit, alpha/beta/alpha, subd…
PA1563	(ygdE)	-0.206897	0.764911	conserved hypothetical protein	Ribosomal RNA methyltransferase FtsJ domain | S-adenosyl-L-methionine-dependent methyltransferase | Ribosomal RNA large subunit methyltransferase M
PA1564	PA1564	-0.0515576	0.953017	conserved hypothetical protein	Sulfur carrier protein TusA | TusA-like domain
PA1565	pauB2	0.671734	0.362542	FAD-dependent oxidoreductase	FAD dependent oxidoreductase | FAD/NAD(P)-binding domain
PA1566	pauA3	0.806953	0.351677	Glutamylpolyamine synthetase	Glutamine synthetase, glycine-rich site | Glutamine synthetase/guanido kinase, catalytic domain | Glutamine synthetase, catalytic domain | Glutamine synthetase, beta-Grasp domain
PA1567	PA1567	0.883506	0.388251	conserved hypothetical protein	Putative aminophosphonate oxidoreductase | FAD/NAD(P)-binding domain | FAD dependent oxidoreductase
PA1568	PA1568	0.39121	0.849903	conserved hypothetical protein	Endoribonuclease L-PSP/chorismate mutase-like | YjgF/YER057c/UK114 family
PA1569	PA1569	0.424625	0.66023	probable major facilitator superfamily (MFS) transporter	Major facilitator superfamily domain | Sugar phosphate transporter | Major facilitator superfamily
PA1570	PA1570	0.0466559	0.946654	probable transcriptional regulator	Winged helix-turn-helix DNA-binding domain | Transcription regulator HTH, LysR | Aminoethylphosphonate utilisation-associated transcription regulator, LysR-type | LysR, substrate-binding
PA1571	PA1571	1.17655	0.000527907	hypothetical protein	NA
PA1572	PA1572	0.211036	0.614538	conserved hypothetical protein	Putative ATP-NAD kinase | NAD kinase/diacylglycerol kinase-like domain | Inorganic polyphosphate/ATP-NAD kinase, domain 1 | NAD kinase
PA1573	(yijF)	0.158149	0.814831	conserved hypothetical protein	Protein of unknown function DUF1287
PA1574	(yaiE)	-0.528675	0.349789	conserved hypothetical protein	RmlC-like jelly roll fold | RmlC-like cupin domain | Pyrimidine/purine nucleoside phosphorylase
PA1575	PA1575	1.31937	0.00632822	hypothetical protein	Exonuclease, RNase T/DNA polymerase III | Ribonuclease H-like domain
PA1576	PA1576	0.457305	0.276814	probable 3-hydroxyisobutyrate dehydrogenase	3-hydroxyisobutyrate dehydrogenase-related, conserved site | NAD(P)-binding domain | 6-phosphogluconate dehydrogenase, NADP-binding | 3-hydroxyisobutyrate dehydrogenase-related | 6-phosphogluconate dehydrogenase, domain 2 | 3-hydroxyisobutyrate dehydrogenase, NAD-binding domain | 6-phosphogluconate dehydrogenase C-terminal domain-like
PA1577	PA1577	-1.05724	0.494103	hypothetical protein	Putative member of DMT superfamily
PA1578	PA1578	0.722931	0.175565	hypothetical protein	NA
PA1578a	NA	-0.219302	0.854099	NA	NA
PA1579	PA1579	0.0672297	0.8943	hypothetical protein	START domain | START-like domain | START domain-containing protein
PA1580	gltA	-0.740989	0.0411892	citrate synthase	Citrate synthase | Citrate synthase-like, large alpha subdomain | Citrate synthase, type I | Citrate synthase active site | Citrate synthase, bacterial-type
PA1581	sdhC	-0.353399	0.357325	succinate dehydrogenase (C subunit)	Fumarate reductase/succinate dehydrogenase, transmembrane subunit | Succinate dehydrogenase, cytochrome b subunit, conserved site | Succinate dehydrogenase/fumarate reductase type B, transmembrane subunit | Succinate dehydrogenase, cytochrome b556 subunit
PA1582	sdhD	-0.522109	0.247513	succinate dehydrogenase (D subunit)	Succinate dehydrogenase, hydrophobic membrane anchor | Fumarate reductase/succinate dehydrogenase, transmembrane subunit | Succinate dehydrogenase/fumarate reductase type B, transmembrane subunit
PA1583	sdhA	-0.601206	0.0314031	succinate dehydrogenase (A subunit)	FAD/NAD(P)-binding domain | Succinate dehydrogenase, flavoprotein subunit | Fumarate reductase/succinate dehydrogenase flavoprotein-like, C-terminal | Succinate dehydrogenase/fumarate reductase flavoprotein, catalytic domain | Fumarate reductase/succinate dehydrogenase, FAD-binding site | FAD-dependent oxidoreductase 2, FAD binding domain | Succinate dehydrogenase/fumarate reductase, flavoprotein…
PA1584	sdhB	-0.61593	0.0374201	succinate dehydrogenase (B subunit)	Succinate dehydogenase/fumarate reductase N-terminal | 4Fe-4S ferredoxin, iron-sulphur binding, conserved site | Succinate dehydrogenase/fumarate reductase iron-sulphur protein | 4Fe-4S ferredoxin-type, iron-sulphur binding domain | Alpha-helical ferredoxin | Beta-grasp domain | 2Fe-2S ferredoxin-type iron-sulfur binding domain
PA1585	sucA	-0.626744	0.0184325	2-oxoglutarate dehydrogenase (E1 subunit)	Multifunctional 2-oxoglutarate metabolism enzyme, C-terminal | Thiamin diphosphate-binding fold | 2-oxoglutarate dehydrogenase E1 component | 2-oxoglutarate dehydrogenase E1 component, N-terminal domain | Transketolase-like, pyrimidine-binding domain | Dehydrogenase, E1 component
PA1586	sucB	-0.550649	0.0563346	dihydrolipoamide succinyltransferase (E2 subunit)	E3-binding domain | Biotin/lipoyl attachment | 2-oxoacid dehydrogenase acyltransferase, catalytic domain | Dihydrolipoamide succinyltransferase | 2-oxo acid dehydrogenase, lipoyl-binding site | Single hybrid motif
PA1587	lpd	-0.512931	0.0824829	dihydrolipoamide dehydrogenase Lpd	FAD/NAD(P)-binding domain | Dihydrolipoamide dehydrogenase | Pyridine nucleotide-disulphide oxidoreductase, class I, active site | FAD/NAD-linked reductase, dimerisation domain | Pyridine nucleotide-disulphide oxidoreductase, dimerisation domain
PA1588	sucC	-1.18115	4.29422e-06	succinyl-CoA synthetase beta chain	Succinate--CoA synthetase, beta subunit | Succinyl-CoA synthetase-like | ATP-grasp fold, subdomain 1 | ATP-grasp fold, succinyl-CoA synthetase-type | ATP-grasp fold | ATP-citrate lyase/succinyl-CoA ligase | Succinyl-CoA synthetase, beta subunit, conserved site
PA1589	sucD	-1.27293	4.02594e-06	succinyl-CoA synthetase alpha chain	Succinyl-CoA synthetase-like | Succinyl-CoA ligase, alpha subunit | ATP-citrate lyase/succinyl-CoA ligase | ATP-citrate lyase/succinyl-CoA ligase, active site | NAD(P)-binding domain | CoA-binding | ATP-citrate lyase/succinyl-CoA ligase, conserved site
PA1590	braB	-0.422272	0.368045	branched chain amino acid transporter	Branched-chain amino acid transport system II carrier protein
PA1591	PA1591	-0.471334	0.463575	hypothetical protein	Protein of unknown function DUF599
PA1592	PA1592	0.823446	0.0119538	hypothetical protein	NA
PA1593	PA1593	-0.201047	0.736435	hypothetical protein	Thioesterase domain | Phenylacetic acid degradation-related domain | HotDog domain
PA1594	PA1594	-0.430528	0.501074	hypothetical protein	Thioesterase domain | HotDog domain
PA1595	PA1595	-0.692967	0.361754	hypothetical protein	NA
PA1596	htpG	1.12033	4.68503e-05	heat shock protein HtpG	Heat shock protein Hsp90, N-terminal | Heat shock protein Hsp90 family | Ribosomal protein S5 domain 2-type fold | Histidine kinase-like ATPase, C-terminal domain | Heat shock protein Hsp90, conserved site
PA1597	PA1597	1.26953	0.000205584	hypothetical protein	Alpha/Beta hydrolase fold | Dienelactone hydrolase
PA1598	PA1598	0.142432	0.917719	conserved hypothetical protein	Ketopantoate hydroxymethyltransferase | Pyruvate/Phosphoenolpyruvate kinase-like domain
PA1599	PA1599	0.54436	0.454426	probable transcriptional regulator	RmlC-like jelly roll fold | DNA binding HTH domain, AraC-type | Homeobox domain-like | RmlC-like cupin domain | Transcription regulator HTH, AraC- type | HTH domain AraC-type, conserved site | AraC-type arabinose-binding/dimerisation domain
PA1600	PA1600	0.225665	0.775347	probable cytochrome c	Cytochrome c-like domain | Membrane-bound alcohol dehydrogenase, cytochrome c subunit
PA1601	PA1601	0.246565	0.58384	probable aldehyde dehydrogenase	Aldehyde oxidase/xanthine dehydrogenase, a/b hammerhead | Twin-arginine translocation pathway, signal sequence | Aldehyde oxidase/xanthine dehydrogenase, molybdopterin binding | Oxidoreductase molybdopterin-binding subunit, IorB-related
PA1602	PA1602	0.604118	0.239617	probable oxidoreductase	2Fe-2S ferredoxin-type iron-sulfur binding domain | [2Fe-2S]-binding | 2Fe-2S ferredoxin, iron-sulphur binding site | Beta-grasp domain
PA1603	PA1603	0.938164	0.223336	probable transcriptional regulator	MarR-type HTH domain | Winged helix-turn-helix DNA-binding domain
PA1604	PA1604	1.77966	0.0015305	hypothetical protein	Solute-binding protein family 3/N-terminal domain of MltF
PA1605	PA1605	0.740752	0.230741	hypothetical protein	Metal-dependent hydrolase | Amidohydrolase-related
PA1606	PA1606	0.849436	0.410205	hypothetical protein	Domain of unknown function DUF3859
PA1607	PA1607	0.299036	0.518302	conserved hypothetical protein	Helix-turn-helix, HxlR type | Winged helix-turn-helix DNA-binding domain
PA1608	PA1608	-0.187168	0.772312	probable chemotaxis transducer	HAMP domain | Methyl-accepting chemotaxis protein (MCP) signalling domain | Chemotaxis methyl-accepting receptor | Chemotaxis methyl-accepting receptor HlyB-like, 4HB MCP domain | Methyl-accepting chemotaxis protein, four helix bundle domain
PA1609	fabB	-0.403558	0.263814	beta-ketoacyl-ACP synthase I	Polyketide synthase, beta-ketoacyl synthase domain | Thiolase-like | Beta-ketoacyl synthase, active site | Beta-ketoacyl synthase, C-terminal | Beta-ketoacyl synthase, N-terminal
PA1610	fabA	-0.302815	0.485802	beta-hydroxydecanoyl-ACP dehydrase	Beta-hydroxyacyl-(acyl-carrier-protein) dehydratase FabA | HotDog domain | Beta-hydroxydecanoyl thiol ester dehydrase, FabA/FabZ
PA1611	PA1611	-0.314131	0.526849	hybrid sensor kinase	Signal transduction histidine kinase, dimerisation/phosphoacceptor domain | HAMP domain | CheY-like superfamily | Histidine kinase-like ATPase, C-terminal domain | Signal transduction response regulator, receiver domain | Histidine kinase BarA, N-terminal | Signal transduction histidine kinase-related protein, C-terminal | Histidine kinase domain
PA1612	PA1612	-0.482219	0.529473	hypothetical protein	NA
PA1613	PA1613	-0.421795	0.366369	hypothetical protein	TonB-dependent receptor, beta-barrel | TonB-dependent receptor, plug domain
PA1614	gpsA	0.219375	0.590593	glycerol-3-phosphate dehydrogenase, biosynthetic	6-phosphogluconate dehydrogenase C-terminal domain-like | Glycerol-3-phosphate dehydrogenase, NAD-dependent | 6-phosphogluconate dehydrogenase, domain 2 | Glycerol-3-phosphate dehydrogenase, NAD-dependent, N-terminal | Glycerol-3-phosphate dehydrogenase, NAD-dependent, C-terminal | NAD(P)-binding domain
PA1615	PA1615	-0.0202126	0.987093	probable lipase	Protein of unknown function DUF4389
PA1616	(sixA)	-0.0065823	0.997825	conserved hypothetical protein	Phosphohistidine phosphatase SixA | Histidine phosphatase superfamily, clade-1 | Histidine phosphatase superfamily
PA1617	PA1617	0.885273	0.00550492	probable AMP-binding enzyme	AMP-dependent synthetase/ligase | AMP-binding, conserved site
PA1618	(ybdB)	-0.403265	0.362542	conserved hypothetical protein	Phenylacetic acid degradation-related domain | Thioesterase domain | HotDog domain
PA1619	PA1619	0.000852383	0.998498	probable transcriptional regulator	RmlC-like jelly roll fold | AraC-type arabinose-binding/dimerisation domain | DNA binding HTH domain, AraC-type | Transcription regulator HTH, AraC- type | HTH domain AraC-type, conserved site | Homeobox domain-like
PA1620	PA1620	1.10359	0.250469	hypothetical protein	Amino acid exporter protein, LeuE-type
PA1621	PA1621	0.472511	0.282345	probable hydrolase	Alpha/Beta hydrolase fold | Alpha/beta hydrolase fold-1
PA1622	PA1622	0.479033	0.373092	probable hydrolase	Alpha/beta hydrolase fold-1 | Alpha/Beta hydrolase fold
PA1623	PA1623	0.111399	0.833393	conserved hypothetical protein	Glutathione S-transferase, N-terminal | Glutathione S-transferase, C-terminal-like | Thioredoxin-like fold | Glutathione S-transferase, C-terminal
PA1624	PA1624	0.12803	0.861179	hypothetical protein	Protein of unknown function DUF4892
PA1625	PA1625	0.816367	0.0778946	conserved hypothetical protein	Transmembrane protein TqsA-like
PA1626	PA1626	-0.558895	0.509459	probable major facilitator superfamily (MFS) transporter	Major facilitator superfamily domain | Major facilitator superfamily | Cyanate transport system protein
PA1627	PA1627	0.831102	0.276219	probable transcriptional regulator	Transcription regulator FadR/GntR, C-terminal | Transcription regulator HTH, GntR | Winged helix-turn-helix DNA-binding domain | GntR, C-terminal
PA1628	PA1628	0.934098	0.0875884	probable 3-hydroxyacyl-CoA dehydrogenase	6-phosphogluconate dehydrogenase, domain 2 | 6-phosphogluconate dehydrogenase C-terminal domain-like | NAD(P)-binding domain | 3-hydroxyacyl-CoA dehydrogenase, NAD binding | 3-hydroxyacyl-CoA dehydrogenase, C-terminal
PA1629	PA1629	1.20637	0.0548642	probable enoyl-CoA hydratase/isomerase	Enoyl-CoA hydratase/isomerase, conserved site | Crotonase superfamily | ClpP/crotonase-like domain | Crontonase, C-terminal
PA1630	PA1630	0.619574	0.334674	probable transcriptional regulator	Transcription regulator IclR, N-terminal | GAF domain-like | Winged helix-turn-helix DNA-binding domain | Transcription regulator IclR, C-terminal
PA1631	PA1631	0.56359	0.360246	probable acyl-CoA dehydrogenase	Acyl-CoA dehydrogenase/oxidase C-terminal | Acyl-CoA dehydrogenase, conserved site | Acyl-CoA dehydrogenase/oxidase, N-terminal and middle domain | Acyl-CoA dehydrogenase/oxidase, N-terminal | Acyl-CoA oxidase/dehydrogenase, central domain
PA1632	kdpF	0.590929	0.572453	KdpF protein	K+ transporting P-type ATPase, F subunit
PA1633	kdpA	0.820302	0.36943	potassium-transporting ATPase, A chain	Potassium-transporting ATPase A chain
PA1634	kdpB	0.971824	0.243462	potassium-transporting ATPase, B chain	P-type ATPase, B chain, subfamily IA | P-type ATPase, A domain | P-type ATPase, cytoplasmic domain N | P-type ATPase, transmembrane domain | P-type ATPase | P-type ATPase, phosphorylation site | HAD-like domain
PA1635	kdpC	1.15588	0.190616	potassium-transporting ATPase, C chain	Potassium-transporting ATPase C chain
PA1636	kdpD	0.900351	0.0299508	two-component sensor KdpD	Histidine kinase-like ATPase, C-terminal domain | GAF domain-like | UspA | Histidine kinase domain | Rossmann-like alpha/beta/alpha sandwich fold | Signal transduction histidine kinase, dimerisation/phosphoacceptor domain | Sensor protein KdpD, transmembrane domain | Signal transduction histidine kinase, osmosensitive K+ channel sensor, N-terminal | Signal transduction histidine kinase-related pr…
PA1637	kdpE	0.55657	0.369191	two-component response regulator KdpE	OmpR/PhoB-type DNA-binding domain | Signal transduction response regulator, receiver domain | Winged helix-turn-helix DNA-binding domain | CheY-like superfamily
PA1638	(yneH)	0.0712972	0.944403	conserved hypothetical protein	Glutaminase | Beta-lactamase/transpeptidase-like
PA1639	PA1639	-0.102488	0.878322	hypothetical protein	Protein of unknown function DUF4893
PA1640	PA1640	-0.296907	0.608177	conserved hypothetical protein	Patatin-like phospholipase domain | Acyl transferase/acyl hydrolase/lysophospholipase
PA1641	PA1641	0.919121	0.152268	hypothetical protein	NA
PA1642	selD	0.23245	0.581869	selenophosphate synthetase	AIR synthase-related protein, C-terminal domain | Selenophosphate synthetase | PurM-like, N-terminal domain | Selenophosphate synthetase, class I
PA1643	(ybbB)	0.319561	0.461735	conserved hypothetical protein	Rhodanese-like domain | tRNA 2-selenouridine synthase | P-loop containing nucleoside triphosphate hydrolase
PA1643a	NA	1.34139	0.118471	NA	NA
PA1644	PA1644	-0.25349	0.669497	conserved hypothetical protein	FMN-binding split barrel | Flavin reductase like domain
PA1645	PA1645	0.479791	0.526728	hypothetical protein	Protein of unknown function DUF5086
PA1646	PA1646	0.311909	0.700968	probable chemotaxis transducer	Methyl-accepting chemotaxis protein (MCP) signalling domain | HAMP domain | Helical bimodular sensor domain
PA1647	PA1647	0.470553	0.694584	probable sulfate transporter	STAS domain | SLC26A/SulP transporter domain | SLC26A/SulP transporter
PA1648	PA1648	-0.136026	0.88396	probable oxidoreductase	Alcohol dehydrogenase, C-terminal | Polyketide synthase, enoylreductase domain | GroES-like | NAD(P)-binding domain
PA1649	PA1649	-0.170518	0.868384	probable short-chain dehydrogenase	Short-chain dehydrogenase/reductase SDR | Short-chain dehydrogenase/reductase, conserved site | NAD(P)-binding domain
PA1650	PA1650	0.61788	0.318861	probable transporter	Bile acid:sodium symporter/arsenical resistance protein Acr3
PA1651	PA1651	0.177849	0.772312	probable transporter	Benzoate transporter
PA1652	PA1652	-0.431361	0.70003	hypothetical protein	NA
PA1653	PA1653	1.59716	0.00211026	probable transcriptional regulator	MarR-type HTH domain | Winged helix-turn-helix DNA-binding domain
PA1654	PA1654	0.702591	0.327404	probable aminotransferase	Pyridoxal phosphate-dependent transferase, subdomain 2 | Aminotransferase, class I/classII | Pyridoxal phosphate-dependent transferase | Pyridoxal phosphate-dependent transferase, major region, subdomain 1
PA1655	PA1655	0.131962	0.861369	probable glutathione S-transferase	Glutathione S-transferase, C-terminal | Glutathione S-transferase, C-terminal-like | Thioredoxin-like fold | Glutathione S-transferase, N-terminal
PA1656	hsiA2	0.967308	0.199143	HsiA2	ImpA, N-terminal | Type VI secretion system-associated, VCA0119
PA1657	hsiB2	0.19955	0.813418	HsiB2	Type VI secretion system, VipA, VC_A0107 or Hcp2
PA1658	hsiC2	0.332501	0.672549	HsiC2	Type VI secretion protein, EvpB/VC_A0108, tail sheath
PA1659	hsiF2	-0.117032	0.94251	HsiF2	Type VI secretion system, lysozyme-related protein | GpW/Gp25/anti-adapter protein IraD
PA1660	hsiG2	-0.159104	0.891232	HsiG2	Type VI secretion system, TssF-like
PA1661	hsiH2	-0.915984	0.446822	HsiH2	Type VI secretion, TssG-like
PA1662	clpV2	-0.330474	0.669458	clpV2	Clp, N-terminal | ATPase, AAA-type, core | Clp ATPase, C-terminal | ClpA/B, conserved site 1 | P-loop containing nucleoside triphosphate hydrolase | ClpA/B, conserved site 2 | AAA+ ATPase domain | Type VI secretion system, ATPase ClpV1 | ClpA/B family
PA1663	sfa2	0.625428	0.487841	Sfa2	RNA polymerase sigma factor 54 interaction domain | AAA+ ATPase domain | GAF domain-like | Sigma-54 interaction domain, ATP-binding site 1 | DNA binding HTH domain, Fis-type | P-loop containing nucleoside triphosphate hydrolase | Sigma-54 interaction domain, ATP-binding site 2 | Homeobox domain-like
PA1664	orfX	-0.593641	0.815777	OrfX	NA
PA1665	fha2	-0.739633	0.389245	Fha2	SMAD/FHA domain | Type VI secretion system, FHA domain-containing protein | Forkhead-associated (FHA) domain
PA1666	lip2	-1.12498	0.292549	Lip2	Type VI secretion system, lipoprotein SciN
PA1667	hsiJ2	0.479988	0.554617	HsiJ2	Type VI secretion protein, VC_A0114
PA1668	dotU2	0.300461	0.754753	DotU2	Type IV / VI secretion system, DotU
PA1669	icmF2	0.496632	0.318861	IcmF2	Type VI secretion system IcmF, C-terminal | ImcF-related, N-terminal domain | P-loop containing nucleoside triphosphate hydrolase | Type VI secretion system, IcmF | ImcF-related
PA1670	stp1	0.919828	0.269073	Stp1	PPM-type phosphatase domain
PA1671	stk1	-0.615875	0.641413	Stk1	Protein kinase domain | Serine/threonine-protein kinase, active site | Protein kinase-like domain | Protein kinase, ATP binding site
PA1672	PA1672	1.22683	0.00687877	hypothetical protein	Glyoxalase/Bleomycin resistance protein/Dihydroxybiphenyl dioxygenase | Glyoxalase/fosfomycin resistance/dioxygenase domain
PA1673	PA1673	1.24394	0.349875	hypothetical protein	Haemerythrin, metal-binding domain | Bacteriohemerythrin-like protein | Haemerythrin, iron-binding site | Haemerythrin-like
PA1674	folE2	-1.04329	0.126143	GTP cyclohydrolase I precursor	GTP cyclohydrolase I domain | GTP cyclohydrolase I | GTP cyclohydrolase I, conserved site
PA1675	PA1675	0.155783	0.853607	conserved hypothetical protein	Smr domain
PA1676	PA1676	1.03523	0.0604704	hypothetical protein	NA
PA1677	PA1677	0.106299	0.857261	conserved hypothetical protein	Isochorismatase-like
PA1678	(ycfB)	-0.307458	0.611971	probable DNA methylase	Ribosomal protein L3-specific, glutamine-N5-methyltransferase | Modification methylase HemK | DNA methylase, N-6 adenine-specific, conserved site | Methyltransferase small domain | S-adenosyl-L-methionine-dependent methyltransferase
PA1679	PA1679	0.378555	0.432489	hypothetical protein	NA
PA1680	PA1680	0.653362	0.464545	hypothetical protein	Alpha/Beta hydrolase fold | Serine aminopeptidase, S33
PA1681	aroC	-0.0189815	0.975001	chorismate synthase	Chorismate synthase, conserved site | Chorismate synthase
PA1682	PA1682	-0.476256	0.447741	probable MFS metabolite transporter	Major facilitator superfamily domain | Probable 3-phenylpropionic acid transporter | Major facilitator superfamily associated domain
PA1683	PA1683	-0.57819	0.348744	probable sugar aldolase	Class II aldolase/adducin N-terminal | Methylthioribulose-1-phosphate dehydratase
PA1684	PA1684	-0.0101118	0.991854	1,2-dihydroxy-3-keto-5-methylthiopentene dioxygenase MtnD	RmlC-like jelly roll fold | Acireductone dioxygenase ARD, bacteria | Acireductone dioxygenase ARD family | RmlC-like cupin domain
PA1685	masA	-0.341995	0.556286	enolase-phosphatase E-1	HAD-like domain | Enolase-phosphatase E1
PA1686	alkA	0.194437	0.77867	DNA-3-methyladenine glycosidase II	DNA-3-methyladenine glycosylase AlkA, N-terminal | HhH-GPD domain | Helix-turn-helix, base-excision DNA repair, C-terminal | DNA glycosylase
PA1687	speE	-1.15702	0.0439004	spermidine synthase	Spermidine/spermine synthases | Polyamine biosynthesis domain, conserved site | Polyamine biosynthesis domain | S-adenosyl-L-methionine-dependent methyltransferase | Spermidine synthase, tetramerisation domain
PA1688	PA1688	-1.36988	0.0130521	hypothetical protein	Six-bladed beta-propeller, TolB-like | Strictosidine synthase, conserved region
PA1689	PA1689	-1.45281	0.00343665	conserved hypothetical protein	Alkaline phosphatase-like, alpha/beta/alpha | Sulfatase, N-terminal | Lipoteichoic acid synthase-like | Alkaline-phosphatase-like, core domain
PA1690	pscU	-1.26342	0.018952	translocation protein in type III secretion	Type III secretion system substrate exporter | Type III secretion system substrate exporter, C-terminal | Type III exporter system, secretion apparatus protein BsaZ
PA1691	pscT	-1.39779	0.0113437	translocation protein in type III secretion	Type III secretion system inner membrane R protein | Type III secretion protein SpaR/YscT
PA1692	(pscS)	-0.836258	0.148838	probable translocation protein in type III secretion	Bacterial export protein family 3 | Type III secretion protein HrpO
PA1693	pscR	-0.476661	0.256389	translocation protein in type III secretion	Type III secretion system inner membrane P protein | Yop virulence translocation protein R
PA1694	pscQ	-0.45397	0.321677	translocation protein in type III secretion	Surface presentation of antigen (SpoA) | Type III secretion system apparatus protein YscQ/HrcQ/SpaO | Type III secretion system outer membrane, SpaO
PA1695	pscP	-0.162467	0.753199	translocation protein in type III secretion	Flagellar hook-length control protein-like, C-terminal | Type III secretion system needle length determinant, C-terminal domain
PA1696	pscO	-0.383143	0.530251	translocation protein in type III secretion	Type III secretion sytem,YscO
PA1697	(pscN)	-0.273029	0.685266	ATP synthase in type III secretion system	ATPase, type III secretion system, FliI/YscN | ATPase, alpha/beta subunit, nucleotide-binding domain, active site | P-loop containing nucleoside triphosphate hydrolase | AAA+ ATPase domain | ATPase, type III secretion system, H+-transporting | ATPase, F1/V1/A1 complex, alpha/beta subunit, N-terminal domain | ATPase, F1/V1/A1 complex, alpha/beta subunit, nucleotide-binding domain
PA1698	popN	-0.378093	0.579167	Type III secretion outer membrane protein PopN precursor	Hypersensitivity response secretion-like, HrpJ | Type III secretion regulator, YopN/LcrE/InvE/MxiC
PA1699	pcr1	-0.377667	0.572922	Pcr1	Type III secretion system effector delivery regulator TyeA | Type III secretion system effector delivery regulator TyeA-related
PA1700	pcr2	-0.313123	0.635529	Pcr2	Type III secretion system chaperone SycN | Tir chaperone protein (CesT) family
PA1701	pcr3	-0.429483	0.56657	Pcr3	Type III secretion system YscX
PA1702	pcr4	-0.68158	0.3591	Pcr4	Type III secretion system chaperone, YscY | Tetratricopeptide-like helical domain | Tetratricopeptide repeat-containing domain
PA1703	pcrD	-1.1307	0.0275029	type III secretory apparatus protein PcrD	Type III secretion system FHIPEP | Type III secretion protein HrcV | FHIPEP conserved site
PA1704	pcrR	-0.705325	0.318861	transcriptional regulator protein PcrR	Type III secretion system regulator, LcrR | Type III secretion system regulator LcrR/Chaperone CesD2
PA1705	pcrG	-0.173642	0.783419	regulator in type III secretion	Type III secretion protein, LcrG
PA1706	pcrV	0.119005	0.812739	type III secretion protein PcrV	Low calcium response V antigen
PA1707	pcrH	-0.134207	0.813418	regulatory protein PcrH	Tetratricopeptide-like helical domain | Tetratricopeptide repeat-containing domain | Type III secretion system, low calcium response, chaperone LcrH/SycD | Type III secretion system, low calcium response, chaperone LcrH/SycD, subgroup
PA1708	popB	-0.0136614	0.987857	translocator protein PopB	Secretion system effector C, SseC-like
PA1709	popD	-0.123632	0.817495	Translocator outer membrane protein PopD precursor	YopD-like
PA1710	exsC	0.0631932	0.90804	ExsC, exoenzyme S synthesis protein C precursor.	Tir chaperone protein (CesT) family
PA1711	exsE	0.0170606	0.982208	ExsE	NA
PA1712	exsB	0.213864	0.648131	exoenzyme S synthesis protein B	Type III secretion system chaperone, YscW
PA1713	exsA	-0.585114	0.249344	transcriptional regulator ExsA	DNA binding HTH domain, AraC-type | Homeobox domain-like | Transcription regulator HTH, AraC- type | RmlC-like jelly roll fold | HTH domain AraC-type, conserved site
PA1714	exsD	0.0732858	0.910358	ExsD	Antiactivator protein ExsD
PA1715	pscB	-0.260188	0.584207	type III export apparatus protein	Tir chaperone protein (CesT) family | Type III secretion system chaperone YscB
PA1716	pscC	-0.86556	0.0436421	Type III secretion outer membrane protein PscC precursor	NolW-like | Type III secretion system outer membrane pore YscC/HrcC | Type II/III secretion system | Type II secretion system GspD, conserved site
PA1717	pscD	-1.38636	0.00787829	type III export protein PscD	YscD, cytoplasmic domain | Type III secretion system YscD/HrpQ | Yop protein translocation protein D, periplasmic domain
PA1718	pscE	-0.987648	0.0698566	type III export protein PscE	Type III secretion system, secretion protein E
PA1719	pscF	-1.39918	0.000988125	type III export protein PscF	Type III secretion, needle-protein-like | Type III secretion system, needle protein
PA1720	pscG	-1.2601	0.00394602	type III export protein PscG	Type III secretion system YscG
PA1721	pscH	-1.18252	0.00806077	type III export protein PscH	Type III secretion system effector YopR
PA1722	pscI	-0.897829	0.0386801	type III export protein PscI	Type III secretion system, YscI/HrpB
PA1723	pscJ	-1.02783	0.0202482	type III export protein PscJ	Secretory protein YscJ/FliF | Type III secretion system lipoprotein HrcJ/YscJ
PA1724	pscK	-1.29327	0.0185637	type III export protein PscK	Type III secretion system, secretion protein K
PA1725	pscL	-1.70445	0.000350034	type III export protein PscL	Type III secretion system HrpE/YscL | Flagellar assembly protein FliH/Type III secretion system HrpE
PA1726	bglX	0.19815	0.734718	periplasmic beta-glucosidase	Glycoside hydrolase superfamily | Glycoside hydrolase, family 3, N-terminal | Immunoglobulin-like fold | Glycoside hydrolase, family 3, active site | Fibronectin type III-like domain | Glycoside hydrolase family 3 C-terminal domain
PA1727	mucR	0.644788	0.0971034	MucR	GGDEF domain | EAL domain | Nucleotide cyclase | MHYT domain
PA1728	PA1728	1.71963	8.1026e-09	hypothetical protein	Regulator of ribonuclease activity B domain
PA1729	PA1729	1.05502	0.0197492	conserved hypothetical protein	Glutamine amidotransferase | Class I glutamine amidotransferase-like
PA1730	PA1730	1.78689	0.000368488	conserved hypothetical protein	Uncharacterised conserved protein UCP005522 | Circularly permuted ATP-grasp type 2
PA1731	PA1731	1.71375	0.000879366	conserved hypothetical protein	Domain of unknown function DUF403
PA1732	PA1732	1.75594	0.00492057	conserved hypothetical protein	Transglutaminase-like | Bacterial transglutaminase-like, N-terminal
PA1733	PA1733	1.1163	0.0297056	conserved hypothetical protein	Uncharacterised conserved protein UCP009120, proteasome-type protease, Sll0069 | Proteasome, subunit alpha/beta | Nucleophile aminohydrolases, N-terminal
PA1734	PA1734	-0.00590767	0.998498	hypothetical protein	Cytochrome c-like domain | Oxidoreductase, molybdopterin-binding domain
PA1735	PA1735	0.160384	0.868757	hypothetical protein	Membrane transport protein
PA1736	PA1736	0.958175	0.195046	probable acyl-CoA thiolase	Thiolase, acyl-enzyme intermediate active site | Thiolase, conserved site | Thiolase-like | Thiolase, N-terminal | Thiolase | Thiolase, active site | Thiolase, C-terminal
PA1737	(fadB)	1.00651	0.208934	probable 3-hydroxyacyl-CoA dehydrogenase	Crotonase superfamily | 6-phosphogluconate dehydrogenase C-terminal domain-like | 6-phosphogluconate dehydrogenase, domain 2 | 3-hydroxyacyl-CoA dehydrogenase, NAD binding | ClpP/crotonase-like domain | 3-hydroxyacyl-CoA dehydrogenase, C-terminal | NAD(P)-binding domain
PA1738	PA1738	0.353768	0.597117	probable transcriptional regulator	Transcription regulator HTH, LysR | Winged helix-turn-helix DNA-binding domain | LysR, substrate-binding
PA1739	PA1739	1.04591	0.0490097	probable oxidoreductase	NADP-dependent oxidoreductase domain | Aldo/keto reductase
PA1740	PA1740	1.2692	0.134175	hypothetical protein	Six-bladed beta-propeller, TolB-like
PA1741	PA1741	0.213437	0.741314	hypothetical protein	Glutathione S-transferase, N-terminal | Thioredoxin-like fold | Glutaredoxin
PA1742	pauD2	0.912385	0.0815025	Glutamine amidotransferase class I	Class I glutamine amidotransferase-like | Glutamine amidotransferase
PA1743	PA1743	0.942349	0.175297	hypothetical protein	NA
PA1744	PA1744	0.46794	0.423241	hypothetical protein	NA
PA1745	PA1745	1.39773	0.01759	hypothetical protein	NA
PA1746	PA1746	1.74105	0.106009	hypothetical protein	Macro domain
PA1747	PA1747	0.420494	0.617362	hypothetical protein	NA
PA1748	PA1748	-0.491592	0.347813	probable enoyl-CoA hydratase/isomerase	ClpP/crotonase-like domain | Crotonase superfamily
PA1749	PA1749	0.165662	0.72957	hypothetical protein	Yjdj-type Gcn5-related N-acetyltransferase | Acyl-CoA N-acyltransferase
PA1750	PA1750	-0.333687	0.436457	phospho-2-dehydro-3-deoxyheptonate aldolase	DHAP synthase, class 1 | Aldolase-type TIM barrel | DAHP synthetase I/KDSA
PA1751	PA1751	0.506377	0.433198	hypothetical protein	Thioredoxin-like fold
PA1752	PA1752	0.359458	0.388992	hypothetical protein	NAD(P)-binding domain | Ketopantoate reductase ApbA/PanE | 6-phosphogluconate dehydrogenase, domain 2 | 6-phosphogluconate dehydrogenase C-terminal domain-like | Ketopantoate reductase, C-terminal domain | Ketopantoate reductase, N-terminal domain
PA1753	PA1753	1.04796	0.00435876	conserved hypothetical protein	Rossmann-like alpha/beta/alpha sandwich fold | UspA | Universal stress protein A
PA1754	cysB	0.335563	0.424556	transcriptional regulator CysB	Winged helix-turn-helix DNA-binding domain | Transcription regulator HTH, LysR | LysR, substrate-binding
PA1755	PA1755	0.443738	0.51461	hypothetical protein	NA
PA1756	cysH	-0.530468	0.389245	3'-phosphoadenosine-5'-phosphosulfate reductase	Phosphoadenosine phosphosulphate/adenosine 5'-phosphosulphate reductase | Rossmann-like alpha/beta/alpha sandwich fold | Adenosine 5'-phosphosulphate reductase | Phosphoadenosine phosphosulphate reductase
PA1757	thrH	-0.647814	0.179301	homoserine kinase	Phosphoserine phosphatase/homoserine phosphotransferase bifunctional protein | HAD-like domain
PA1758	pabB	-0.643045	0.169198	para-aminobenzoate synthase component I	ADC synthase | Anthranilate synthase component I, N-terminal | Anthranilate synthase component I-like | Para-aminobenzoate synthase, component I | Chorismate-utilising enzyme, C-terminal
PA1759	PA1759	0.718039	0.057623	probable transcriptional regulator	P-loop containing nucleoside triphosphate hydrolase | Transcription regulator LuxR, C-terminal | Winged helix-turn-helix DNA-binding domain | Signal transduction response regulator, C-terminal effector | Tetratricopeptide-like helical domain
PA1760	PA1760	0.393947	0.435906	probable transcriptional regulator	P-loop containing nucleoside triphosphate hydrolase | Transcription regulator LuxR, C-terminal | Tetratricopeptide-like helical domain | Winged helix-turn-helix DNA-binding domain | Signal transduction response regulator, C-terminal effector
PA1761	PA1761	0.908591	0.30332	hypothetical protein	NA
PA1762	PA1762	0.57703	0.417574	hypothetical protein	Peptidase C39, bacteriocin processing
PA1763	PA1763	0.0778249	0.958198	hypothetical protein	Outer membrane protein/outer membrane enzyme PagP, beta-barrel
PA1764	PA1764	0.796058	0.297924	hypothetical protein	Outer membrane protein transport protein (OMPP1/FadL/TodX)
PA1765	PA1765	0.672707	0.42336	hypothetical protein	Maltose operon periplasmic | Domain of unknown function DUF4124
PA1766	PA1766	-0.96221	0.0830014	hypothetical protein	Alpha-L-glutamate ligase-related protein | ATP-grasp fold, subdomain 1 | ATP-grasp fold
PA1767	PA1767	-0.374928	0.294013	hypothetical protein	7 transmembrane helices usually fused to an inactive transglutaminase | Inactive transglutaminase fused to 7 transmembrane helices
PA1768	PA1768	-0.138661	0.817299	hypothetical protein	Aspartic peptidase domain
PA1769	(ydiA)	0.281861	0.548482	conserved hypothetical protein	Bifunctional kinase-pyrophosphorylase | Phosphoenolpyruvate synthase regulatory protein
PA1770	ppsA	-0.222149	0.551879	phosphoenolpyruvate synthase	PEP-utilising enzyme, C-terminal | ATP-grasp fold, subdomain 1 | PEP-utilising enzyme, mobile domain | Pyruvate phosphate dikinase, PEP/pyruvate-binding | PEP-utilising enzyme, active site | Pyruvate/Phosphoenolpyruvate kinase-like domain | Phosphoenolpyruvate synthase | PEP-utilising enzyme, conserved site
PA1771	estX	-1.28465	0.0664184	EstX	Alpha/Beta hydrolase fold | Alpha/beta hydrolase fold-1
PA1772	(menG)	-0.00151035	0.998498	probable methyltransferase	Regulator of ribonuclease activity A | Ribonuclease E inhibitor RraA/RraA-like protein
PA1773	cmaX	-0.0795709	0.897087	CmaX protein	Mg2+ transporter protein, CorA-like/Zinc transport protein ZntB
PA1774	crfX	0.150247	0.748152	CrfX protein	NA
PA1775	cmpX	-0.322656	0.435906	conserved cytoplasmic membrane protein, CmpX protein	LSM domain | Mechanosensitive ion channel MscS | Conserved TM helix
PA1776	sigX	-0.0422834	0.957058	ECF sigma factor SigX	Winged helix-turn-helix DNA-binding domain | RNA polymerase sigma factor, region 3/4 | RNA polymerase sigma-70 region 2 | RNA polymerase sigma factor, region 2 | RNA polymerase sigma-70 region 4 | RNA polymerase sigma-70 like domain
PA1777	oprF	-0.269372	0.498794	Major porin and structural outer membrane porin OprF precursor	Outer membrane protein/outer membrane enzyme PagP, beta-barrel | OmpA-like domain | Outer membrane protein, bacterial | Outer membrane protein, OmpA-like, conserved site | TSP type-3 repeat | Outer membrane porin F, N-terminal
PA1778	cobA	1.03977	0.15598	uroporphyrin-III C-methyltransferase	Tetrapyrrole methylase | Uroporphyrin-III C-methyltransferase | Uroporphiryn-III C-methyltransferase, conserved site | Tetrapyrrole methylase, subdomain 2 | Tetrapyrrole methylase, subdomain 1
PA1779	(nasC; nasA)	1.2124	0.0339684	assimilatory nitrate reductase	Molybdopterin dinucleotide-binding domain | BFD-like [2Fe-2S]-binding domain | Aspartate decarboxylase-like domain | Molybdopterin oxidoreductase, 4Fe-4S domain | Molybdopterin oxidoreductase, prokaryotic, conserved site | Molybdopterin oxidoreductase | Molybdopterin oxidoreductase, molybdopterin cofactor binding site
PA1780	nirD	1.59035	0.195491	assimilatory nitrite reductase small subunit	Rieske [2Fe-2S] iron-sulphur domain | Nitrite reductase [NAD(P)H] small subunit, NirD
PA1781	nirB	1.17688	0.203698	assimilatory nitrite reductase large subunit	FAD/NAD(P)-binding domain | Nitrite/sulphite reductase iron-sulphur/sirohaem-binding site | Nitrite reductase [NAD(P)H] large subunit, NirB | Nitrite/Sulfite reductase ferredoxin-like domain | BFD-like [2Fe-2S]-binding domain | Nitrite reductase [NAD(P)H], large subunit | Nitrite/sulphite reductase 4Fe-4S domain
PA1782	PA1782	0.374364	0.76041	probable serine/threonine-protein kinase	PPM-type phosphatase domain | Protein kinase-like domain | Protein kinase domain
PA1783	nasA	1.01735	0.411004	nitrate transporter	Major facilitator superfamily | Nitrate transporter | Major facilitator superfamily domain
PA1784	PA1784	0.67002	0.425999	hypothetical protein	Alginate lyase 2 | Concanavalin A-like lectin/glucanase domain
PA1785	nasT	0.361237	0.797454	NasT	Signal transduction response regulator, receiver domain | ANTAR domain | Winged helix-turn-helix DNA-binding domain | Signal transduction response regulator, antiterminator | CheY-like superfamily
PA1786	nasS	0.807169	0.207347	NasS	NA
PA1787	acnB	-0.491107	0.247216	aconitate hydratase 2	Aconitase/3-isopropylmalate dehydratase large subunit, alpha/beta/alpha, subdomain 1/3 | Aconitase/3-isopropylmalate dehydratase large subunit, alpha/beta/alpha domain | Aconitase B, HEAT-like domain | Aconitase/3-isopropylmalate dehydratase, swivel | Aconitase family, 4Fe-4S cluster binding site | Aconitase B, swivel | Aconitase B | Aconitase/3-isopropylmalate dehydratase large subunit, alpha/be…
PA1788	PA1788	0.163283	0.853275	hypothetical protein	Protein of unknown function DUF1289
PA1789	PA1789	1.1919	0.343891	hypothetical protein	Rossmann-like alpha/beta/alpha sandwich fold | UspA
PA1790	PA1790	-0.191088	0.82964	hypothetical protein	tRNA-hydroxylase MiaE | Ferritin-like superfamily | Ferritin-related
PA1791	PA1791	-1.26076	0.00111017	hypothetical protein	Band 7 domain
PA1792	(ybbF)	-0.958867	0.0126415	conserved hypothetical protein	UDP-2,3-diacylglucosamine hydrolase | Calcineurin-like phosphoesterase domain, ApaH type | Metallo-dependent phosphatase-like
PA1793	ppiB	-0.996168	0.00664488	peptidyl-prolyl cis-trans isomerase B	Cyclophilin-type peptidyl-prolyl cis-trans isomerase domain | Cyclophilin-like domain | Cyclophilin-type peptidyl-prolyl cis-trans isomerase | Cyclophilin-type peptidyl-prolyl cis-trans isomerase, conserved site
PA1794	glnS	-0.421524	0.24531	glutaminyl-tRNA synthetase	Glutamine-tRNA ligase, bacterial | Aminoacyl-tRNA synthetase, class I, conserved site | Ribosomal protein L25/Gln-tRNA synthetase, anti-codon-binding domain | Ribosomal protein L25/Gln-tRNA synthetase, beta-barrel domain | Glutamyl/glutaminyl-tRNA synthetase, class Ib, catalytic domain | Glutamyl/glutaminyl-tRNA synthetase, class Ib, anti-codon binding domain | Glutamyl/glutaminyl-tRNA synthetase…
PA1795	cysS	-0.502749	0.183432	cysteinyl-tRNA synthetase	Cysteinyl-tRNA synthetase, class Ia, DALR | tRNA synthetases class I, catalytic domain | Cysteinyl-tRNA synthetase/mycothiol ligase | Cysteine-tRNA ligase | Aminoacyl-tRNA synthetase, class Ia, anticodon-binding | Rossmann-like alpha/beta/alpha sandwich fold
PA1796	folD	-0.385103	0.312367	5,10-methylene-tetrahydrofolate dehydrogenase / cyclohydrolase	Tetrahydrofolate dehydrogenase/cyclohydrolase | Tetrahydrofolate dehydrogenase/cyclohydrolase, catalytic domain | NAD(P)-binding domain | Tetrahydrofolate dehydrogenase/cyclohydrolase, conserved site | Tetrahydrofolate dehydrogenase/cyclohydrolase, NAD(P)-binding domain
PA1797	PA1797	0.756771	0.175297	hypothetical protein	Beta-lactamase/transpeptidase-like | Beta-lactamase-related
PA1797a	NA	0.502971	0.44677	NA	NA
PA1798	parS	-0.131333	0.838716	two-component sensor, ParS	Signal transduction histidine kinase-related protein, C-terminal | Signal transduction histidine kinase, dimerisation/phosphoacceptor domain | HAMP domain | Histidine kinase-like ATPase, C-terminal domain | Histidine kinase domain
PA1799	parR	0.383836	0.601313	two-component response regulator, ParR	Signal transduction response regulator, receiver domain | OmpR/PhoB-type DNA-binding domain | Winged helix-turn-helix DNA-binding domain | Signal transduction response regulator, C-terminal effector | CheY-like superfamily
PA1800	tig	-0.786759	0.0708839	trigger factor	Trigger factor | Trigger factor, ribosome-binding, bacterial | Trigger factor/SurA domain | Trigger factor, C-terminal | FKBP-type peptidyl-prolyl cis-trans isomerase domain
PA1801	clpP	-0.0450743	0.927915	ClpP	ClpP, histidine active site | ATP-dependent Clp protease proteolytic subunit | ClpP, Ser active site | ClpP/crotonase-like domain | Clp protease proteolytic subunit /Translocation-enhancing protein TepA
PA1802	clpX	0.417691	0.196163	ClpX	Clp protease, ATP-binding subunit ClpX | Clp ATPase, C-terminal | AAA+ ATPase domain | Zinc finger, ClpX C4-type | ATPase, AAA-type, core | P-loop containing nucleoside triphosphate hydrolase
PA1803	lon	0.626291	0.0562744	Lon protease	Lon, substrate-binding domain | Peptidase S16, Lon proteolytic domain | Ribosomal protein S5 domain 2-type fold | ATPase, AAA-type, core | PUA-like domain | Ribosomal protein S5 domain 2-type fold, subgroup | AAA+ ATPase domain | Lon protease, bacterial/eukaryotic-type | P-loop containing nucleoside triphosphate hydrolase | Lon protease, bacterial
PA1804	hupB	-1.21286	0.0124014	DNA-binding protein HU	Histone-like DNA-binding protein | Integration host factor (IHF)-like DNA-binding domain | Histone-like DNA-binding protein, conserved site
PA1805	ppiD	-0.66148	0.102473	peptidyl-prolyl cis-trans isomerase D	Peptidyl-prolyl cis-trans isomerase, PpiC-type, conserved site | Peptidyl-prolyl cis-trans isomerase, PpiC-type | Trigger factor/SurA domain
PA1806	fabI	-0.605743	0.274521	NADH-dependent enoyl-ACP reductase	Enoyl-[acyl-carrier-protein] reductase (NADH) | NAD(P)-binding domain | Short-chain dehydrogenase/reductase SDR
PA1807	nppD	-0.628787	0.148649	NppD	ABC transporter-like | P-loop containing nucleoside triphosphate hydrolase | ABC transporter, conserved site | Oligopeptide/dipeptide ABC transporter, C-terminal | AAA+ ATPase domain
PA1808	nppC	-0.580682	0.272933	NppC	ABC transporter type 1, transmembrane domain MetI-like | Oligopeptide transport permease C-like, N-terminal domain
PA1809	nppB	-0.670073	0.175139	NppB	ABC transporter type 1, transmembrane domain MetI-like
PA1810	nppA2	-0.249032	0.558676	NppA2	Solute-binding protein family 5 domain | Peptide/nickel binding protein, MppA-type
PA1811	nppA1	-0.418018	0.379666	NppA1	Solute-binding protein family 5 domain | Peptide/nickel binding protein, MppA-type
PA1812	mltD	0.0876051	0.854343	membrane-bound lytic murein transglycosylase D precursor	LysM domain | Lysozyme-like domain | Lytic murein transglycosylase D , lipid attachment domain | Transglycosylase SLT domain 1 | Prokaryotic transglycosylase, active site
PA1813	(gloB)	0.253614	0.638232	probable hydroxyacylglutathione hydrolase	Hydroxyacylglutathione hydrolase | Hydroxyacylglutathione hydrolase, MBL domain | Metallo-beta-lactamase | Hydroxyacylglutathione hydrolase, C-terminal domain
PA1814	kerV	0.495723	0.193159	KerV	Methyltransferase type 11 | S-adenosyl-L-methionine-dependent methyltransferase
PA1815	rnhA	-0.111232	0.840808	ribonuclease H	Ribonuclease H domain | Ribonuclease HI | Ribonuclease H-like domain
PA1816	dnaQ	-0.0177261	0.982845	DNA polymerase III, epsilon chain	Ribonuclease H-like domain | DNA polymerase 3, epsilon subunit | DNA polymerase III epsilon subunit, exonuclease domain | Exonuclease, RNase T/DNA polymerase III
PA1817	PA1817	0.275883	0.730853	hypothetical protein	NTF2-like domain | Polyketide cyclase SnoaL-like domain
PA1818	cadA	0.0969897	0.834215	lysine decarboxylase	Orn/Lys/Arg decarboxylase, C-terminal | Pyridoxal phosphate-dependent transferase | Ornithine/lysine/arginine decarboxylase | Pyridoxal phosphate-dependent transferase, subdomain 2 | Orn/Lys/Arg decarboxylase, major domain | Pyridoxal phosphate-dependent transferase, major region, subdomain 1 | Orn/Lys/Arg decarboxylase, N-terminal
PA1819	(yjdE)	0.0646105	0.91965	probable amino acid permease	Amino acid/polyamine transporter I
PA1820	nhaB	-0.559812	0.305669	sodium/proton antiporter NhaB	Na+/H+ antiporter NhaB
PA1821	PA1821	-0.00319461	0.998498	probable enoyl-CoA hydratase/isomerase	Enoyl-CoA hydratase/isomerase, conserved site | Crontonase, C-terminal | ClpP/crotonase-like domain | Crotonase superfamily
PA1822	fimL	-0.04097	0.948309	hypothetical protein	Signal transduction histidine kinase, phosphotransfer (Hpt) domain
PA1823	nudC	-0.394331	0.440803	NudC	Zinc ribbon, NADH pyrophosphatase | NUDIX hydrolase, conserved site | NUDIX hydrolase domain | NADH pyrophosphatase NudC | NUDIX hydrolase domain-like | NADH pyrophosphatase-like, N-terminal
PA1824	PA1824	-1.31395	0.15239	conserved hypothetical protein	Transmembrane protein TauE-like
PA1825	PA1825	-0.011531	0.993055	hypothetical protein	NA
PA1826	PA1826	1.56272	0.0204471	probable transcriptional regulator	Winged helix-turn-helix DNA-binding domain | Transcription regulator HTH, LysR | LysR, substrate-binding
PA1827	PA1827	0.319066	0.738043	probable short-chain dehydrogenase	Short-chain dehydrogenase/reductase, conserved site | NAD(P)-binding domain | Short-chain dehydrogenase/reductase SDR
PA1828	PA1828	0.0213197	0.984878	probable short-chain dehydrogenase	Short-chain dehydrogenase/reductase SDR | Short-chain dehydrogenase/reductase, conserved site | NAD(P)-binding domain
PA1829	PA1829	0.0122699	0.995048	hypothetical protein	Protein kinase-like domain | Aminoglycoside phosphotransferase
PA1830	PA1830	-1.12744	0.00374104	hypothetical protein	SCP2 sterol-binding domain
PA1831	PA1831	-0.140357	0.790809	hypothetical protein	Histidine phosphatase superfamily, clade-1 | Histidine phosphatase superfamily
PA1832	(sohB)	0.366179	0.357269	probable protease	Peptidase S49 | ClpP/crotonase-like domain | Peptidase S49, N-terminal proteobacteria
PA1833	(yhfP)	0.650177	0.171336	probable oxidoreductase	Acrylyl-CoA reductase AcuI | Polyketide synthase, enoylreductase domain | GroES-like | Alcohol dehydrogenase, C-terminal | NAD(P)-binding domain | Alcohol dehydrogenase, N-terminal
PA1833a	NA	1.65496	0.00978109	NA	NA
PA1835	PA1835	0.949422	0.13177	hypothetical protein	Protein of unknown function DUF4442 | HotDog domain
PA1836	PA1836	0.231316	0.739871	probable transcriptional regulator	Tetracycline transcriptional regulator, TetR-related, C-terminal | DNA-binding HTH domain, TetR-type | DNA-binding HTH domain, TetR-type, conserved site | Homeobox domain-like
PA1837	PA1837	-0.774843	0.118855	hypothetical protein	Uncharacterised conserved protein UCP030820
PA1837a	NA	1.32623	0.0764721	NA	NA
PA1838	cysI	-0.734433	0.0371188	sulfite reductase	Nitrite/Sulfite reductase ferredoxin-like domain | Nitrite/sulphite reductase 4Fe-4S domain
PA1839	PA1839	-0.984348	0.168407	hypothetical protein	Ribosomal RNA large subunit methyltransferase RlmN/Cfr | Aldolase-type TIM barrel | Radical SAM
PA1840	PA1840	-0.400569	0.474908	hypothetical protein	Atu1913-like
PA1841	PA1841	-0.332012	0.555249	hypothetical protein	YbaK/aminoacyl-tRNA synthetase-associated domain
PA1842	PA1842	-0.184838	0.733375	hypothetical protein	Protein of unknown function DUF469
PA1843	metH	0.162269	0.704585	methionine synthase	Dihydropteroate synthase-like | Pterin-binding domain | Cobalamin (vitamin B12)-binding module, cap domain | Homocysteine-binding domain | Methionine synthase, B12-binding domain | Cobalamin-dependent methionine synthase | Cobalamin (vitamin B12)-binding domain | Vitamin B12-dependent methionine synthase, activation domain
PA1844	tse1	-0.784337	0.446666	Tse1	NA
PA1845	tsi1	-0.603541	0.468299	Tsi1	NA
PA1846	cti	-0.411968	0.355201	cis/trans isomerase	Cytochrome c-like domain | Fatty acid cis-trans isomerase
PA1847	nfuA	0.11757	0.802394	NfuA	Fe/S biogenesis protein NfuA | FeS cluster biogenesis | NIF system FeS cluster assembly, NifU, C-terminal | Fe-S cluster assembly domain
PA1848	PA1848	-0.478841	0.704204	probable major facilitator superfamily (MFS) transporter	Major facilitator superfamily domain | Major facilitator superfamily
PA1849	PA1849	1.21715	0.44676	conserved hypothetical protein	Protein of unknown function DUF1272
PA1850	PA1850	0.571893	0.327404	probable transcriptional regulator	Class I glutamine amidotransferase-like | Homeobox domain-like | DNA binding HTH domain, AraC-type | DJ-1/PfpI
PA1851	PA1851	0.899224	0.106499	hypothetical protein	GGDEF domain | Nucleotide cyclase
PA1852	PA1852	0.534007	0.400716	hypothetical protein	NA
PA1853	PA1853	0.397629	0.513197	probable transcriptional regulator	Winged helix-turn-helix DNA-binding domain | LysR, substrate-binding | Transcription regulator HTH, LysR
PA1854	PA1854	-1.0568	0.591539	conserved hypothetical protein	HPP | CBS domain
PA1855	PA1855	0.993665	0.497656	hypothetical protein	NA
PA1856	PA1856	-0.106445	0.886704	probable cytochrome oxidase subunit	Cytochrome c oxidase-like, subunit I domain | Cytochrome c oxidase cbb3-type, subunit I | Cytochrome c oxidase subunit I
PA1857	(yedI)	-0.33093	0.518372	conserved hypothetical protein	Inner membrane protein YedI
PA1858	str	-0.0911403	0.922987	streptomycin 3''-phosphotransferase	Protein kinase-like domain | Aminoglycoside/hydroxyurea antibiotic resistance kinase
PA1859	PA1859	-0.186716	0.834735	probable transcriptional regulator	LysR, substrate-binding | Transcription regulator HTH, LysR | Winged helix-turn-helix DNA-binding domain
PA1860	PA1860	1.59113	0.0104506	hypothetical protein	Tetracenomycin polyketide synthesis O-methyltransferase TcmP | Methyltransferase Ppm1/Ppm2/Tcmp | S-adenosyl-L-methionine-dependent methyltransferase
PA1861	modC	0.682796	0.148128	molybdenum transport protein ModC	Molybdate/tungstate binding, C-terminal | Transport-associated OB, type 1 | Molybdate ABC transporter, ATP-binding protein | ABC transporter-like | AAA+ ATPase domain | P-loop containing nucleoside triphosphate hydrolase | ABC transporter, molybdenum import, ModC | ABC transporter, conserved site
PA1862	modB	0.516706	0.248905	molybdenum transport protein ModB	ABC transporter type 1, transmembrane domain MetI-like | Molybdate ABC transporter, permease protein
PA1863	modA	0.835459	0.0267977	molybdate-binding periplasmic protein precursor ModA	Molybdate ABC transporter, substrate-binding protein
PA1864	PA1864	2.14072	0.00249401	probable transcriptional regulator	DNA-binding HTH domain, TetR-type | Tetracycline transcriptional regulator, TetR-related, C-terminal | Transcription regulator YcdC, C-terminal | Homeobox domain-like
PA1865	PA1865	-0.233126	0.672814	hypothetical protein	VRR-NUC domain
PA1866	PA1866	-0.166577	0.812226	hypothetical protein	P-loop containing nucleoside triphosphate hydrolase | Helicase, C-terminal | DEAD2 | ATP-dependent helicase, C-terminal | Helicase superfamily 1/2, ATP-binding domain, DinG/Rad3-type
PA1866a	NA	0.153175	0.863877	NA	NA
PA1867	xphA	-0.400936	0.66868	XphA	Type II secretion system protein C, N-terminal
PA1868	xqhA	-0.776727	0.271832	secretion protein XqhA	Type II/III secretion system | NolW-like | GspD/PilQ family | Type II secretion system GspD
PA1869	PA1869	-1.48634	0.154399	probable acyl carrier protein	Phosphopantetheine binding ACP domain | Acyl carrier protein (ACP) | Phosphopantetheine attachment site | Polyketide synthase, phosphopantetheine-binding domain
PA1870	PA1870	2.07744	0.000810146	hypothetical protein	NA
PA1871	lasA	1.91376	0.000582494	LasA protease precursor	Peptidase M23 | Duplicated hybrid motif | Peptidase M23A, B-lytic metalloendopeptidase
PA1872	PA1872	0.387774	0.537911	hypothetical protein	EcsC protein
PA1873	PA1873	1.02782	0.425096	hypothetical protein	Mg2+ transporter protein, CorA-like/Zinc transport protein ZntB
PA1874	PA1874	0.981086	0.037272	hypothetical protein	Serralysin-like metalloprotease, C-terminal | Immunoglobulin-like fold
PA1875	(opmL)	0.894537	0.358826	probable outer membrane protein precursor	Outer membrane efflux protein
PA1876	PA1876	0.869872	0.1077	probable ATP-binding/permease fusion ABC transporter	ATPase, type I secretion system | P-loop containing nucleoside triphosphate hydrolase | ABC transporter-like | ABC transporter, conserved site | ABC transporter type 1, transmembrane domain | Peptidase C39, bacteriocin processing | AAA+ ATPase domain
PA1877	PA1877	1.02076	0.294927	probable secretion protein	RTX secretion protein D, Gram-negative bacteria
PA1878	PA1878	-0.565574	0.604007	hypothetical protein	HD domain
PA1879	PA1879	0.559657	0.641884	hypothetical protein	Cro/C1-type helix-turn-helix domain | PAS domain | Lambda repressor-like, DNA-binding domain
PA1880	PA1880	1.29912	0.00466989	probable oxidoreductase	Aldehyde oxidase/xanthine dehydrogenase, molybdopterin binding | Aldehyde oxidase/xanthine dehydrogenase, a/b hammerhead | Twin-arginine translocation pathway, signal sequence | Oxidoreductase molybdopterin-binding subunit, IorB-related
PA1881	PA1881	1.05407	0.216392	probable oxidoreductase	[2Fe-2S]-binding | 2Fe-2S ferredoxin-type iron-sulfur binding domain | 2Fe-2S ferredoxin, iron-sulphur binding site | Beta-grasp domain
PA1882	PA1882	0.115382	0.909626	probable transporter	Small multidrug resistance protein family
PA1883	PA1883	1.32205	0.302546	probable NADH-ubiquinone/plastoquinone oxidoreductase	NAD(P)H-quinone oxidoreductase subunit 3, bacterial/plastid | NADH:ubiquinone/plastoquinone oxidoreductase, chain 3
PA1884	PA1884	0.159822	0.88844	probable transcriptional regulator	Cro/C1-type helix-turn-helix domain | RmlC-like cupin domain | Lambda repressor-like, DNA-binding domain | RmlC-like jelly roll fold
PA1885	PA1885	1.13905	0.0486609	conserved hypothetical protein	Acyl-CoA N-acyltransferase | GNAT domain
PA1886	polB	0.246812	0.61628	DNA polymerase II	DNA-directed DNA polymerase, family B | Ribonuclease H-like domain | DNA polymerase, palm domain | DNA-directed DNA polymerase, family B, multifunctional domain | DNA-directed DNA polymerase, family B, conserved site | DNA-directed DNA polymerase, family B, exonuclease domain
PA1887	PA1887	1.92143	0.0553691	hypothetical protein	Phospholipase A2 domain
PA1888	PA1888	2.74164	0.00632822	hypothetical protein	Alpha/Beta hydrolase fold
PA1889	PA1889	0.839007	0.106034	hypothetical protein	NA
PA1890	PA1890	-0.191584	0.78059	probable glutathione S-transferase	Glutathione S-transferase, N-terminal | Thioredoxin-like fold | Glutathione S-transferase, C-terminal-like | Glutathione S-transferase, C-terminal
PA1891	PA1891	0.799737	0.775752	hypothetical protein	NA
PA1892	PA1892	1.98693	0.13944	hypothetical protein	NA
PA1893	PA1893	0.395804	0.785844	hypothetical protein	Penicillin amidase type, domain1 | Nucleophile aminohydrolases, N-terminal | Penicillin/GL-7-ACA/AHL/aculeacin-A acylase | Penicillin/GL-7-ACA/AHL acylase
PA1894	PA1894	1.30475	0.296393	hypothetical protein	Oxoglutarate/iron-dependent dioxygenase
PA1895	PA1895	0.918838	0.536013	hypothetical protein	Fatty acid desaturase domain
PA1896	PA1896	0.708316	0.754753	hypothetical protein	NA
PA1897	PA1897	1.48624	0.327676	hypothetical protein	Fatty acid hydroxylase
PA1898	qscR	2.08465	0.00307274	quorum-sensing control repressor	Transcription regulator LuxR, C-terminal | Transcription factor LuxR-like, autoinducer-binding domain | Signal transduction response regulator, C-terminal effector | Winged helix-turn-helix DNA-binding domain
PA1899	phzA2	1.7888	0.375939	probable phenazine biosynthesis protein	Phenazine biosynthesis protein A/B | NTF2-like domain
PA1900	phzB2	0.56385	0.698418	probable phenazine biosynthesis protein	Phenazine biosynthesis protein A/B | NTF2-like domain
PA1901	phzC2	0.388578	0.500539	phenazine biosynthesis protein PhzC	DAHP synthetase, class II
PA1902	phzD2	0.624467	0.657462	phenazine biosynthesis protein PhzD	Isochorismatase-like | Isochorismatase
PA1903	phzE2	1.43923	0.0565478	phenazine biosynthesis protein PhzE	Class I glutamine amidotransferase-like | Chorismate-utilising enzyme, C-terminal | ADC synthase | Glutamine amidotransferase
PA1904	phzF2	0.714942	0.519976	probable phenazine biosynthesis protein	Phenazine biosynthesis PhzF protein
PA1905	phzG2	0.0306395	0.989131	probable pyridoxamine 5'-phosphate oxidase	Pyridoxamine 5'-phosphate oxidase, putative | Pyridoxamine 5'-phosphate oxidase | Pyridoxamine 5'-phosphate oxidase, conserved site | FMN-binding split barrel | Pyridoxine 5'-phosphate oxidase, dimerisation, C-terminal
PA1906	PA1906	-0.707736	0.478918	hypothetical protein	HIT-like domain
PA1907	PA1907	-0.952149	0.374269	hypothetical protein	Alpha/Beta hydrolase fold | Platelet-activating factor acetylhydrolase-like
PA1908	PA1908	-1.29108	0.267997	probable major facilitator superfamily (MFS) transporter	Tetracycline resistance protein TetA/multidrug resistance protein MdtG | Major facilitator superfamily | Major facilitator superfamily domain
PA1909	PA1909	-0.339457	0.749013	hypothetical protein	PepSY-associated TM protein
PA1910	femA	-0.710987	0.324137	ferric-mycobactin receptor, FemA	TonB-dependent receptor, beta-barrel | TonB-dependent siderophore receptor | TonB-dependent receptor, plug domain | TonB-dependent receptor, conserved site | Secretin/TonB, short N-terminal domain
PA1911	femR	-0.430053	0.420729	sigma factor regulator, FemR	FecR, N-terminal | FecR protein | Fe(2+)-dicitrate sensor, transmembrane component
PA1912	femI	-0.978296	0.0974882	ECF sigma factor, FemI	RNA polymerase sigma-70 region 2 | RNA polymerase sigma factor, region 2 | RNA polymerase sigma factor 70, region 4 type 2 | RNA polymerase sigma-70 like domain | RNA polymerase sigma factor, region 3/4 | Winged helix-turn-helix DNA-binding domain
PA1913	PA1913	-2.2998	0.0179941	hypothetical protein	NA
PA1914	(hvn)	2.09171	0.060915	conserved hypothetical protein	Protein of unknown function DUF2599
PA1915	PA1915	0.780337	0.0635544	hypothetical protein	Purine catabolism PurC-like domain | PucR C-terminal helix-turn-helix domain
PA1916	PA1916	-0.542108	0.795885	probable amino acid permease	Amino acid/polyamine transporter 2 | Tryptophan/tyrosine transporter
PA1917	PA1917	0.454766	0.82964	hypothetical protein	RmlC-like jelly roll fold | Domain of unknown function DUF861, cupin-3 | RmlC-like cupin domain
PA1918	PA1918	-0.130764	0.937819	hypothetical protein	FAD/NAD(P)-binding domain | FAD dependent oxidoreductase
PA1919	nrdG	0.0990514	0.982845	class III (anaerobic) ribonucleoside-triphosphate reductase activating protein, 'activase', NrdG	Anaerobic ribonucleoside-triphosphate reductase activating protein | Aldolase-type TIM barrel | Radical SAM
PA1920	nrdD	0.350901	0.897087	class III (anaerobic) ribonucleoside-triphosphate reductase subunit, NrdD	Ribonucleoside-triphosphate reductase, anaerobic | ATP-cone domain
PA1921	PA1921	1.81393	0.000576615	hypothetical protein	S-adenosyl-L-methionine-dependent methyltransferase
PA1922	(feuA; cirA)	1.3681	0.00017243	probable TonB-dependent receptor	TonB-dependent receptor, beta-barrel | TonB-dependent receptor, plug domain
PA1923	PA1923	0.793161	0.0805588	hypothetical protein	CobN/magnesium chelatase
PA1924	PA1924	0.772058	0.335384	hypothetical protein	MotA/TolQ/ExbB proton channel
PA1925	PA1925	0.87739	0.158196	hypothetical protein	Protein of unknown function DUF2149
PA1926	(ycaO)	-0.306857	0.643536	Uncharacterized protein	K homology domain-like, alpha/beta | OsmC/Ohr family | YcaO domain protein | YcaO-like domain
PA1927	metE	1.85808	0.000746354	5-methyltetrahydropteroyltriglutamate-homocysteine S-methyltransferase	Cobalamin-independent methionine synthase | Cobalamin-independent methionine synthase MetE, C-terminal/archaeal | Cobalamin-independent methionine synthase MetE, N-terminal
PA1928	rimJ	0.850194	0.371128	ribosomal protein alanine acetyltransferase	Acyl-CoA N-acyltransferase | GNAT domain
PA1929	PA1929	0.548334	0.671988	hypothetical protein	NA
PA1930	PA1930	2.4598	0.00147977	probable chemotaxis transducer	PAS domain | PAC motif | Methyl-accepting chemotaxis protein (MCP) signalling domain | Chemotaxis methyl-accepting receptor | PAS-associated, C-terminal
PA1931	PA1931	0.892213	0.247548	probable ferredoxin	[2Fe-2S]-binding | 2Fe-2S ferredoxin-type iron-sulfur binding domain | 2Fe-2S ferredoxin, iron-sulphur binding site | Beta-grasp domain
PA1932	PA1932	1.24211	0.129004	probable hydroxylase molybdopterin-containing subunit	FAD-binding, type 2 | Molybdopterin dehydrogenase, FAD-binding | CO dehydrogenase flavoprotein-like, FAD-binding, subdomain 2 | FAD-binding, type 2, subdomain 1 | CO dehydrogenase flavoprotein, C-terminal
PA1933	(yagR)	1.32727	0.0363135	probable hydroxylase large subunit	Aldehyde oxidase/xanthine dehydrogenase, molybdopterin binding | Aldehyde oxidase/xanthine dehydrogenase, a/b hammerhead
PA1934	PA1934	-0.971108	0.0274866	hypothetical protein	Immunoprotective extracellular, immunoglobulin-like domain | Protein of unknown function DUF4354
PA1937	PA1937	0.967927	0.211807	conserved hypothetical protein	Homeobox domain-like | Transposase IS3/IS911family
PA1938	PA1938	0.576566	0.426758	conserved hypothetical protein	Winged helix-turn-helix DNA-binding domain | HTH-like domain | Ribonuclease H-like domain | Integrase, catalytic core
PA1939	PA1939	0.305665	0.565889	hypothetical protein	OLD protein-like, TOPRIM domain
PA1940	PA1940	-0.0784877	0.942413	hypothetical protein	Catalase, mono-functional, haem-containing | Catalase-like domain | Catalase core domain
PA1941	PA1941	0.126823	0.85605	hypothetical protein	Cytochrome c-like domain
PA1942	PA1942	-0.173455	0.884125	hypothetical protein	NA
PA1943	PA1943	0.0201607	0.987943	hypothetical protein	GNAT domain | Acyl-CoA N-acyltransferase | Protein of unknown function DUF3335
PA1944	PA1944	0.848962	0.0448602	hypothetical protein	ATP-grasp fold, subdomain 1 | ATP-grasp fold | ATP-grasp fold, RimK-type | RimK-like ATPgrasp N-terminal domain
PA1945	PA1945	0.378665	0.58384	probable transcriptional regulator	Sigma-54 interaction domain, ATP-binding site 1 | DNA binding HTH domain, Fis-type | Sigma-54 interaction domain, ATP-binding site 2 | Sigma-54 interaction domain, conserved site | Homeobox domain-like | P-loop containing nucleoside triphosphate hydrolase | AAA+ ATPase domain | RNA polymerase sigma factor 54 interaction domain
PA1946	rbsB	1.09427	0.0337121	binding protein component precursor of ABC ribose transporter	Periplasmic binding protein | Periplasmic binding protein-like I
PA1947	rbsA	1.23278	0.00520106	ribose transport protein RbsA	ABC transporter, conserved site | P-loop containing nucleoside triphosphate hydrolase | ABC transporter-like | AAA+ ATPase domain
PA1948	rbsC	0.43444	0.424881	membrane protein component of ABC ribose transporter	ABC transporter, permease | ABC transporter, FecCD/TroCD-like
PA1949	rbsR	0.507541	0.356003	ribose operon repressor RbsR	LacI-type HTH domain | Lambda repressor-like, DNA-binding domain | Periplasmic binding protein-like I
PA1950	rbsK	0.83133	0.0474351	ribokinase	Ribokinase/fructokinase | Ribokinase-like | Carbohydrate/puine kinase, PfkB, conserved site | Carbohydrate kinase PfkB | Ribokinase
PA1951	fapF	0.325908	0.765134	FapF	MetA-pathway of phenol degradation, putative
PA1952	fapE	0.88088	0.765612	FapE	NA
PA1953	fapD	1.90406	0.337623	FapD	Peptidase C39, bacteriocin processing
PA1954	fapC	0.449898	0.735427	FapC	NA
PA1955	fapB	0.121143	0.971787	FapB	NA
PA1956	fapA	-0.625185	0.752778	FapA	NA
PA1957	(nadR)	-0.512919	0.559735	hypothetical protein	P-loop containing nucleoside triphosphate hydrolase
PA1958	PA1958	-0.635225	0.342867	probable transporter	Nicotinamide mononucleotide transporter PnuC
PA1959	bacA	-0.622907	0.389245	bacitracin resistance protein	Undecaprenyl-diphosphatase UppP
PA1960	PA1960	-0.235507	0.821813	hypothetical protein	Protein of unknown function DUF1294 | Nucleic acid-binding, OB-fold | Cold-shock protein, DNA-binding | Cold-shock conserved site
PA1961	PA1961	0.361936	0.636893	probable transcriptional regulator	Transcription regulator HTH, LysR | Winged helix-turn-helix DNA-binding domain | LysR, substrate-binding
PA1962	azoR2	0.897593	0.453655	FMN-dependent NADH-azoreductase 2, AzoR2	Flavoprotein-like domain | NADH-azoreductase, FMN-dependent | Flavodoxin-like fold
PA1963	PA1963	0.315265	0.550656	hypothetical protein	NA
PA1964	(ybiT)	-0.153341	0.744371	probable ATP-binding component of ABC transporter	ABC transporter-like | AAA+ ATPase domain | P-loop containing nucleoside triphosphate hydrolase | ABC-transporter extension domain
PA1965	PA1965	0.185774	0.856747	hypothetical protein	NA
PA1966	PA1966	-0.990267	0.373809	hypothetical protein	Tautomerase/MIF superfamily | 5-carboxymethyl-2-hydroxymuconate isomerase
PA1967	PA1967	0.358814	0.67298	hypothetical protein	NA
PA1968	PA1968	0.847832	0.19462	hypothetical protein	NA
PA1969	PA1969	-1.0594	0.0219313	hypothetical protein	Proteinase inhibitor I78
PA1970	PA1970	0.326336	0.478427	hypothetical protein	NA
PA1971	braZ	-0.748454	0.268689	branched chain amino acid transporter BraZ	Branched-chain amino acid transport system II carrier protein
PA1972	PA1972	-0.325183	0.80789	conserved hypothetical protein	Sulfatase, N-terminal | Alkaline phosphatase-like, alpha/beta/alpha | Phosphoethanolamine transferase, N-terminal | Alkaline-phosphatase-like, core domain
PA1973	pqqF	0.00448873	0.998498	pyrroloquinoline quinone biosynthesis protein F	Peptidase M16, C-terminal | Peptidase M16, zinc-binding site | Coenzyme PQQ biosynthesis protein PqqF | Metalloenzyme, LuxS/M16 peptidase-like | Peptidase M16, N-terminal
PA1974	PA1974	0.395399	0.784113	hypothetical protein	NA
PA1975	PA1975	0.871345	0.360598	hypothetical protein	FIST domain, N-terminal | FIST, C-domain
PA1976	ercS'	0.04992	0.968488	ErcS'	PAS domain | Signal transduction histidine kinase, dimerisation/phosphoacceptor domain | Histidine kinase-like ATPase, C-terminal domain | Signal transduction response regulator, receiver domain | Signal transduction histidine kinase-related protein, C-terminal | Histidine kinase domain | CheY-like superfamily | PAS-associated, C-terminal | PAS fold-4
PA1977	PA1977	-0.596572	0.769621	hypothetical protein	EamA domain
PA1978	erbR	0.142534	0.910358	response regulator ErbR	Signal transduction response regulator, receiver domain | Transcription regulator LuxR, C-terminal | CheY-like superfamily | Signal transduction response regulator, C-terminal effector | Winged helix-turn-helix DNA-binding domain
PA1979	eraS	0.584028	0.715832	sensor kinase, EraS	Histidine kinase-like ATPase, C-terminal domain | Histidine kinase domain | Signal transduction histidine kinase, subgroup 3, dimerisation and phosphoacceptor domain
PA1980	eraR	1.73333	0.181506	response regulator EraR	Transcription regulator LuxR, C-terminal | Signal transduction response regulator, receiver domain | Winged helix-turn-helix DNA-binding domain | Signal transduction response regulator, C-terminal effector | CheY-like superfamily
PA1981	PA1981	1.3847	0.277824	hypothetical protein	Pentapeptide repeat
PA1982	exaA	1.10938	0.147758	quinoprotein ethanol dehydrogenase	Pyrrolo-quinoline quinone beta-propeller repeat | Pyrrolo-quinoline quinone repeat | Quinoprotein dehydrogenase, conserved site | PQQ-dependent dehydrogenase, methanol/ethanol family | Quinoprotein alcohol dehydrogenase-like superfamily | PQQ-dependent dehydrogenase ADHI
PA1983	exaB	1.78384	0.0889028	cytochrome c550	Cytochrome c-like domain | Cytochrome c-550 PedF
PA1984	exaC	0.221304	0.775772	NAD+ dependent aldehyde dehydrogenase ExaC	Aldehyde/histidinol dehydrogenase | Aldehyde dehydrogenase, glutamic acid active site | Aldehyde dehydrogenase domain | Aldehyde dehydrogenase N-terminal domain | Aldehyde dehydrogenase, cysteine active site
PA1985	pqqA	0.4939	0.620826	pyrroloquinoline quinone biosynthesis protein A	Coenzyme PQQ biosynthesis protein A
PA1986	pqqB	1.1136	0.10854	pyrroloquinoline quinone biosynthesis protein B	Coenzyme PQQ biosynthesis protein B | Metallo-beta-lactamase
PA1987	pqqC	1.11798	0.0410221	pyrroloquinoline quinone biosynthesis protein C	Haem oxygenase-like, multi-helical | Coenzyme PQQ biosynthesis protein C | Thiaminase-2/PQQC
PA1988	pqqD	0.163701	0.897087	pyrroloquinoline quinone biosynthesis protein D	Coenzyme PQQ synthesis D | Coenzyme PQQ synthesis D, bacteria
PA1989	pqqE	0.965862	0.0657113	pyrroloquinoline quinone biosynthesis protein E	Main SPASM domain-containing | Radical SAM | 4Fe4S-binding SPASM domain | Elongator protein 3/MiaB/NifB | Coenzyme PQQ biosynthesis protein E, bacteria | MoaA/nifB/pqqE, iron-sulphur binding, conserved site | Aldolase-type TIM barrel
PA1990	pqqH	1.13087	0.0349696	PqqH	Alpha/Beta hydrolase fold | Peptidase S9, prolyl oligopeptidase, catalytic domain
PA1991	PA1991	0.179629	0.784113	probable iron-containing alcohol dehydrogenase	Alcohol dehydrogenase, iron-type, conserved site | Alcohol dehydrogenase, iron-type
PA1992	ercS	0.337515	0.620826	ErcS	Histidine kinase-like ATPase, C-terminal domain | Signal transduction histidine kinase, dimerisation/phosphoacceptor domain | CheY-like superfamily | PAS domain | Signal transduction response regulator, receiver domain | PAS-associated, C-terminal | Signal transduction histidine kinase-related protein, C-terminal | Histidine kinase domain
PA1993	(yhhS)	-0.644698	0.335742	probable major facilitator superfamily (MFS) transporter	Major facilitator superfamily domain | Major facilitator superfamily | Uncharacterised protein family UPF0226, major facilitator superfamily
PA1994	PA1994	0.277192	0.679778	hypothetical protein	Putative glycolipid-binding protein
PA1995	PA1995	-0.0768252	0.922987	hypothetical protein	Uncharacterised protein YjbR
PA1996	ppiC1	-0.139756	0.881256	peptidyl-prolyl cis-trans isomerase C1	Peptidyl-prolyl cis-trans isomerase, PpiC-type | Peptidyl-prolyl cis-trans isomerase, PpiC-type, conserved site
[truncated: 3,573 more rows]
