# Supplementary material for: Pseudomonas aeruginosa transcriptome adaptations from colonization to biofilm infection of skin wounds
Source: Sci Rep. 2021 Oct 19;11:20632. doi: 10.1038/s41598-021-00073-4 (PMC8526614; doi:10.1038/s41598-021-00073-4)
Supplement: Supplementary file 5 — Dataset S5. [file 41598_2021_73_MOESM5_ESM.xlsx]

## Sheet: Title page
Pseudomonas aeruginosa transcriptome adaptations from colonization to chronic infection of skin wounds
D’Arpa, Karna, Chen, and Leung
Supplementary Dataset File S5. Differential expression of P. aeruginosa genes from colonization (D5) to acute infection (D9). The “Name” column shows synonyms in parentheses.

## Sheet: D9_vs_D5
Locus Tag	Name	log2FoldChange	padj	Product.Name	Interpro.Annotations
PA0441	dht	3.27846	NA	dihydropyrimidinase	Metal-dependent hydrolase, composite domain | Hydantoinase/dihydropyrimidinase | Amidohydrolase-related | Metal-dependent hydrolase
PA2178	PA2178	3.25441	NA	hypothetical protein	Protein of unknown function DUF1282
PA1744	PA1744	3.11185	NA	hypothetical protein	NA
PA1498	pykF	3.08105	NA	pyruvate kinase I	Pyruvate kinase, C-terminal | Pyruvate kinase-like, insert domain | Pyruvate kinase | Pyruvate/Phosphoenolpyruvate kinase-like domain | Pyruvate kinase, active site | Pyruvate kinase, barrel
PA2156	(ybhP)	2.94363	NA	conserved hypothetical protein	Endonuclease/exonuclease/phosphatase
PA2659	PA2659	2.88186	9.66061e-05	hypothetical protein	PepSY domain
PA3223	azoR3	2.87097	NA	AzoR3, azoreductase 3	Flavoprotein-like domain | Flavodoxin-like fold | NADH-azoreductase, FMN-dependent
PA2658	PA2658	2.82263	0.000491608	hypothetical protein	PepSY domain
PA1166	PA1166	2.75148	NA	hypothetical protein	Dienelactone hydrolase | Alpha/Beta hydrolase fold
PA3057	PA3057	2.73267	NA	hypothetical protein	NA
PA2145	PA2145	2.70711	NA	hypothetical protein	NA
PA1320	cyoD	2.61889	NA	cytochrome o ubiquinol oxidase subunit IV	Cytochrome o ubiquinol oxidase subunit IV | Cytochrome C oxidase subunit IV, prokaryotes
PA2183	PA2183	2.5721	NA	hypothetical protein	Domain of unknown function DUF2061, membrane
PA4084	cupB3	2.56258	NA	usher CupB3	PapC-like, C-terminal domain | PapC, N-terminal domain | Outer membrane usher protein
PA1015	PA1015	2.54222	NA	probable transcriptional regulator	Winged helix-turn-helix DNA-binding domain | Transcription regulator IclR, C-terminal | Transcription regulator IclR, N-terminal | GAF domain-like
PA1571	PA1571	2.51455	0.00117279	hypothetical protein	NA
PA0034	PA0034	2.47807	NA	probable two-component response regulator	Winged helix-turn-helix DNA-binding domain | Transcription regulator LuxR, C-terminal | Signal transduction response regulator, receiver domain | CheY-like superfamily | Signal transduction response regulator, C-terminal effector
PA2188	PA2188	2.47263	NA	probable alcohol dehydrogenase (Zn-dependent)	Alcohol dehydrogenase, zinc-type, conserved site | Alcohol dehydrogenase GroES-associated | Polyketide synthase, enoylreductase domain | Alcohol dehydrogenase, N-terminal | GroES-like | Alcohol dehydrogenase, C-terminal | NAD(P)-binding domain
PA2159	PA2159	2.46485	0.0168777	conserved hypothetical protein	Aldolase-type TIM barrel | CBS domain
PA2184	(yciE)	2.4567	0.0238147	conserved hypothetical protein	Ferritin-like superfamily | Domain of unknown function DUF892 | Ferritin-related
PA2190	PA2190	2.4122	0.00117279	conserved hypothetical protein	Stress-induced protein, KGG, repeat
PA1137	PA1137	2.40306	NA	probable oxidoreductase	Quinone oxidoreductase PIG3 | Polyketide synthase, enoylreductase domain | GroES-like | NAD(P)-binding domain | Alcohol dehydrogenase, N-terminal
PA2189	PA2189	2.38464	NA	hypothetical protein	ClpP/crotonase-like domain | Clp protease proteolytic subunit /Translocation-enhancing protein TepA
PA2180	PA2180	2.38153	0.0302338	hypothetical protein	Haem oxygenase-like, multi-helical | PqqC-like protein
PA2773	PA2773	2.3202	NA	hypothetical protein	NA
PA1127	(gsp69)	2.22806	0.0168777	probable oxidoreductase	Aldo/keto reductase | NADP-dependent oxidoreductase domain
PA4824	PA4824	2.20448	NA	hypothetical protein	Uncharacterised conserved protein UCP029691
PA2175	PA2175	2.13023	0.0523653	hypothetical protein	NA
PA2142	(yhxC)	2.13	0.0415227	probable short-chain dehydrogenase	NAD(P)-binding domain | Short-chain dehydrogenase/reductase SDR | Short-chain dehydrogenase/reductase, conserved site
PA2158	PA2158	2.12939	0.451476	probable alcohol dehydrogenase (Zn-dependent)	Alcohol dehydrogenase, zinc-type, conserved site | Alcohol dehydrogenase, C-terminal | NAD(P)-binding domain | Polyketide synthase, enoylreductase domain | GroES-like | Alcohol dehydrogenase, N-terminal
PA2052	cynS	2.12525	NA	cyanate lyase	Cyanate hydratase | Cyanate lyase, C-terminal | Lambda repressor-like, DNA-binding domain
PA2134	PA2134	2.1235	0.0152781	hypothetical protein	Domain of unknown function DUF4142 | Ferritin-related
PA1499	PA1499	2.10026	NA	conserved hypothetical protein	MOFRL-associated domain | MOFRL domain
PA2157	PA2157	2.08368	0.126582	hypothetical protein	Protein of unknown function DUF72
PA2657	carR	2.05111	0.0168777	two-component response regulator CarR	Signal transduction response regulator, C-terminal effector | CheY-like superfamily | OmpR/PhoB-type DNA-binding domain | Signal transduction response regulator, receiver domain | Winged helix-turn-helix DNA-binding domain
PA2165	(glgA)	2.03053	0.0302338	probable glycogen synthase	Starch synthase, catalytic domain | Glycosyl transferase, family 1 | Bacterial/plant glycogen synthase
PA3520	PA3520	2.01811	NA	hypothetical protein	Heavy metal-associated domain, HMA
PA0014	PA0014	1.99194	NA	hypothetical protein	NA
PA4391	PA4391	1.98575	NA	hypothetical protein	Protein of unknown function DUF481
PA1942	PA1942	1.96137	0.0238147	hypothetical protein	NA
PA4623	PA4623	1.95716	0.0164277	hypothetical protein	NA
PA4877	PA4877	1.95408	0.0523653	hypothetical protein	Rho termination factor, N-terminal
PA2108	PA2108	1.95399	0.0523653	probable decarboxylase	TPP-binding enzyme, conserved site | DHS-like NAD/FAD-binding domain | Thiamine pyrophosphate enzyme, central domain | Thiamin diphosphate-binding fold | Thiamine pyrophosphate enzyme, C-terminal TPP-binding | Thiamine pyrophosphate enzyme, N-terminal TPP-binding domain
PA3429	PA3429	1.94767	NA	probable epoxide hydrolase	Alpha/Beta hydrolase fold | Epoxide hydrolase-like | Alpha/beta hydrolase fold-1
PA2262	(kguT)	1.93594	NA	probable 2-ketogluconate transporter	Major facilitator superfamily domain | Sugar phosphate transporter | Major facilitator superfamily
PA1501	(gip)	1.93449	NA	conserved hypothetical protein	Hydroxypyruvate isomerase-like | Xylose isomerase-like, TIM barrel domain | Hydroxypyruvate isomerase
PA0052	PA0052	1.91018	NA	hypothetical protein	RmlC-like jelly roll fold | RmlC-like cupin domain
PA1914	(hvn)	1.91018	NA	conserved hypothetical protein	Protein of unknown function DUF2599
PA1643a	NA	1.90018	NA	NA	NA
PA2560	PA2560	1.88588	NA	hypothetical protein	NA
PA0145	PA0145	1.87545	NA	hypothetical protein	Nucleoside 2-deoxyribosyltransferase
PA0103a	NA	1.86775	NA	NA	NA
PA0894	PA0894	1.86381	NA	hypothetical protein	NA
PA2141	PA2141	1.85779	NA	hypothetical protein	CinA, C-terminal
PA2861	ligT	1.85114	NA	2'-5' RNA ligase	RNA 2',3'-cyclic phosphodiesterase | Cyclic phosphodiesterase
PA2898	PA2898	1.84781	NA	hypothetical protein	NA
PA2835	PA2835	1.84628	NA	probable major facilitator superfamily (MFS) transporter	Major facilitator superfamily domain | Major facilitator superfamily
PA0254	hudA	1.83315	NA	HudA	UbiD decarboxylyase family | UbiD-like decarboxylase/ferulic acid decarboxylase 1 | FMN-binding split barrel
PA2133	PA2133	1.83225	NA	Cyclic-guanylate-specific phosphodiesterase	EAL domain
PA0528	PA0528	1.83065	NA	probable transcriptional regulator	Transcription regulator HTH, LysR | LysR, substrate-binding | Winged helix-turn-helix DNA-binding domain
PA3425	PA3425	1.82796	NA	hypothetical protein	RmlC-like cupin domain | RmlC-like jelly roll fold | Domain of unknown function DUF861, cupin-3
PA3361	lecB	1.81746	NA	fucose-binding lectin PA-IIL	Lectin, sugar-binding | Calcium-mediated lectin
PA1500	PA1500	1.81372	NA	probable oxidoreductase	3-hydroxyisobutyrate dehydrogenase, NAD-binding domain | NAD(P)-binding domain | 6-phosphogluconate dehydrogenase, NADP-binding | 6-phosphogluconate dehydrogenase, domain 2 | 2-hydroxy-3-oxopropionate reductase | 3-hydroxyisobutyrate dehydrogenase-related | 6-phosphogluconate dehydrogenase C-terminal domain-like
PA2168	PA2168	1.81356	NA	hypothetical protein	Alpha/Beta hydrolase fold | Peptidase S9, serine active site | Peptidase S9, prolyl oligopeptidase, catalytic domain
PA2521	czcB	1.81338	NA	Resistance-Nodulation-Cell Division (RND) divalent metal cation efflux membrane fusion protein CzcB precursor	RND efflux pump, membrane fusion protein | RND efflux pump, membrane fusion protein, barrel-sandwich domain
PA3126	ibpA	1.80058	0.0293919	heat-shock protein IbpA	Alpha crystallin/Hsp20 domain | HSP20-like chaperone
PA2172	PA2172	1.79964	0.0523653	hypothetical protein	Peptidase M42, domain 2 | Peptidase M42
PA0990	PA0990	1.79363	NA	conserved hypothetical protein	NUDIX hydrolase domain | NUDIX hydrolase | NUDIX hydrolase, conserved site | NUDIX hydrolase domain-like
PA2181	PA2181	1.78692	NA	hypothetical protein	Putative glutamate--cysteine ligase YbdK | Glutamate--cysteine ligase, GCS2
PA3450	lsfA	1.77833	NA	1-Cys peroxiredoxin LsfA	Peroxiredoxin, C-terminal | Thioredoxin-like fold | Alkyl hydroperoxide reductase subunit C/ Thiol specific antioxidant | Thioredoxin domain | Peroxiredoxin, AhpC-type
PA4303	tadZ	1.76479	NA	TadZ	P-loop containing nucleoside triphosphate hydrolase | Pilus assembly protein TadZ, N-terminal
PA1850	PA1850	1.7606	NA	probable transcriptional regulator	Class I glutamine amidotransferase-like | Homeobox domain-like | DNA binding HTH domain, AraC-type | DJ-1/PfpI
PA1592	PA1592	1.75681	0.113576	hypothetical protein	NA
PA3835	PA3835	1.75596	NA	hypothetical protein	NA
PA2747	PA2747	1.75392	0.109862	hypothetical protein	Protein of unknown function DUF3509
PA0440	(dypA)	1.75033	NA	probable oxidoreductase	FAD/NAD(P)-binding domain | Alpha-helical ferredoxin | Pyridine nucleotide-disulphide oxidoreductase, class-II | Dihydroprymidine dehydrogenase domain II
PA4192	PA4192	1.75033	NA	probable ATP-binding component of ABC transporter	ABC transporter-like | AAA+ ATPase domain | ABC-type amino acid transport system, ATPase component, HisP-type | ABC transporter, conserved site | P-loop containing nucleoside triphosphate hydrolase
PA0155	pcaR	1.74935	NA	transcriptional regulator PcaR	Transcription regulator IclR, C-terminal | Beta-ketoadipate transcriptional regulator, PcaR/PcaU/PobR | Transcription regulator IclR, N-terminal | GAF domain-like | Winged helix-turn-helix DNA-binding domain
PA3515	PA3515	1.74772	NA	hypothetical protein	Winged helix-turn-helix DNA-binding domain | S-adenosyl-L-methionine-dependent methyltransferase | Methyltransferase domain
PA1168	PA1168	1.74744	NA	hypothetical protein	NA
PA3273	PA3273	1.73912	0.130769	hypothetical protein	NA
PA3060	pelE	1.72606	NA	PelE	Tetratricopeptide-like helical domain
PA2146	(yciG)	1.72301	0.0415227	conserved hypothetical protein	Stress-induced protein, KGG, repeat
PA2706	PA2706	1.72294	0.154247	hypothetical protein	Glutathione-dependent formaldehyde-activating enzyme/centromere protein V | Mss4-like
PA2026	(yfeH)	1.71877	NA	conserved hypothetical protein	Putative sodium bile acid cotransporter
PA3430	PA3430	1.71633	0.0964701	probable aldolase	Class II aldolase/adducin N-terminal
PA2148	PA2148	1.71579	0.169909	conserved hypothetical protein	MgtC/SapB/SrpB/YhiD family
PA1490	PA1490	1.71432	NA	probable transcriptional regulator	DeoR-type HTH domain | Transcription regulator, HTH DeoR-type, conserved site | Winged helix-turn-helix DNA-binding domain | DeoR C-terminal sensor domain
PA2176	PA2176	1.70761	0.0994066	hypothetical protein	NA
PA1525	alkB2	1.70465	NA	alkane-1-monooxygenase 2	Fatty acid desaturase domain | Alkane/xylene monooxygenase
PA3929	cioB	1.70064	0.0964701	cyanide insensitive terminal oxidase	Cytochrome ubiquinol oxidase subunit 2
PA3509	PA3509	1.69627	NA	probable hydrolase	Alpha/Beta hydrolase fold | Alpha/beta hydrolase fold-1
PA0029	PA0029	1.69589	NA	probable sulfate transporter	STAS domain | SLC26A/SulP transporter domain
PA5115	PA5115	1.6813	NA	conserved hypothetical protein	S-adenosyl-L-methionine-dependent methyltransferase
PA4507	PA4507	1.67371	0.0964701	hypothetical protein	Amino acid exporter protein, LeuE-type
PA0532	PA0532	1.66276	NA	hypothetical protein	NA
PA1126	PA1126	1.66156	NA	hypothetical protein	NA
PA1519	PA1519	1.65839	NA	probable transporter	Xanthine/uracil/vitamin C permease | Purine permease PbuG-like
PA3928	PA3928	1.65569	0.157691	hypothetical protein	Protein of unknown function DUF2474
PA1144	PA1144	1.65184	NA	probable major facilitator superfamily (MFS) transporter	Major facilitator superfamily | Major facilitator superfamily domain | Sugar phosphate transporter
PA2193	hcnA	1.65184	NA	hydrogen cyanide synthase HcnA	2Fe-2S ferredoxin-type iron-sulfur binding domain | Beta-grasp domain
PA2021	PA2021	1.64993	0.197377	hypothetical protein	Protein of unknown function DUF3203
PA0366	PA0366	1.6494	0.112652	probable aldehyde dehydrogenase	Aldehyde/histidinol dehydrogenase | Aldehyde dehydrogenase domain | Aldehyde dehydrogenase NAD(P)-dependent | Aldehyde dehydrogenase, glutamic acid active site | Aldehyde dehydrogenase N-terminal domain
PA3249	PA3249	1.64938	NA	probable transcriptional regulator	Chorismate pyruvate-lyase/UbiC transcription regulator-associated domain | Winged helix-turn-helix DNA-binding domain | Transcription regulator HTH, GntR | UbiC transcription regulator-associated
PA4195	PA4195	1.64642	NA	probable binding protein component of ABC transporter	Solute-binding protein family 3/N-terminal domain of MltF | Solute-binding protein family 3, conserved site
PA3331	PA3331	1.6411	NA	cytochrome P450	Cytochrome P450, B-class | Cytochrome P450
PA1404	PA1404	1.64015	0.198967	hypothetical protein	NA
PA4085	cupB2	1.63057	NA	chaperone CupB2	PapD-like | Immunoglobulin-like fold | Pili assembly chaperone, C-terminal | Pili assembly chaperone, bacterial | Pili assembly chaperone, N-terminal | Pili assembly chaperone, conserved site
PA2147	katE	1.62866	0.120337	catalase HPII	Catalase haem-binding site | Catalase, mono-functional, haem-containing | Catalase, mono-functional, haem-containing, clade 2 | Catalase core domain | Catalase-like domain | Catalase active site | Class I glutamine amidotransferase-like | Catalase immune-responsive domain | DJ-1/PfpI
PA3930	cioA	1.626	0.157691	cyanide insensitive terminal oxidase	Cytochrome ubiquinol oxidase subunit 1
PA2030	PA2030	1.62414	NA	hypothetical protein	NA
PA4981	lysP	1.6239	NA	lysine-specific permease	Amino acid permease, conserved site | Amino acid permease/ SLC12A domain | Amino acid/polyamine transporter I
PA3431	(ywbG)	1.61763	0.0602777	conserved hypothetical protein	CidB/LrgB family
PA2142a	NA	1.60791	NA	NA	NA
PA0952	PA0952	1.60125	0.0747534	hypothetical protein	NA
PA2182	PA2182	1.59841	NA	hypothetical protein	NA
PA4147	acoR	1.59789	0.167352	transcriptional regulator AcoR	RNA polymerase sigma factor 54 interaction domain | DNA binding HTH domain, Fis-type | Homeobox domain-like | GAF domain-like | Sigma-54 interaction domain, conserved site | Sigma-54 interaction domain, ATP-binding site 2 | P-loop containing nucleoside triphosphate hydrolase | GAF domain | Sigma-54 interaction domain, ATP-binding site 1 | AAA+ ATPase domain
PA2140	PA2140	1.59386	NA	probable metallothionein	Metallothionein, family 14, prokaryote | Metallothionein domain
PA5481	PA5481	1.58773	0.167352	hypothetical protein	Inhibitor of vertebrate lysozyme
PA3231	PA3231	1.57918	0.224935	hypothetical protein	Protein of unknown function DUF3309
PA2179	PA2179	1.57352	NA	hypothetical protein	Methyltransferase small domain | S-adenosyl-L-methionine-dependent methyltransferase | DNA methylase, N-6 adenine-specific, conserved site
PA4880	PA4880	1.57351	0.109454	probable bacterioferritin	Ferritin/DPS protein domain | Ferritin-like superfamily | Ferritin-related | Ferritin-like diiron domain | Bacterioferritin | DNA-binding protein from starved cells-like
PA0241	PA0241	1.57264	NA	probable major facilitator superfamily (MFS) transporter	Major facilitator superfamily | Major facilitator superfamily domain
PA0251	PA0251	1.57035	NA	hypothetical protein	Suppressor of fused-like domain
PA2807	PA2807	1.56768	NA	hypothetical protein	Blue (type 1) copper domain | EfeO-type cupredoxin-like domain | Cupredoxin
PA0191	PA0191	1.5656	NA	probable transcriptional regulator	Transcription regulator HTH, LysR | LysR, substrate-binding | Winged helix-turn-helix DNA-binding domain
PA4531	PA4531	1.56529	NA	hypothetical protein	NA
PA2675	(hplT)	1.56293	NA	probable type II secretion system protein	Prokaryotic N-terminal methylation site | Bacterial general secretion pathway protein G-type pilin | General secretion pathway protein G | Type II secretion system protein G
PA2491	mexS	1.55845	0.108375	MexS	GroES-like | Polyketide synthase, enoylreductase domain | NAD(P)-binding domain | Alcohol dehydrogenase, N-terminal
PA4898	opdK	1.55753	NA	histidine porin OpdK	Outer membrane porin, bacterial
PA5482	PA5482	1.55229	0.613746	hypothetical protein	Protein of unknown function DUF1328
PA0355	pfpI	1.54118	0.133895	protease PfpI	Peptidase C56, PfpI | DJ-1/PfpI | Class I glutamine amidotransferase-like
PA1970	PA1970	1.54062	0.154247	hypothetical protein	NA
PA5533	PA5533	1.53285	NA	hypothetical protein	NA
PA2326	PA2326	1.53057	NA	hypothetical protein	Luciferase-like domain | Nitrilotriacetate monooxygenase component A/pristinamycin IIA synthase subunit A
PA1310	phnW	1.51808	0.294552	2-aminoethylphosphonate:pyruvate aminotransferase	Serine-pyruvate aminotransferase/2-aminoethylphosphonate-pyruvate transaminase | Pyridoxal phosphate-dependent transferase, major region, subdomain 1 | Pyridoxal phosphate-dependent transferase, subdomain 2 | Aminotransferase class V domain | 2-aminoethylphosphonate--pyruvate transaminase | Pyridoxal phosphate-dependent transferase
PA4761	dnaK	1.51655	0.0938033	DnaK protein	Heat shock protein 70, conserved site | Chaperone DnaK | Heat shock protein 70kD, peptide-binding domain | Heat shock protein 70 family | Heat shock protein 70kD, C-terminal domain
PA2136	PA2136	1.50948	NA	hypothetical protein	NA
PA4344	PA4344	1.5006	0.250142	probable hydrolase	Peptidase M20 | Peptidase M20, dimerisation domain | Amidohydrolase
PA2167	PA2167	1.49969	0.141801	hypothetical protein	Protein of unknown function DUF3182
PA2355	(msuC)	1.49829	NA	probable FMNH2-dependent monooxygenase	Acyl-CoA dehydrogenase/oxidase, N-terminal | Acyl-CoA dehydrogenase, C-terminal domain | Acyl-CoA dehydrogenase/oxidase C-terminal | Acyl-CoA dehydrogenase/oxidase, N-terminal and middle domain
PA1240	PA1240	1.49782	NA	probable enoyl-CoA hydratase/isomerase	ClpP/crotonase-like domain | Crontonase, C-terminal | Crotonase superfamily
PA1562	acnA	1.49638	0.154247	aconitate hydratase 1	Aconitase/3-isopropylmalate dehydratase large subunit, alpha/beta/alpha domain | Aconitase family, 4Fe-4S cluster binding site | Aconitase/3-isopropylmalate dehydratase, swivel | Aconitase/3-isopropylmalate dehydratase large subunit, alpha/beta/alpha, subdomain 1/3 | Aconitase/Iron-responsive element-binding protein 2 | Aconitase/3-isopropylmalate dehydratase large subunit, alpha/beta/alpha, subd…
PA3733a	NA	1.4946	0.185849	NA	NA
PA2281	PA2281	1.4946	0.346873	probable transcriptional regulator	DNA binding HTH domain, AraC-type | Homeobox domain-like | HTH domain AraC-type, conserved site
PA2277	arsR	1.49279	NA	ArsR protein	HTH ArsR-type DNA-binding domain | Winged helix-turn-helix DNA-binding domain
PA2938	PA2938	1.49159	0.2841	probable transporter	Xanthine/uracil permease | Xanthine/uracil/vitamin C permease | Uric acid permease UacT-like
PA2570	lecA	1.4884	NA	LecA	PA-IL-like | Galactose-binding domain-like
PA1135	(yedU)	1.48743	NA	conserved hypothetical protein	Protein deglycase HchA | Class I glutamine amidotransferase-like | DJ-1/PfpI
PA3551	algA	1.47943	0.122583	phosphomannose isomerase / guanosine 5'-diphospho-D-mannose pyrophosphorylase	RmlC-like cupin domain | Mannose-1-phosphate guanylyltransferase/mannose-6-phosphate isomerase | Nucleotide-diphospho-sugar transferases | Mannose-6-phosphate isomerase, type II, C-terminal | Nucleotidyl transferase domain | RmlC-like jelly roll fold
PA3529	(tsaA)	1.47939	0.154247	alkylhydroperoxide reductase C	Peroxiredoxin, C-terminal | Thioredoxin-like fold | Peroxiredoxin, AhpC-type | Thioredoxin domain | Alkyl hydroperoxide reductase subunit C/ Thiol specific antioxidant
PA2254	pvcA	1.47567	NA	paerucumarin biosynthesis protein PvcA	Pyoverdine biosynthesis | Pyoverdine chromophore biosynthesis protein PvcA
PA3325	PA3325	1.47567	NA	conserved hypothetical protein	Ferritin-related | Uncharacterised conserved protein UCP07580
PA0936	lpxO2	1.47458	0.14956	lipopolysaccharide biosynthetic protein LpxO2	Isopenicillin N synthase-like | Aspartyl/asparaginy/proline hydroxylase
PA4142	PA4142	1.46849	NA	probable secretion protein	RTX secretion protein D, Gram-negative bacteria
PA3952	PA3952	1.46282	0.197377	hypothetical protein	Protein of unknown function DUF2076
PA0172	siaA	1.46263	NA	SiaA	HAMP domain | PPM-type phosphatase domain
PA2670	PA2670	1.45874	NA	hypothetical protein	NA
PA4762	grpE	1.45817	0.154247	heat shock protein GrpE	GrpE nucleotide exchange factor | GrpE nucleotide exchange factor, head | GrpE nucleotide exchange factor, coiled-coil
PA3272	(lhr)	1.45141	0.167352	probable ATP-dependent DNA helicase	P-loop containing nucleoside triphosphate hydrolase | Helicase, C-terminal | Helicase superfamily 1/2, ATP-binding domain | DEAD/H associated | Winged helix-turn-helix DNA-binding domain | DEAD/DEAH box helicase domain
PA2707	PA2707	1.4513	0.144294	hypothetical protein	P-loop containing nucleoside triphosphate hydrolase | AAA+ ATPase domain | ATPase, AAA-type, core
PA4785	PA4785	1.44147	0.284679	probable acyl-CoA thiolase	Thiolase-like | Thiolase, N-terminal | Thiolase | Thiolase, C-terminal
PA1209	PA1209	1.44068	NA	hypothetical protein	Rhodanese-like domain | SNARE associated Golgi protein | Thiosulfate sulfurtransferase, bacterial
PA1228	PA1228	1.43838	NA	hypothetical protein	NA
PA3133	PA3133	1.43541	0.321362	probable transcriptional regulator	Tetracycline transcriptional regulator, TetR-related, C-terminal | DNA-binding HTH domain, TetR-type | Homeobox domain-like
PA0830	PA0830	1.43464	0.352591	hypothetical protein	Ferritin-related | Uncharacterised conserved protein UCP07580
PA4542	clpB	1.432	0.141801	ClpB protein	Clp, N-terminal | Clp ATPase, C-terminal | Chaperonin ClpB | P-loop containing nucleoside triphosphate hydrolase | AAA+ ATPase domain | ATPase, AAA-type, core | ClpA/B, conserved site 1 | ClpA/B, conserved site 2 | ClpA/B family
PA3507	PA3507	1.42663	NA	probable short-chain dehydrogenase	Short-chain dehydrogenase/reductase SDR | NAD(P)-binding domain
PA0311	PA0311	1.42555	NA	hypothetical protein	NA
PA3132	PA3132	1.42539	0.225523	probable hydrolase	Alpha/Beta hydrolase fold | Serine aminopeptidase, S33
PA2170	PA2170	1.42487	NA	hypothetical protein	Cardiolipin synthase N-terminal
PA0854	fumC2	1.42445	0.281943	fumarate hydratase	Fumarase C, C-terminal | Fumarate hydratase, class II | Fumarate lyase, N-terminal | L-Aspartase-like | Fumarate lyase family | Fumarase/histidase, N-terminal | Fumarate lyase, conserved site
PA2766	PA2766	1.42427	NA	probable transcriptional regulator	Homeobox domain-like | DNA-binding HTH domain, TetR-type | Tetracycline transcriptional regulator, TetR-related, C-terminal
PA2379	PA2379	1.4241	0.34961	probable oxidoreductase	Beta-grasp domain | [2Fe-2S]-binding | 2Fe-2S ferredoxin-type iron-sulfur binding domain | 2Fe-2S ferredoxin, iron-sulphur binding site
PA0869	pbpG	1.42346	NA	D-alanyl-D-alanine-endopeptidase	Peptidase S11, D-alanyl-D-alanine carboxypeptidase A, N-terminal | Peptidase S11, D-alanyl-D-alanine carboxypeptidase A | Beta-lactamase/transpeptidase-like
PA0170	PA0170	1.41714	NA	hypothetical protein	Domain of unknown function DUF1987
PA3461	(yhfE)	1.41287	0.122583	conserved hypothetical protein	Peptidase M42 | Peptidase M42, hydrolase
PA2813	(yliJ)	1.41025	0.173103	probable glutathione S-transferase	Glutathione S-transferase, C-terminal | Thioredoxin-like fold | Glutathione S-transferase, N-terminal | Glutathione S-transferase, C-terminal-like
PA1264	PA1264	1.40967	NA	probable transcriptional regulator	Winged helix-turn-helix DNA-binding domain | LysR, substrate-binding | Transcription regulator HTH, LysR
PA2114	PA2114	1.40892	NA	probable major facilitator superfamily (MFS) transporter	Major facilitator superfamily domain | Major facilitator superfamily | Sugar transporter, conserved site
PA2173	PA2173	1.40732	NA	hypothetical protein	Protein of unknown function DUF2892
PA2109	PA2109	1.40391	NA	hypothetical protein	Domain of unknown function DUF4142 | Ferritin-related
PA2598	PA2598	1.40272	NA	hypothetical protein	Luciferase-like domain
PA0961	PA0961	1.39931	NA	probable cold-shock protein	Cold shock domain | Cold shock, CspA | Cold-shock protein, DNA-binding | Nucleic acid-binding, OB-fold | Cold-shock conserved site
PA4884	PA4884	1.39915	NA	hypothetical protein	NA
PA4345	PA4345	1.39817	0.27042	hypothetical protein	Uncharacterised protein with YceI domain | Lipid/polyisoprenoid-binding, YceI-like
PA2192	PA2192	1.39643	NA	conserved hypothetical protein	CBS domain | Aldolase-type TIM barrel
PA4760	dnaJ	1.39539	0.221253	DnaJ protein	DnaJ domain | HSP40/DnaJ peptide-binding | Chaperone DnaJ | Heat shock protein DnaJ, cysteine-rich domain | Chaperone DnaJ, C-terminal | DnaJ domain, conserved site
PA1123	PA1123	1.39096	0.197377	hypothetical protein	PA1123-like domain
PA2160	(glgX)	1.38838	0.42146	probable glycosyl hydrolase	Glycoside hydrolase superfamily | Immunoglobulin-like fold | Immunoglobulin E-set | Glycogen debranching enzyme, GlgX type | Glycosyl hydrolase, family 13, catalytic domain | Glycoside hydrolase, family 13, N-terminal
PA2845	PA2845	1.3877	NA	hypothetical protein	Protein of unknown function DUF1127
PA1040	PA1040	1.38399	NA	hypothetical protein	NA
PA2169	PA2169	1.38352	0.197377	hypothetical protein	Ferritin-related | Ferritin-like superfamily | Domain of unknown function DUF2383 | Conserved hypothetical protein CHP02284 | Uncharacterised conserved protein UCP029477
PA1602	PA1602	1.38003	NA	probable oxidoreductase	2Fe-2S ferredoxin-type iron-sulfur binding domain | [2Fe-2S]-binding | 2Fe-2S ferredoxin, iron-sulphur binding site | Beta-grasp domain
PA2135	PA2135	1.37931	NA	probable transporter	Cation/H+ exchanger
PA0305	hacB	1.37786	NA	acylhomoserine lactone acylase B	Nucleophile aminohydrolases, N-terminal | Penicillin amidase type, domain1 | Penicillin/GL-7-ACA/AHL acylase | Penicillin/GL-7-ACA/AHL/aculeacin-A acylase
PA3819	(ycfJ)	1.37666	0.222644	conserved hypothetical protein	Glycine zipper 2TM domain
PA4849	PA4849	1.37383	NA	hypothetical protein	NA
PA2087	PA2087	1.37337	NA	hypothetical protein	NA
PA2090	PA2090	1.37337	NA	hypothetical protein	Luciferase-like domain
PA2329	PA2329	1.37256	NA	probable ATP-binding component of ABC transporter	ABC transporter-like | P-loop containing nucleoside triphosphate hydrolase | AAA+ ATPase domain
PA2137	PA2137	1.36888	NA	hypothetical protein	CheY-like superfamily | Signal transduction response regulator, receiver domain
PA4881	PA4881	1.36826	0.157691	hypothetical protein	NA
PA4193	PA4193	1.36461	NA	probable permease of ABC transporter	ABC transporter type 1, transmembrane domain MetI-like | Amino acid ABC transporter, permease protein, 3-TM domain
PA0418	PA0418	1.36395	NA	hypothetical protein	NA
PA2708	PA2708	1.36045	0.246496	hypothetical protein	Protein of unknown function DUF748
PA2446	gcvH2	1.35677	0.167352	glycine cleavage system protein H2	Biotin/lipoyl attachment | Glycine cleavage system H-protein | Glycine cleavage system H-protein/Simiate | Single hybrid motif | Glycine cleavage system H-protein, subgroup
PA4639	PA4639	1.35328	0.260523	hypothetical protein	Uncharacterised protein family, YajG
PA1401	PA1401	1.35227	NA	hypothetical protein	NTF2-like domain | Polyketide cyclase SnoaL-like domain
PA0059	osmC	1.35163	0.167352	osmotically inducible protein OsmC	OsmC/Ohr family | Peroxiredoxin OsmC | K homology domain-like, alpha/beta
PA2171	PA2171	1.34813	0.190216	hypothetical protein	Haemerythrin-like
PA2155	(ybhO)	1.34727	NA	probable phospholipase	Phospholipase D-like domain | Cardiolipin synthase B | Phospholipase D/Transphosphatidylase
PA1854	PA1854	1.34624	NA	conserved hypothetical protein	HPP | CBS domain
PA1229	(yeaM)	1.34613	NA	probable transcriptional regulator	Homeobox domain-like | RmlC-like jelly roll fold | DNA binding HTH domain, AraC-type | HTH domain AraC-type, conserved site | RmlC-like cupin domain
PA0306	PA0306	1.34609	NA	probable transcriptional regulator	DNA binding HTH domain, AraC-type | HTH-type transcriptional regulator AraC-type, N-terminal | Homeobox domain-like
PA2143	PA2143	1.34552	0.253048	hypothetical protein	Protein of unknown function DUF2513 | Winged helix-turn-helix DNA-binding domain
PA1373	fabF2	1.34522	NA	3-oxoacyl-acyl carrier protein synthase II	3-oxoacyl-[acyl-carrier-protein] synthase 2 | Polyketide synthase, beta-ketoacyl synthase domain | Thiolase-like | Beta-ketoacyl synthase, C-terminal | Beta-ketoacyl synthase, N-terminal | Beta-ketoacyl synthase, active site
PA3550	algF	1.34377	NA	alginate o-acetyltransferase AlgF	Alginate O-acetyl transferase AlgF
PA2772	PA2772	1.34246	NA	hypothetical protein	NA
PA2163	PA2163	1.34055	0.336751	hypothetical protein	Glycoside hydrolase, family 77 | Glycoside hydrolase superfamily
PA4637a	NA	1.33931	NA	NA	NA
PA3947	rocR	1.33048	NA	RocR	EAL domain | Signal transduction response regulator, receiver domain | CheY-like superfamily
PA2504	PA2504	1.32884	0.281074	hypothetical protein	Domain of unknown function DUF2185 | Domain of unknown function DUF2314
PA5304	dadA	1.32862	0.190216	D-amino acid dehydrogenase, small subunit	FAD/NAD(P)-binding domain | D-amino acid dehydrogenase DadA | FAD dependent oxidoreductase
PA2445	gcvP2	1.32429	0.197377	glycine cleavage system protein P2	Pyridoxal phosphate-dependent transferase, subdomain 2 | Pyridoxal phosphate-dependent transferase, major region, subdomain 1 | Glycine cleavage system P protein | Glycine dehydrogenase (decarboxylating) | Pyridoxal phosphate-dependent transferase
PA0295	PA0295	1.3229	0.30029	probable periplasmic polyamine binding protein	Bacterial periplasmic spermidine/putrescine-binding protein
PA5546	PA5546	1.3211	0.221253	conserved hypothetical protein	Mycolic acid cyclopropane synthase | S-adenosyl-L-methionine-dependent methyltransferase | Polyketide synthase, methyltransferase domain
PA3427	PA3427	1.32073	NA	probable short-chain dehydrogenases	NAD(P)-binding domain | Short-chain dehydrogenase/reductase, conserved site | Short-chain dehydrogenase/reductase SDR
PA0320	carO	1.32033	0.191692	calcium-regulated OB-fold protein CarO	Bacterial OB-fold
PA2432	bexR	1.31809	NA	bistable expression regulator, BexR	Transcription regulator HTH, LysR | LysR, substrate-binding | Winged helix-turn-helix DNA-binding domain
PA3720	PA3720	1.31789	NA	hypothetical protein	NA
PA1472	PA1472	1.3149	NA	conserved hypothetical protein	Acyl-CoA N-acyltransferase | GNAT domain
PA3682	PA3682	1.31428	NA	hypothetical protein	Pyruvate/Phosphoenolpyruvate kinase-like domain
PA1494	muiA	1.31365	0.396944	mucoidy inhibitor gene A	Conserved hypothetical protein CHP02231 | Domain of unknown function DUF4140
PA5523	PA5523	1.31313	0.360276	probable aminotransferase	Pyridoxal phosphate-dependent transferase, major region, subdomain 1 | Pyridoxal phosphate-dependent transferase | Aminotransferase class-III | Pyridoxal phosphate-dependent transferase, subdomain 2
PA0779	asrA	1.31196	0.282621	AsrA	Ribosomal protein S5 domain 2-type fold | Lon, substrate-binding domain | Peptidase S16, active site | Lon protease, bacterial | ATPase, AAA-type, core | Peptidase S16, Lon proteolytic domain | Lon protease, bacterial/eukaryotic-type | AAA+ ATPase domain | PUA-like domain | P-loop containing nucleoside triphosphate hydrolase | Ribosomal protein S5 domain 2-type fold, subgroup
PA2680	PA2680	1.31041	NA	probable quinone oxidoreductase	Polyketide synthase, enoylreductase domain | Alcohol dehydrogenase, C-terminal | Alcohol dehydrogenase, N-terminal | NAD(P)-binding domain | GroES-like
PA4715	(yfdZ)	1.30936	0.375527	probable aminotransferase	Pyridoxal phosphate-dependent transferase, subdomain 2 | Aminotransferase, class I/classII | Pyridoxal phosphate-dependent transferase
PA0711	PA0711	1.30767	NA	hypothetical protein	Acyl-CoA N-acyltransferase | GNAT domain
PA2081	kynB	1.30591	NA	kynurenine formamidase, KynB	Kynurenine formamidase | Kynurenine formamidase, bacteria
PA4832	PA4832	1.30198	0.480029	probable short-chain dehydrogenase	Short-chain dehydrogenase/reductase SDR | NAD(P)-binding domain | Short-chain dehydrogenase/reductase, conserved site
PA2164	PA2164	1.29867	0.438338	probable glycosyl hydrolase	Malto-oligosyltrehalose trehalohydrolase | Immunoglobulin-like fold | Glycoside hydrolase, family 13, N-terminal | Glycosyl hydrolase, C-terminal (DUF3459) | Glycosyl hydrolase, family 13, catalytic domain | Immunoglobulin E-set | Glycoside hydrolase superfamily
PA4171	PA4171	1.29795	0.255934	probable protease	Peptidase C56, PfpI | Class I glutamine amidotransferase-like | DJ-1/PfpI
PA3586	PA3586	1.29742	NA	probable hydrolase	Alpha/beta hydrolase fold-1 | Alpha/Beta hydrolase fold
PA4359	(feoA)	1.29684	0.463794	conserved hypothetical protein	Ferrous iron transporter FeoA domain | Transcriptional repressor, C-terminal
PA0979	PA0979	1.294	NA	conserved hypothetical protein	Transposase IS3/IS911family | Homeobox domain-like
PA1408	PA1408	1.29182	0.30547	hypothetical protein	LSM domain | Mechanosensitive ion channel MscS, C-terminal | Mechanosensitive ion channel MscS | Domain of unknown function DUF3772 | Mechanosensitive ion channel MscS, transmembrane-2
PA2144	glgP	1.29041	0.221253	glycogen phosphorylase	Glycogen/starch/alpha-glucan phosphorylase | Glycosyl transferase, family 35 | Phosphorylase pyridoxal-phosphate attachment site
PA2205	PA2205	1.29002	NA	hypothetical protein	NA
PA2694	trx2	1.28301	NA	Trx2	Thioredoxin domain | Thioredoxin-like fold
PA0875	PA0875	1.28222	NA	conserved hypothetical protein	Para-hydroxybenzoic acid efflux pump subunit AaeB/fusaric acid resistance protein
PA2931	cifR	1.28221	0.185877	CifR	Tetracycline transcriptional regulator, TetR-related, C-terminal | Homeobox domain-like | DNA-binding HTH domain, TetR-type
PA3762	PA3762	1.28044	0.396944	hypothetical protein	GTP cyclohydrolase 1 type 2/Nif3 | Nitrogen regulatory protein PII/ATP phosphoribosyltransferase, C-terminal
PA4343	PA4343	1.27748	NA	probable major facilitator superfamily (MFS) transporter	Major facilitator superfamily domain | Major facilitator, sugar transporter-like | Sugar transporter, conserved site
PA2414	PA2414	1.27466	0.463794	L-sorbosone dehydrogenase	Soluble quinoprotein glucose/sorbosone dehydrogenase | Six-bladed beta-propeller, TolB-like | Glucose/Sorbosone dehydrogenase
PA4829	lpd3	1.27407	0.44145	dihydrolipoamide dehydrogenase 3	FAD/NAD-linked reductase, dimerisation domain | FAD/NAD(P)-binding domain | Dihydrolipoamide dehydrogenase | Pyridine nucleotide-disulphide oxidoreductase, class I, active site | Pyridine nucleotide-disulphide oxidoreductase, dimerisation domain
PA1743	PA1743	1.27403	NA	hypothetical protein	NA
PA4172	PA4172	1.27349	0.383649	probable nuclease	AP endonuclease 1 | AP endonuclease 1, binding site | Endonuclease/exonuclease/phosphatase
PA4803	PA4803	1.27224	NA	hypothetical protein	S-adenosyl-L-methionine-dependent methyltransferase
PA1933	(yagR)	1.27224	0.405815	probable hydroxylase large subunit	Aldehyde oxidase/xanthine dehydrogenase, molybdopterin binding | Aldehyde oxidase/xanthine dehydrogenase, a/b hammerhead
PA2579	kynA	1.27198	0.379216	L-Tryptophan:oxygen 2,3-oxidoreductase (decyclizing) KynA	Tryptophan 2,3-dioxygenase | Tryptophan 2,3-dioxygenase, bacterial
PA2314	PA2314	1.27107	NA	probable major facilitator superfamily (MFS) transporter	Major facilitator superfamily domain | Major facilitator superfamily
PA2267	PA2267	1.27059	NA	probable transcriptional regulator	Winged helix-turn-helix DNA-binding domain | LysR, substrate-binding | Transcription regulator HTH, LysR
PA2825	ospR	1.26601	0.379216	OspR	Winged helix-turn-helix DNA-binding domain | MarR-type HTH domain
PA4534	PA4534	1.2606	0.419177	hypothetical protein	GNAT domain | Acyl-CoA N-acyltransferase
PA2263	(kguD; yiaE)	1.26044	NA	probable 2-hydroxyacid dehydrogenase	D-isomer specific 2-hydroxyacid dehydrogenase, NAD-binding domain conserved site 1 | NAD(P)-binding domain | D-isomer specific 2-hydroxyacid dehydrogenase, catalytic domain | D-isomer specific 2-hydroxyacid dehydrogenase, NAD-binding domain
PA1954	fapC	1.25849	NA	FapC	NA
PA2919	PA2919	1.25849	NA	hypothetical protein	NA
PA0695	PA0695	1.25706	NA	hypothetical protein	TonB, C-terminal
PA1849	PA1849	1.25706	NA	conserved hypothetical protein	Protein of unknown function DUF1272
PA2350	PA2350	1.25706	NA	probable ATP-binding component of ABC transporter	NIL domain | P-loop containing nucleoside triphosphate hydrolase | ABC transporter-like | ABC transporter, methionine import, ATP-binding protein, MetN, C-terminal | AAA+ ATPase domain | ABC transporter, conserved site
PA3298	PA3298	1.25706	NA	hypothetical protein	NA
PA5031	PA5031	1.25706	NA	probable short chain dehydrogenase	NAD(P)-binding domain | Short-chain dehydrogenase/reductase SDR
PA3459	(asnB)	1.25676	0.180768	probable glutamine amidotransferase	Asparagine synthase, glutamine-hydrolyzing | Nucleophile aminohydrolases, N-terminal | Asparagine synthase | Asparagine synthase, N-terminal domain | Glutamine amidotransferase type 2 domain | Rossmann-like alpha/beta/alpha sandwich fold | Asparagine synthase family amidotransferase
PA2187	PA2187	1.25301	NA	hypothetical protein	Low affinity iron permease, Fet4
PA2759	PA2759	1.25213	0.326228	hypothetical protein	NA
PA4184	souR	1.25053	NA	sarcosine oxidation and utilization regulator SouR	Class I glutamine amidotransferase-like | DJ-1/PfpI | DNA binding HTH domain, AraC-type | Homeobox domain-like
PA2470	gtdA	1.24795	NA	gentisate 1,2-dioxygenase	RmlC-like cupin domain | Gentisate 1,2-dioxygenase | Cupin 2, conserved barrel | RmlC-like jelly roll fold
PA2381	PA2381	1.24409	0.27042	hypothetical protein	Bacteriophage F116, Orf28
PA4189	PA4189	1.2402	NA	probable aldehyde dehydrogenase	Aldehyde dehydrogenase domain | Aldehyde dehydrogenase, cysteine active site | Aldehyde/histidinol dehydrogenase | Aldehyde dehydrogenase N-terminal domain | Aldehyde dehydrogenase, glutamic acid active site
PA1878	PA1878	1.23843	NA	hypothetical protein	HD domain
PA4822	PA4822	1.23811	NA	hypothetical protein	PhoU domain | Sodium-dependent phosphate transport protein
PA3373	(phnN)	1.23638	NA	conserved hypothetical protein	Ribose 1,5-bisphosphate phosphokinase PhnN | Guanylate kinase/L-type calcium channel beta subunit | P-loop containing nucleoside triphosphate hydrolase
PA1835	PA1835	1.23584	NA	hypothetical protein	Protein of unknown function DUF4442 | HotDog domain
PA3034	PA3034	1.2352	0.451476	probable transcriptional regulator	Homeobox domain-like | DNA-binding HTH domain, TetR-type | Tetracycline transcriptional regulator, TetR-related, C-terminal
PA5178	PA5178	1.23365	0.397116	conserved hypothetical protein	BON domain | LysM domain
PA1779	(nasC; nasA)	1.23149	NA	assimilatory nitrate reductase	Molybdopterin dinucleotide-binding domain | BFD-like [2Fe-2S]-binding domain | Aspartate decarboxylase-like domain | Molybdopterin oxidoreductase, 4Fe-4S domain | Molybdopterin oxidoreductase, prokaryotic, conserved site | Molybdopterin oxidoreductase | Molybdopterin oxidoreductase, molybdopterin cofactor binding site
PA5092	hutI	1.23146	NA	imidazolone-5-propionate hydrolase HutI	Amidohydrolase-related | Metal-dependent hydrolase, composite domain | Metal-dependent hydrolase | Imidazolonepropionase
PA2951	etfA	1.2305	0.253048	electron transfer flavoprotein alpha-subunit	Electron transfer flavoprotein subunit alpha, conserved site | Electron transfer flavoprotein, alpha subunit, C-terminal | Electron transfer flavoprotein, alpha subunit, N-terminal | DHS-like NAD/FAD-binding domain | Electron transfer flavoprotein, alpha/beta-subunit, N-terminal | Electron transfer flavoprotein alpha subunit/FixB | Rossmann-like alpha/beta/alpha sandwich fold
PA1147	PA1147	1.22839	NA	probable amino acid permease	Amino acid/polyamine transporter I
PA4899	PA4899	1.22605	NA	probable aldehyde dehydrogenase	Aldehyde dehydrogenase, cysteine active site | Aldehyde dehydrogenase N-terminal domain | Aldehyde/histidinol dehydrogenase | Aldehyde dehydrogenase domain | Aldehyde dehydrogenase, glutamic acid active site
PA1507	PA1507	1.2255	NA	probable transporter	Xanthine/uracil permease | Uric acid permease UacT-like | Xanthine/uracil/vitamin C permease
PA2896	sbrI	1.22229	0.438338	SbrI	RNA polymerase sigma-70 like domain | RNA polymerase sigma-70 region 2 | RNA polymerase sigma factor, region 2 | RNA polymerase sigma factor, region 3/4 | RNA polymerase sigma factor 70, region 4 type 2 | Winged helix-turn-helix DNA-binding domain
PA4445	(ybgI)	1.22043	NA	conserved hypothetical protein	GTP cyclohydrolase 1 type 2/Nif3
PA2496	PA2496	1.21788	NA	hypothetical protein	DNA damage-inducible protein DinB | DinB/YfiT-like putative metalloenzymes
PA4338	PA4338	1.21731	0.464231	hypothetical protein	Acyltransferase 3
PA2320	gntR	1.21625	0.463794	transcriptional regulator GntR	LacI-type HTH domain | Periplasmic binding protein-like I | Lambda repressor-like, DNA-binding domain
PA2597	PA2597	1.21326	NA	hypothetical protein	Acyl-CoA dehydrogenase/oxidase C-terminal | Acyl-CoA dehydrogenase/oxidase, N-terminal | Acyl-CoA oxidase/dehydrogenase, central domain | Acyl-CoA dehydrogenase, C-terminal domain | Acyl-CoA dehydrogenase/oxidase, N-terminal and middle domain
PA1968	PA1968	1.21308	NA	hypothetical protein	NA
PA0051	phzH	1.21192	NA	potential phenazine-modifying enzyme	Rossmann-like alpha/beta/alpha sandwich fold | Asparagine synthase | Glutamine amidotransferase type 2 domain | Asparagine synthase, N-terminal domain | Nucleophile aminohydrolases, N-terminal | Asparagine synthase, glutamine-hydrolyzing
PA2354	PA2354	1.21104	NA	probable transcriptional regulator	RNA polymerase sigma factor 54 interaction domain | AAA+ ATPase domain | Homeobox domain-like | Sigma-54 interaction domain, ATP-binding site 2 | P-loop containing nucleoside triphosphate hydrolase | Sigma-54 interaction domain, conserved site | Sigma-54 interaction domain, ATP-binding site 1
PA2677	(hplR)	1.20906	NA	probable type II secretion protein	P-loop containing nucleoside triphosphate hydrolase | General secretory system II, protein E, N-terminal | Type II secretion system protein E | AAA+ ATPase domain
PA0228	pcaF	1.20821	NA	beta-ketoadipyl CoA thiolase PcaF	Thiolase-like | Thiolase | Beta-ketoadipyl CoA thiolase | Thiolase, acyl-enzyme intermediate active site | Thiolase, N-terminal | Thiolase, active site | Thiolase, C-terminal | Thiolase, conserved site
PA2569	PA2569	1.20764	NA	hypothetical protein	NA
PA2832	tpm	1.20591	NA	thiopurine methyltransferase	TPMT family | Thiopurine S-methyltransferase | S-adenosyl-L-methionine-dependent methyltransferase | Thiopurine S-methyltransferase, Se/Te detoxification
PA4394	(yggB)	1.20375	0.459547	conserved hypothetical protein	Mechanosensitive ion channel MscS | LSM domain | Mechanosensitive ion channel MscS, transmembrane-2 | Mechanosensitive ion channel MscS, conserved site | Mechanosensitive ion channel MscS, C-terminal | Conserved TM helix
PA4879	(yhjG)	1.20362	0.410473	conserved hypothetical protein	AsmA
PA0564	PA0564	1.20147	NA	probable transcriptional regulator	Homeobox domain-like | RmlC-like cupin domain | DNA binding HTH domain, AraC-type | Transcription regulator HTH, AraC- type | HTH domain AraC-type, conserved site | AraC-type arabinose-binding/dimerisation domain
PA4379	PA4379	1.19657	0.417082	conserved hypothetical protein	S-adenosyl-L-methionine-dependent methyltransferase
PA1243	PA1243	1.19421	0.375613	probable sensor/response regulator hybrid	Signal transduction histidine kinase, dimerisation/phosphoacceptor domain | CheY-like superfamily | PAS fold-4 | Histidine kinase-like ATPase, C-terminal domain | PAC motif | PAS domain | GAF domain-like | Signal transduction histidine kinase-related protein, C-terminal | Signal transduction response regulator, receiver domain | Histidine kinase domain | PAS-associated, C-terminal
PA1833a	NA	1.18963	NA	NA	NA
PA2507	catA	1.18886	NA	catechol 1,2-dioxygenase	Intradiol ring-cleavage dioxygenase, core | Catechol dioxygenase, N-terminal | Intradiol ring-cleavage dioxygenase, C-terminal | Catechol 1,2-dioxygenase, proteobacteria
PA0491	PA0491	1.18462	NA	probable transcriptional regulator	Winged helix-turn-helix DNA-binding domain | Transcription regulator HTH, LysR | LysR, substrate-binding
PA3589	PA3589	1.18433	NA	probable acyl-CoA thiolase	Thiolase-like | Thiolase | Thiolase, conserved site | Thiolase, active site | Thiolase, N-terminal | Thiolase, C-terminal | Thiolase, acyl-enzyme intermediate active site
PA5521	PA5521	1.18356	0.379625	probable short-chain dehydrogenase	Short-chain dehydrogenase/reductase SDR | NAD(P)-binding domain | Short-chain dehydrogenase/reductase, conserved site
PA3023	(yegS)	1.18335	0.405815	conserved hypothetical protein	Inorganic polyphosphate/ATP-NAD kinase, domain 1 | Diacylglycerol kinase, catalytic domain | NAD kinase/diacylglycerol kinase-like domain | Diacylglycerol/lipid kinase | Lipid kinase YegS
PA2854	(erfK)	1.17848	0.419159	conserved hypothetical protein	L,D-transpeptidase catalytic domain | LysM domain
PA3374	(phnM)	1.17752	NA	conserved hypothetical protein	Amidohydrolase 3 | Metal-dependent hydrolase | Metal-dependent hydrolase, composite domain | Phosphonate metabolism PhnM
PA0327	carP	1.17233	0.480029	calcium-regulated beta-propeller protein CarP	SdiA-regulated | Six-bladed beta-propeller, TolB-like
PA4129	PA4129	1.17158	NA	hypothetical protein	Uncharacterised conserved protein UCP030820
PA1433	PA1433	1.16462	NA	conserved hypothetical protein	EAL domain | LapD/MoxY, periplasmic domain | GGDEF domain | HAMP domain | Nucleotide cyclase
PA2177	PA2177	1.16319	0.352776	probable sensor/response regulator hybrid	Histidine kinase-like ATPase, C-terminal domain | Signal transduction response regulator, receiver domain | PAC motif | PAS domain | Signal transduction histidine kinase, dimerisation/phosphoacceptor domain | Signal transduction histidine kinase-related protein, C-terminal | PAS-associated, C-terminal | Histidine kinase domain | CheY-like superfamily
PA0962	dps	1.1611	0.396944	DNA-binding protein from starved cells, Dps	DNA-binding protein Dps, conserved site | Ferritin-related | Ferritin/DPS protein domain | DNA-binding protein Dps | Ferritin-like superfamily
PA1799	parR	1.15873	NA	two-component response regulator, ParR	Signal transduction response regulator, receiver domain | OmpR/PhoB-type DNA-binding domain | Winged helix-turn-helix DNA-binding domain | Signal transduction response regulator, C-terminal effector | CheY-like superfamily
PA3543	algK	1.15764	NA	alginate biosynthetic protein AlgK precursor	Tetratricopeptide-like helical domain | Sel1-like repeat
PA5299	PA5299	1.15591	0.481117	hypothetical protein	Acetyl-CoA hydrolase/transferase C-terminal domain
PA1106	PA1106	1.15273	0.505163	hypothetical protein	Conserved hypothetical protein CHP02001
PA5341	PA5341	1.15142	NA	hypothetical protein	Amino acid exporter protein, LeuE-type
PA4335	PA4335	1.15104	NA	hypothetical protein	Ribbon-helix-helix domain
PA3369	PA3369	1.15051	0.469928	hypothetical protein	NA
PA2174	PA2174	1.15027	NA	hypothetical protein	NA
PA4654	PA4654	1.15021	NA	probable major facilitator superfamily (MFS) transporter	Major facilitator superfamily domain | Major facilitator superfamily
PA2674	(hplU)	1.14819	NA	probable type II secretion system protein	Prokaryotic N-terminal methylation site
PA1890	PA1890	1.14636	NA	probable glutathione S-transferase	Glutathione S-transferase, N-terminal | Thioredoxin-like fold | Glutathione S-transferase, C-terminal-like | Glutathione S-transferase, C-terminal
PA2162	PA2162	1.14568	0.525443	probable glycosyl hydrolase	Glycosyl hydrolase, family 13, catalytic domain | Glycoside hydrolase superfamily | Maltooligosyl trehalose synthase
PA1745	PA1745	1.14404	NA	hypothetical protein	NA
PA3400	PA3400	1.14399	NA	hypothetical protein	NA
PA1119	yfiB	1.14365	NA	YfiB	OmpA-like domain | Outer membrane protein, bacterial
PA1381	PA1381	1.14159	NA	hypothetical protein	NA
PA5392	PA5392	1.14159	NA	conserved hypothetical protein	YjgF/YER057c/UK114 family | Endoribonuclease L-PSP/chorismate mutase-like
PA4027a	NA	1.14141	NA	NA	NA
PA0322	PA0322	1.13707	NA	probable transporter	Amino acid permease/ SLC12A domain | Amino acid/polyamine transporter I
PA4636a	NA	1.13553	NA	NA	NA
PA3324	PA3324	1.13087	NA	probable short-chain dehydrogenase	NAD(P)-binding domain | Alpha/Beta hydrolase fold | Short-chain dehydrogenase/reductase SDR | Alpha/beta hydrolase fold-1 | Short-chain dehydrogenase/reductase, conserved site
PA2088	PA2088	1.12884	NA	hypothetical protein	S-adenosyl-L-methionine-dependent methyltransferase
PA3363	amiR	1.12793	NA	aliphatic amidase regulator	ANTAR domain | CheY-like superfamily | Signal transduction response regulator, antiterminator | Winged helix-turn-helix DNA-binding domain
PA1333	PA1333	1.12754	0.394902	hypothetical protein	NA
PA2826	PA2826	1.12577	0.352776	probable glutathione peroxidase	Glutathione peroxidase | Glutathione peroxidase conserved site | Thioredoxin-like fold | Glutathione peroxidase active site
PA2562	PA2562	1.124	0.458702	hypothetical protein	Nickel/cobalt homeostasis protein RcnB
PA4130	PA4130	1.1237	NA	probable sulfite or nitrite reductase	Nitrite/Sulfite reductase ferredoxin-like domain | Nitrite/sulphite reductase iron-sulphur/sirohaem-binding site | Nitrite/sulphite reductase 4Fe-4S domain
PA1292	PA1292	1.12345	NA	probable 3-mercaptopyruvate sulfurtransferase	Rhodanese-like domain
PA4386	groES	1.12203	0.458702	GroES protein	GroES chaperonin family | Chaperonin GroES, conserved site | GroES-like
PA4738	(yjbJ)	1.12196	0.480869	conserved hypothetical protein	CsbD-like domain | Stress response protein YjbJ
PA3951	PA3951	1.12153	NA	conserved hypothetical protein	NYN domain, limkain-b1-type | PIN domain-like
PA5060	phaF	1.11804	0.417082	polyhydroxyalkanoate synthesis protein PhaF	Poly granule associated
PA4388	PA4388	1.1176	NA	hypothetical protein	FMN-binding split barrel | Domain of unknown function DUF2470
PA0743	PA0743	1.11672	0.480869	probable 3-hydroxyisobutyrate dehydrogenase	3-hydroxyisobutyrate dehydrogenase, NAD-binding domain | 6-phosphogluconate dehydrogenase, domain 2 | 3-hydroxyisobutyrate dehydrogenase-related, conserved site | 3-hydroxyisobutyrate dehydrogenase-related | 3-hydroxyisobutyrate dehydrogenase | 6-phosphogluconate dehydrogenase C-terminal domain-like | 6-phosphogluconate dehydrogenase, NADP-binding | NAD(P)-binding domain
PA3063	pelB	1.11636	NA	PelB	Tetratricopeptide-like helical domain
PA5522	pauA6	1.11525	0.499476	Glutamylpolyamine synthetase	Glutamine synthetase, catalytic domain | Glutamine synthetase, beta-Grasp domain | Glutamine synthetase/guanido kinase, catalytic domain
PA4196	bfiR	1.11057	NA	BfiR	Transcription regulator LuxR, C-terminal | Signal transduction response regulator, receiver domain | Signal transduction response regulator, C-terminal effector | CheY-like superfamily | Winged helix-turn-helix DNA-binding domain
PA0134	(gda2)	1.11003	0.463794	probable guanine deaminase	Guanine deaminase | Amidohydrolase-related | Metal-dependent hydrolase, composite domain | Metal-dependent hydrolase
PA5081	PA5081	1.1076	NA	hypothetical protein	NUDIX hydrolase domain-like | NUDIX hydrolase domain
PA0732	PA0732	1.10753	0.481117	hypothetical protein	Uncharacterised conserved protein UCP029342 | L,D-transpeptidase catalytic domain
PA5084	dguA	1.10743	NA	DguA	D-amino acid dehydrogenase DadA | FAD/NAD(P)-binding domain | FAD dependent oxidoreductase
PA5185	PA5185	1.10743	NA	conserved hypothetical protein	Thioesterase domain | HotDog domain
PA4209	phzM	1.1035	NA	probable phenazine-specific methyltransferase	Winged helix-turn-helix DNA-binding domain | O-methyltransferase COMT-type | O-methyltransferase, family 2 | Acetylserotonin O-methyltransferase, dimerisation domain | S-adenosyl-L-methionine-dependent methyltransferase
PA4072	PA4072	1.10216	NA	probable amino acid permease	Amino acid/polyamine transporter I
PA3407	hasAp	1.09968	0.463794	heme acquisition protein HasAp	Haem-binding HasA
PA3274	PA3274	1.099	0.487682	hypothetical protein	NA
PA3919	(ylaK)	1.09819	0.460742	conserved hypothetical protein	PhoH-like protein | PIN domain | PIN domain-like | P-loop containing nucleoside triphosphate hydrolase
PA3251	PA3251	1.09708	NA	hypothetical protein	Type I phosphodiesterase/nucleotide pyrophosphatase/phosphate transferase | Alkaline-phosphatase-like, core domain | Alkaline phosphatase-like, alpha/beta/alpha
PA2798	PA2798	1.09633	0.379216	probable two-component response regulator	PPM-type phosphatase domain | Signal transduction response regulator, receiver domain | CheY-like superfamily
PA1873	PA1873	1.09631	NA	hypothetical protein	Mg2+ transporter protein, CorA-like/Zinc transport protein ZntB
PA1557	ccoN2	1.09568	0.396944	Cytochrome c oxidase, cbb3-type, CcoN subunit	Cytochrome c oxidase cbb3-type, subunit I | Cytochrome c oxidase subunit I | Cytochrome c oxidase, subunit I, copper-binding site | Cytochrome c oxidase-like, subunit I domain
PA1403	PA1403	1.09454	NA	probable transcriptional regulator	DNA-binding HTH domain, TetR-type | Homeobox domain-like
PA2447	PA2447	1.09402	NA	probable transcriptional regulator	Winged helix-turn-helix DNA-binding domain | Transcription regulator HTH, LysR | LysR, substrate-binding
PA3865	PA3865	1.09369	0.44145	probable amino acid binding protein	Solute-binding protein family 3/N-terminal domain of MltF | Specific amino acids and opine-binding periplasmic protein, ABC transporter
PA2107	PA2107	1.09257	NA	hypothetical protein	Protein of unknown function DUF326
PA1523	xdhB	1.09256	NA	xanthine dehydrogenase	Aldehyde oxidase/xanthine dehydrogenase, molybdopterin binding | Aldehyde oxidase/xanthine dehydrogenase, a/b hammerhead | Xanthine dehydrogenase, molybdopterin binding subunit
PA5061	(phaI)	1.09239	0.44145	conserved hypothetical protein	Poly granule associated
PA3577	PA3577	1.09031	NA	hypothetical protein	NA
PA2712	PA2712	1.08953	NA	hypothetical protein	EamA domain
PA2485	PA2485	1.08656	0.379625	hypothetical protein	NA
PA4786	PA4786	1.08602	0.405815	probable short-chain dehydrogenase	Short-chain dehydrogenase/reductase, conserved site | Short-chain dehydrogenase/reductase SDR | NAD(P)-binding domain
PA3366	amiE	1.08478	NA	aliphatic amidase	Carbon-nitrogen hydrolase | Aliphatic amidase
PA4385	groEL	1.08211	0.458702	GroEL protein	GroEL-like equatorial domain | Chaperonin Cpn60, conserved site | Chaperonin Cpn60 | Chaperonin Cpn60/TCP-1 family | GroEL-like apical domain
PA0790	PA0790	1.08198	NA	hypothetical protein	Transmembrane protein TauE-like
PA3136	PA3136	1.08198	NA	probable secretion protein	RND efflux pump, membrane fusion protein | RTX secretion protein D, Gram-negative bacteria | RND efflux pump, membrane fusion protein, barrel-sandwich domain
PA0712	PA0712	1.08185	NA	hypothetical protein	Putative toxin of bacterial toxin-antitoxin pair | Winged helix-turn-helix DNA-binding domain
PA1597	PA1597	1.07831	0.505797	hypothetical protein	Alpha/Beta hydrolase fold | Dienelactone hydrolase
PA0367a	NA	1.07741	NA	NA	NA
PA1244	PA1244	1.07712	0.451476	hypothetical protein	NA
PA5326	sphD	1.07659	NA	SphD	PLP-binding barrel | Alanine racemase, N-terminal
PA0229	pcaT	1.07654	NA	dicarboxylic acid transporter PcaT	Major facilitator superfamily domain | Major facilitator superfamily | Major facilitator, sugar transporter-like | Citrate-proton symport | Sugar transporter, conserved site
PA0821	PA0821	1.07299	NA	hypothetical protein	Protein of unknown function DUF3396
PA2075	PA2075	1.07152	NA	hypothetical protein	NA
PA0655	PA0655	1.07127	0.403924	hypothetical protein	Ferritin-related | Ferritin-like superfamily | Ubiquinone biosynthesis protein Coq7
PA4840	(yciH)	1.07115	NA	conserved hypothetical protein	Archaeal/bacterial translation initiation factor SUI1 | SUI1 domain
PA0031	betC	1.07079	NA	choline sulfatase	Alkaline-phosphatase-like, core domain | Choline-sulfatase | Sulfatase, N-terminal | Sulfatase, conserved site | Alkaline phosphatase-like, alpha/beta/alpha | Choline sulfatase enzyme C-terminal domain
PA2483	(yhbW)	1.06853	0.425825	conserved hypothetical protein	Luciferase family oxidoreductase, group 1 | Luciferase-like domain
PA3421	PA3421	1.066	NA	conserved hypothetical protein	Protein of unknown function DUF1329
PA0488	(yfiM)	1.06522	NA	conserved hypothetical protein	Uncharacterised conserved protein UCP034456
PA0681	hxcT	1.06522	NA	HxcT	Prokaryotic N-terminal methylation site | Type II secretion system protein G | Bacterial general secretion pathway protein G-type pilin | General secretion pathway protein G
PA3795	PA3795	1.06175	0.396944	probable oxidoreductase	NADP-dependent oxidoreductase domain
PA0814	PA0814	1.06169	NA	conserved hypothetical protein	Endoribonuclease L-PSP/chorismate mutase-like
PA0943	PA0943	1.06135	0.463794	hypothetical protein	Protein of unknown function DUF3108
PA1184	PA1184	1.0601	NA	probable transcriptional regulator	LysR, substrate-binding | Transcription regulator HTH, LysR | Winged helix-turn-helix DNA-binding domain
PA2024	PA2024	1.05832	0.505163	probable ring-cleaving dioxygenase	Glyoxalase/fosfomycin resistance/dioxygenase domain | Glyoxalase/Bleomycin resistance protein/Dihydroxybiphenyl dioxygenase
PA1607	PA1607	1.0579	0.480869	conserved hypothetical protein	Helix-turn-helix, HxlR type | Winged helix-turn-helix DNA-binding domain
PA2705	PA2705	1.05686	0.506904	hypothetical protein	Uncharacterised protein family CoxE-like
PA3326	clpP2	1.05535	0.511484	ClpP2	ClpP, histidine active site | Clp protease proteolytic subunit /Translocation-enhancing protein TepA | ATP-dependent Clp protease proteolytic subunit | ClpP/crotonase-like domain
PA4336	PA4336	1.05507	NA	conserved hypothetical protein	Class I glutamine amidotransferase-like | Peptidase C56, PfpI | DJ-1/PfpI
PA0747	PA0747	1.05496	0.463794	probable aldehyde dehydrogenase	Methylmalonate-semialdehyde dehydrogenase | Aldehyde/histidinol dehydrogenase | Aldehyde dehydrogenase N-terminal domain | Aldehyde dehydrogenase domain
PA2556	PA2556	1.05254	NA	probable transcriptional regulator	Transcription regulator HTH, AraC- type | Homeobox domain-like | DNA binding HTH domain, AraC-type | HTH-type transcriptional regulator AraC-type, N-terminal
PA5526	PA5526	1.05166	0.503911	hypothetical protein	Protein of unknown function DUF903 | LSM domain
PA5387	cdhC	1.05157	NA	CdhC, Carnitine dehydrogenase-related gene C	Aldolase-type TIM barrel | 3-keto-5-aminohexanoate cleavage enzyme
PA3432	PA3432	1.05119	0.425825	hypothetical protein	LrgA/CidA family
PA2027	PA2027	1.05072	NA	hypothetical protein	NA
PA4739	PA4739	1.04891	0.511484	conserved hypothetical protein	Transport-associated and nodulation domain, bacteria | BON domain
PA3962	PA3962	1.0486	0.499476	hypothetical protein	NA
PA5414	PA5414	1.04828	NA	hypothetical protein	NA
PA0996	pqsA	1.04792	NA	PqsA	AMP-binding, conserved site | AMP-binding enzyme, C-terminal domain | AMP-dependent synthetase/ligase
PA1546	hemN	1.04764	0.396944	oxygen-independent coproporphyrinogen III oxidase	Oxygen-independent coproporphyrinogen III oxidase HemN | Anaerobic coproporphyrinogen-III oxidase | Radical SAM | HemN, C-terminal | Aldolase-type TIM barrel | Elongator protein 3/MiaB/NifB
PA1881	PA1881	1.04566	NA	probable oxidoreductase	[2Fe-2S]-binding | 2Fe-2S ferredoxin-type iron-sulfur binding domain | 2Fe-2S ferredoxin, iron-sulphur binding site | Beta-grasp domain
PA0354	PA0354	1.04539	0.463794	conserved hypothetical protein	S-adenosylmethionine-dependent methyltransferase | PUA-like domain | S-adenosyl-L-methionine-dependent methyltransferase | PUA domain
PA3844	PA3844	1.0428	0.509342	hypothetical protein	Glutathione S-transferase, N-terminal | Thioredoxin-like fold | Glutathione S-transferase, C-terminal-like
PA2576	PA2576	1.04182	NA	hypothetical protein	EamA domain
PA2116	PA2116	1.03884	NA	conserved hypothetical protein	Uncharacterised protein family UPF0317 | D-glutamate cyclase
PA3677	mexJ	1.03826	NA	MexJ	RND efflux pump, membrane fusion protein | RND efflux pump, membrane fusion protein, barrel-sandwich domain
PA1870	PA1870	1.03594	0.425825	hypothetical protein	NA
PA2757	PA2757	1.03343	NA	hypothetical protein	Chlorhexidine efflux transporter
PA0171	PA0171	1.03317	NA	hypothetical protein	NA
PA1541	PA1541	1.03317	NA	probable drug efflux transporter	Small multidrug resistance protein family
PA4783	(yedA)	1.03272	NA	conserved hypothetical protein	EamA domain
PA1677	PA1677	1.03002	0.569602	conserved hypothetical protein	Isochorismatase-like
PA5285	sutA	1.02948	0.485341	SutA	NA
PA3460	PA3460	1.02904	0.383649	probable acetyltransferase	ATP-grasp fold | GNAT domain | GNAT-acetyltransferase | ATP-grasp fold, subdomain 1 | ATP-grasp fold, RimK-type | Acyl-CoA N-acyltransferase | DNA/RNA helicase, ATP-dependent, DEAH-box type, conserved site
PA3462	PA3462	1.02852	NA	probable sensor/response regulator hybrid	Histidine kinase-like ATPase, C-terminal domain | Signal transduction response regulator, receiver domain | CheY-like superfamily | 7TM-DISM receptor, extracellular domain, type 2 | Signal transduction histidine kinase, dimerisation/phosphoacceptor domain | Signal transduction histidine kinase-related protein, C-terminal | 7TM-DISM receptor, extracellular domain, type 1 | Histidine kinase domain
PA2321	(gntV; gntK; gnuK)	1.0263	NA	gluconokinase	Carbohydrate kinase, thermoresistant glucokinase | P-loop containing nucleoside triphosphate hydrolase
PA5187	PA5187	1.02622	NA	probable acyl-CoA dehydrogenase	Acyl-CoA dehydrogenase/oxidase, N-terminal | Acyl-CoA dehydrogenase, N-terminal, bacteria | Acyl-CoA dehydrogenase/oxidase, N-terminal and middle domain | Acyl-CoA dehydrogenase/oxidase C-terminal | Acyl-CoA oxidase/dehydrogenase, central domain | Acetyl-CoA dehydrogenase-like C-terminal domain
PA2827	(yeaA)	1.02225	0.509879	conserved hypothetical protein	Peptide methionine sulphoxide reductase MrsB | Mss4-like
PA2844	PA2844	1.01973	NA	conserved hypothetical protein	Winged helix-turn-helix DNA-binding domain | Protein of unknown function DUF1006
PA2161	PA2161	1.01847	NA	hypothetical protein	Protein of unknown function DUF2934
PA0454	(yccS)	1.01582	NA	conserved hypothetical protein	Tetratricopeptide-like helical domain | Integral membrane protein YccS, N-terminal | Integral membrane protein, YccS/YhfK | Integral membrane protein, YccS
PA1118	PA1118	1.01576	0.442402	hypothetical protein	NA
PA3522	mexQ	1.01433	NA	MexQ	Multidrug efflux transporter AcrB TolC docking domain, DN/DC subdomains | Acriflavin resistance protein | Hydrophobe/amphiphile efflux-1 HAE1
PA3219	PA3219	1.01266	NA	hypothetical protein	Metallo-dependent phosphatase-like | Calcineurin-like phosphoesterase domain, lpxH type
PA4799	PA4799	1.01266	NA	hypothetical protein	P-loop containing nucleoside triphosphate hydrolase
PA1258	lhpM	1.01254	NA	Permease of ABC transporter, LhpM	ABC transporter type 1, transmembrane domain MetI-like | Amino acid ABC transporter, permease protein, 3-TM domain
PA2472	PA2472	1.01254	NA	probable major facilitator superfamily (MFS) transporter	Major facilitator superfamily domain | Major facilitator superfamily | Sugar transporter, conserved site
PA5188	PA5188	1.01112	NA	probable 3-hydroxyacyl-CoA dehydrogenase	3-hydroxyacyl-CoA dehydrogenase, C-terminal | 6-phosphogluconate dehydrogenase C-terminal domain-like | NAD(P)-binding domain | 3-hydroxyacyl-CoA dehydrogenase, NAD binding | 6-phosphogluconate dehydrogenase, domain 2
PA0015	PA0015	1.0107	NA	hypothetical protein	Tetratricopeptide repeat | Tetratricopeptide-like helical domain | Tetratricopeptide repeat-containing domain
PA1485	PA1485	1.01023	NA	probable amino acid permease	Amino acid/polyamine transporter I
PA2656	carS	1.00979	0.485341	two-component sensor CarS	Histidine kinase-like ATPase, C-terminal domain | Signal transduction histidine kinase, dimerisation/phosphoacceptor domain | HAMP domain | Histidine kinase domain | Signal transduction histidine kinase-related protein, C-terminal
PA1555	ccoP2	1.00791	0.480869	Cytochrome c oxidase, cbb3-type, CcoP subunit	Cytochrome c-like domain | Cytochrome c oxidase cbb3-type, subunit III | Cbb3-type cytochrome c oxidase subunit CcoP, N-terminal
PA3014	faoA	1.00639	0.396944	fatty-acid oxidation complex alpha-subunit	6-phosphogluconate dehydrogenase C-terminal domain-like | Fatty oxidation complex, alpha subunit FadB | NAD(P)-binding domain | 3-hydroxyacyl-CoA dehydrogenase, NAD binding | ClpP/crotonase-like domain | 3-hydroxyacyl-CoA dehydrogenase, conserved site | 6-phosphogluconate dehydrogenase, domain 2 | Crotonase superfamily | Enoyl-CoA hydratase/isomerase, conserved site | 3-hydroxyacyl-CoA dehydrogen…
PA0872	phhA	1.00499	0.506904	phenylalanine-4-hydroxylase	Aromatic amino acid hydroxylase | Phenylalanine-4-hydroxylase, monomeric form | Aromatic amino acid hydroxylase, C-terminal | Aromatic amino acid hydroxylase, iron/copper binding site
PA1502	gcl	1.00413	0.519409	glyoxylate carboligase	Thiamine pyrophosphate enzyme, C-terminal TPP-binding | DHS-like NAD/FAD-binding domain | Thiamin diphosphate-binding fold | Thiamine pyrophosphate enzyme, central domain | Glyoxylate carboligase | Thiamine pyrophosphate enzyme, N-terminal TPP-binding domain
PA1556	ccoO2	1.00381	0.458702	Cytochrome c oxidase, cbb3-type, CcoO subunit	Cytochrome c oxidase, monohaem subunit/FixO | Cytochrome c-like domain
PA4173	(yjgH)	1.00379	NA	conserved hypothetical protein	Endoribonuclease L-PSP/chorismate mutase-like | YjgF/YER057c/UK114 family
PA1741	PA1741	1.00221	NA	hypothetical protein	Glutathione S-transferase, N-terminal | Thioredoxin-like fold | Glutaredoxin
PA1897	PA1897	0.998689	NA	hypothetical protein	Fatty acid hydroxylase
PA4071	PA4071	0.998689	NA	hypothetical protein	Protein of unknown function DUF3156
PA4400	mutT	0.997716	0.511484	probable pyrophosphohydrolase	Thiamine phosphate synthase/TenI | Mutator MutT | MutY, C-terminal | Aldolase-type TIM barrel | NUDIX hydrolase domain | NUDIX hydrolase, conserved site | NUDIX hydrolase | NUDIX hydrolase domain-like
PA2269	PA2269	0.99766	NA	conserved hypothetical protein	Major facilitator superfamily | Major facilitator superfamily domain
PA2552	(acdB)	0.997193	NA	probable acyl-CoA dehydrogenase	Acyl-CoA oxidase/dehydrogenase, central domain | Acyl-CoA dehydrogenase/oxidase C-terminal | Acyl-CoA dehydrogenase/oxidase, N-terminal and middle domain | Acyl-CoA dehydrogenase, conserved site | Acyl-CoA dehydrogenase/oxidase, N-terminal
PA4922	azu	0.995896	0.463794	azurin precursor	Cupredoxin | Azurin | Blue (type 1) copper protein, binding site | Blue (type 1) copper domain
PA4152	(acoC)	0.995326	NA	probable hydrolase	Biotin/lipoyl attachment | Alpha/Beta hydrolase fold | 2-oxo acid dehydrogenase, lipoyl-binding site | Alpha/beta hydrolase fold-1 | Single hybrid motif
PA3277	PA3277	0.994867	NA	probable short-chain dehydrogenase	Short-chain dehydrogenase/reductase SDR | NAD(P)-binding domain
PA5111	gloA3	0.99469	0.463794	lactoylglutathione lyase	Glyoxalase/Bleomycin resistance protein/Dihydroxybiphenyl dioxygenase | Glyoxalase I | Glyoxalase I, conserved site | Glyoxalase/fosfomycin resistance/dioxygenase domain
PA2415	PA2415	0.994134	NA	hypothetical protein	Uncharacterised conserved protein UCP029509, membrane
PA1793	ppiB	0.993619	0.485341	peptidyl-prolyl cis-trans isomerase B	Cyclophilin-type peptidyl-prolyl cis-trans isomerase domain | Cyclophilin-like domain | Cyclophilin-type peptidyl-prolyl cis-trans isomerase | Cyclophilin-type peptidyl-prolyl cis-trans isomerase, conserved site
PA0328	aaaA	0.992073	0.503911	arginine-specific autotransporter of Pseudomonas aeruginosa, AaaA	Peptidase M28 | Outer membrane autotransporter barrel | Autotransporter beta-domain
PA5303	PA5303	0.991941	0.469928	conserved hypothetical protein	YjgF/YER057c/UK114 family | Endoribonuclease L-PSP/chorismate mutase-like
PA3585	glpM	0.991586	NA	membrane protein GlpM	Membrane protein GlpM/YdgC
PA0353	ilvD	0.9895	0.499476	dihydroxy-acid dehydratase	Dihydroxy-acid/6-phosphogluconate dehydratase, conserved site | Dihydroxy-acid/6-phosphogluconate dehydratase | Dihydroxy-acid dehydratase | Aconitase/3-isopropylmalate dehydratase, swivel
PA3418	ldh	0.985322	0.463794	leucine dehydrogenase	NAD(P)-binding domain | Glutamate/phenylalanine/leucine/valine dehydrogenase, dimerisation domain | Glutamate/phenylalanine/leucine/valine dehydrogenase, bacterial/archaeal | Glutamate/phenylalanine/leucine/valine dehydrogenase, C-terminal | Glutamate/phenylalanine/leucine/valine dehydrogenase
PA0257	PA0257	0.983329	NA	hypothetical protein	Ribonuclease H-like domain | Integrase, catalytic core
PA3579	PA3579	0.983212	0.499476	probable carbohydrate kinase	Carbohydrate kinase, FGGY, C-terminal | Carbohydrate kinase, FGGY, conserved site | Glycerol kinase | Carbohydrate kinase, FGGY, N-terminal | Carbohydrate kinase, FGGY
PA4533	PA4533	0.982586	0.613746	hypothetical protein	NA
PA4334	(yfeP)	0.981411	NA	probable transport protein	NRAMP family
PA4304	rcpA	0.97905	NA	RcpA	Type II/III secretion system | GspD/PilQ family | Pilus formation protein, N-terminal
PA0438	codB	0.976405	NA	cytosine permease	Purine-cytosine permease
PA4180	PA4180	0.976235	0.511484	probable acetolactate synthase large subunit	DHS-like NAD/FAD-binding domain | Thiamin diphosphate-binding fold | Thiamine pyrophosphate enzyme, N-terminal TPP-binding domain | TPP-binding enzyme, conserved site | Thiamine pyrophosphate enzyme, central domain | Thiamine pyrophosphate enzyme, C-terminal TPP-binding
PA1000	pqsE	0.974931	NA	Quinolone signal response protein	Metallo-beta-lactamase
PA0482	glcB	0.974753	0.46645	malate synthase G	Malate synthase-like | Malate synthase G | Malate synthase
PA3370	PA3370	0.973231	NA	hypothetical protein	NA
PA0944	purN	0.972011	0.540258	phosphoribosylaminoimidazole synthetase	Phosphoribosylglycinamide formyltransferase, active site | Formyl transferase, N-terminal | Phosphoribosylglycinamide formyltransferase
PA1755	PA1755	0.971896	NA	hypothetical protein	NA
PA1628	PA1628	0.971714	NA	probable 3-hydroxyacyl-CoA dehydrogenase	6-phosphogluconate dehydrogenase, domain 2 | 6-phosphogluconate dehydrogenase C-terminal domain-like | NAD(P)-binding domain | 3-hydroxyacyl-CoA dehydrogenase, NAD binding | 3-hydroxyacyl-CoA dehydrogenase, C-terminal
PA0925	PA0925	0.970344	NA	hypothetical protein	Domain of unknown function DUF306, Meta/HslJ
PA5126	PA5126	0.969258	NA	hypothetical protein	NA
PA2895	sbrR	0.96803	0.548828	SbrR	NA
PA4926	PA4926	0.965704	NA	conserved hypothetical protein	Transglutaminase-like | Bacterial transglutaminase-like, N-terminal
PA4390	PA4390	0.963336	0.534856	hypothetical protein	Protein of unknown function DUF481
PA0667	(yebA)	0.962195	0.507562	conserved hypothetical protein	Peptidase M23 | Duplicated hybrid motif | LysM domain | Opacity-associated protein A
PA5566	PA5566	0.961138	NA	hypothetical protein	NA
PA4297	tadG	0.959151	NA	TadG	Domain of unknown function DUF2134, membrane
PA5342	PA5342	0.958213	NA	probable transcriptional regulator	Homeobox domain-like | DNA binding HTH domain, AraC-type | HTH domain AraC-type, conserved site | Transcription regulator HTH, AraC- type | AraC-type arabinose-binding/dimerisation domain
PA1289	PA1289	0.95732	NA	hypothetical protein	NA
PA5374	betI	0.956995	0.463794	transcriptional regulator BetI	Transcriptional repressor BetI | DNA-binding HTH domain, TetR-type, conserved site | Homeobox domain-like | Tetracycline transcriptional regulator, TetR-related, C-terminal | DNA-binding HTH domain, TetR-type
PA0571	PA0571	0.95638	NA	hypothetical protein	Domain of unknown function DUF4375
PA5301	pauR	0.956356	0.499476	PauR	Cupin 2, conserved barrel | Cro/C1-type helix-turn-helix domain | RmlC-like jelly roll fold | Lambda repressor-like, DNA-binding domain | RmlC-like cupin domain
PA2317	PA2317	0.956025	NA	probable oxidoreductase	FAD/NAD(P)-binding domain | FAD dependent oxidoreductase
PA0486	(yihE)	0.954471	NA	conserved hypothetical protein	Protein kinase-like domain | Aminoglycoside phosphotransferase | SrkA/RdoA protein kinase
PA0347	glpQ	0.951326	NA	glycerophosphoryl diester phosphodiesterase, periplasmic	PLC-like phosphodiesterase, TIM beta/alpha-barrel domain | Glycerophosphodiester phosphodiesterase domain
PA0982	PA0982	0.950628	NA	hypothetical protein	Thioredoxin-like fold
PA0537	PA0537	0.948032	0.505163	conserved hypothetical protein	LemA | LemA-like domain
PA0224	PA0224	0.947887	NA	probable aldolase	Class II aldolase/adducin N-terminal
PA0329	PA0329	0.945357	0.525443	conserved hypothetical protein	Domain of unknown function DUF1508
PA2469	PA2469	0.945094	NA	probable transcriptional regulator	Transcription regulator HTH, LysR | Winged helix-turn-helix DNA-binding domain | LysR, substrate-binding
PA2602	(thiol dioxygenase)	0.944881	NA	3-mercaptopropionate dioxygenase	Cysteine dioxygenase type I | RmlC-like cupin domain | RmlC-like jelly roll fold
PA4519	speC	0.944801	0.505163	ornithine decarboxylase	Alanine racemase/group IV decarboxylase, C-terminal | PLP-binding barrel | Ornithine decarboxylase | Ornithine/DAP/Arg decarboxylase | Orn/DAP/Arg decarboxylase 2, N-terminal | Orn/DAP/Arg decarboxylase 2, C-terminal | Orn/DAP/Arg decarboxylase 2, conserved site | Orn/DAP/Arg decarboxylase 2, pyridoxal-phosphate binding site
PA5293	PA5293	0.944304	NA	probable transcriptional regulator	Winged helix-turn-helix DNA-binding domain | Transcription regulator HTH, LysR | LysR, substrate-binding
PA4690	still frameshift hypothetical protein	0.944012	NA	NA	NA
PA3069	PA3069	0.942903	0.604376	hypothetical protein	NA
PA2754a	NA	0.939963	NA	NA	NA
PA3601	(ykgM)	0.938988	0.476642	conserved hypothetical protein	Ribosomal protein L31 | Ribosomal protein L31 type B | L28p-like
PA4759	dapB	0.938867	0.519409	dihydrodipicolinate reductase	Dihydrodipicolinate reductase, conserved site | Dihydrodipicolinate reductase | Dihydrodipicolinate reductase, N-terminal | Dihydrodipicolinate reductase, C-terminal | NAD(P)-binding domain
PA1176	napF	0.938299	NA	ferredoxin protein NapF	Ferredoxin-type protein NapF | 4Fe-4S ferredoxin-type, iron-sulphur binding domain | 4Fe-4S ferredoxin, iron-sulphur binding, conserved site
PA4401	PA4401	0.937871	0.562756	probable glutathione S-transferase	Glutathione S-transferase, C-terminal-like | Glutathione S-transferase, N-terminal | Thioredoxin-like fold
PA1995	PA1995	0.936982	NA	hypothetical protein	Uncharacterised protein YjbR
PA1811	nppA1	0.935939	NA	NppA1	Solute-binding protein family 5 domain | Peptide/nickel binding protein, MppA-type
PA4378	inaA	0.935268	0.525443	InaA protein	Putative lipopolysaccharide kinase InaA | Protein kinase-like domain | Lipopolysaccharide kinase
PA4575	PA4575	0.934848	0.525443	hypothetical protein	NA
PA2621	clpS	0.934607	0.505163	ClpS	Ribosomal protein L7/L12, C-terminal/adaptor protein ClpS-like | Adaptor protein ClpS, core | ATP-dependent Clp protease adaptor protein ClpS
PA1311	phnX	0.932477	0.60268	2-phosphonoacetaldehyde hydrolase	HAD-like domain | Phosphoglycolate phosphatase, domain 2 | Phosphonoacetaldehyde hydrolase | HAD hydrolase, subfamily IA
PA0276	PA0276	0.931598	0.610568	hypothetical protein	Protein of unknown function DUF962
PA1671	stk1	0.930813	NA	Stk1	Protein kinase domain | Serine/threonine-protein kinase, active site | Protein kinase-like domain | Protein kinase, ATP binding site
PA1410	(potF1)	0.92981	NA	probable periplasmic spermidine/putrescine-binding protein	Bacterial periplasmic spermidine/putrescine-binding protein
PA0132	bauA	0.929357	0.610568	Beta-alanine:pyruvate transaminase	Aminotransferase class-III | Pyridoxal phosphate-dependent transferase, subdomain 2 | Pyridoxal phosphate-dependent transferase | Pyridoxal phosphate-dependent transferase, major region, subdomain 1
PA0844	plcH	0.928641	NA	hemolytic phospholipase C precursor	Phosphoesterase | Twin-arginine translocation pathway, signal sequence | Bacterial phospholipase C, phosphocholine-specific | Alkaline phosphatase-like, alpha/beta/alpha | Bacterial phospholipase C, C-terminal domain
PA0527	dnr	0.926449	0.573041	transcriptional regulator Dnr	Cyclic nucleotide-binding domain | Crp-type HTH domain | Winged helix-turn-helix DNA-binding domain | RmlC-like jelly roll fold | Cyclic nucleotide-binding-like
PA2595	PA2595	0.92579	NA	conserved hypothetical protein	SsuA/THI5-like | Aliphatic sulfonates-binding protein | Solute-binding protein family 3/N-terminal domain of MltF
PA0054	(yjiI)	0.924288	NA	conserved hypothetical protein	RNA 2'-phosphotransferase KptA, putative | Phosphotransferase KptA/Tpt1
PA0023	qor	0.92394	NA	quinone oxidoreductase	Alcohol dehydrogenase, N-terminal | Quinone oxidoreductase/zeta-crystallin, conserved site | Alcohol dehydrogenase, C-terminal | Polyketide synthase, enoylreductase domain | GroES-like | NAD(P)-binding domain
PA1232	PA1232	0.923629	NA	hypothetical protein	Para-hydroxybenzoic acid efflux pump subunit AaeB/fusaric acid resistance protein
PA1317	cyoA	0.923321	NA	cytochrome o ubiquinol oxidase subunit II	Ubiquinol oxidase subunit 2, cupredoxin domain | Cytochrome C oxidase subunit II, transmembrane domain | Cupredoxin | Cytochrome o ubiquinol oxidase subunit II | COX aromatic rich motif | Cytochrome c oxidase subunit II-like C-terminal
PA3012	PA3012	0.920958	NA	hypothetical protein	DUF1653-like domain
PA3138	uvrB	0.920869	0.485341	excinuclease ABC subunit B	UvrABC system, subunit B | UVR domain | UvrB, YAD/RRR-motif-containing domain | Helicase, C-terminal | P-loop containing nucleoside triphosphate hydrolase | Helicase superfamily 1/2, ATP-binding domain | Helicase/UvrB, N-terminal
PA4791	PA4791	0.919477	NA	hypothetical protein	Domain of unknown function DUF4136
PA4539	PA4539	0.919363	0.573041	hypothetical protein	P-loop containing nucleoside triphosphate hydrolase | ATPase, AFG1-like
PA0258	PA0258	0.919185	NA	hypothetical protein	NA
PA3092	fadH1	0.917816	NA	2,4-dienoyl-CoA reductase FadH1	Aldolase-type TIM barrel | FAD/NAD(P)-binding domain | NADH:flavin oxidoreductase/NADH oxidase, N-terminal
PA4305	rcpC	0.917621	NA	RcpC	Flp pilus assembly protein RcpC/CpaB domain | SAF domain | Pilus assembly, Flp-type CpaB
PA0978	PA0978	0.916436	NA	conserved hypothetical protein	Integrase, catalytic core | Ribonuclease H-like domain | HTH-like domain
PA4901	mdlC	0.916436	NA	benzoylformate decarboxylase	Thiamin diphosphate-binding fold | Thiamine pyrophosphate enzyme, C-terminal TPP-binding | TPP-binding enzyme, conserved site | DHS-like NAD/FAD-binding domain | Thiamine pyrophosphate enzyme, N-terminal TPP-binding domain | Thiamine pyrophosphate enzyme, central domain
PA2546	PA2546	0.912541	NA	probable ring-cleaving dioxygenase	Glyoxalase/fosfomycin resistance/dioxygenase domain | Glyoxalase/Bleomycin resistance protein/Dihydroxybiphenyl dioxygenase
PA5206	argE	0.910271	0.60268	acetylornithine deacetylase	Peptidase M20 | Acetylornithine deacetylase ArgE | Peptidase M20, dimerisation domain
PA0741	(ywnB)	0.908242	NA	conserved hypothetical protein	NAD(P)-binding domain
PA3858	(aapJ)	0.907664	0.540258	probable amino acid-binding protein	Solute-binding protein family 3/N-terminal domain of MltF | Solute-binding protein family 3, conserved site
PA2335	(optO)	0.907061	NA	probable TonB-dependent receptor	TonB-dependent receptor, beta-barrel | TonB-dependent receptor, plug domain | TonB-dependent receptor, conserved site
PA1175	napD	0.906989	NA	NapD protein of periplasmic nitrate reductase	Chaperone NapD, nitrate reductase assembly
PA2833	PA2833	0.90469	NA	conserved hypothetical protein	Rossmann-like alpha/beta/alpha sandwich fold | UspA | Universal stress protein A
PA1134	PA1134	0.904285	NA	hypothetical protein	Protein of unknown function DUF393
PA2149	PA2149	0.903916	NA	hypothetical protein	NA
PA0177	PA0177	0.903003	NA	probable purine-binding chemotaxis protein	CheW-like domain
PA5284	PA5284	0.903003	NA	hypothetical protein	Fimbrial-type adhesion domain | Adhesion domain
PA0339	PA0339	0.901042	NA	hypothetical protein	Transport and Golgi organisation protein 2
PA5424	(yeaQ)	0.90083	0.617736	conserved hypothetical protein	Transglycosylase-associated protein
PA3013	faoB	0.897347	0.498162	fatty-acid oxidation complex beta-subunit	Thiolase, N-terminal | Thiolase | Acetyl-CoA C-acyltransferase FadA | Thiolase-like | Thiolase, C-terminal | Thiolase, conserved site | Thiolase, acyl-enzyme intermediate active site
PA2031	PA2031	0.896662	NA	hypothetical protein	Protein of unknown function DUF1127
PA1676	PA1676	0.894683	NA	hypothetical protein	NA
PA5312	pauC	0.893897	0.525443	Aldehyde dehydrogenase	Aldehyde dehydrogenase domain | Aldehyde/histidinol dehydrogenase | Aldehyde dehydrogenase N-terminal domain | Aldehyde dehydrogenase, glutamic acid active site | Aldehyde dehydrogenase, cysteine active site
PA2937	PA2937	0.892181	0.525443	hypothetical protein	NA
PA1672	PA1672	0.890151	NA	hypothetical protein	Glyoxalase/Bleomycin resistance protein/Dihydroxybiphenyl dioxygenase | Glyoxalase/fosfomycin resistance/dioxygenase domain
PA3343	hsbD	0.889304	NA	diguanylate cyclase HsbD	GGDEF domain | Nucleotide cyclase
PA3622	rpoS	0.889027	0.556489	sigma factor RpoS	RNA polymerase sigma-70 region 1.2 | RNA polymerase sigma-70 region 4 | RNA polymerase sigma factor, region 3/4 | Winged helix-turn-helix DNA-binding domain | RNA polymerase sigma factor, region 2 | RNA polymerase sigma-70 | RNA polymerase sigma factor RpoS | RNA polymerase sigma-70 region 2 | RNA polymerase sigma-70 like domain | RNA polymerase sigma-70 region 3
PA2528	muxA	0.888371	NA	MuxA	RND efflux pump, membrane fusion protein
PA1324	PA1324	0.888282	0.463794	hypothetical protein	NA
PA4387	(fxsA)	0.886094	0.613746	conserved hypothetical protein	FxsA cytoplasmic membrane protein
PA3547	algL	0.885523	NA	poly(beta-d-mannuronate) lyase precursor AlgL	Alginate lyase domain | Alginate lyase | Chondroitin AC/alginate lyase
PA4548	(yfiT; dadA*)	0.884126	0.525443	probable D-amino acid oxidase	Glycine oxidase ThiO | FAD/NAD(P)-binding domain | FAD dependent oxidoreductase
PA5105	hutC	0.88311	0.585862	histidine utilization repressor HutC	Transcription regulator HTH, GntR | Winged helix-turn-helix DNA-binding domain | UbiC transcription regulator-associated | Chorismate pyruvate-lyase/UbiC transcription regulator-associated domain | Histidine utilization repressor
PA2871	PA2871	0.882424	0.605292	hypothetical protein	HotDog domain
PA4075	PA4075	0.88115	NA	hypothetical protein	S-adenosyl-L-methionine-dependent methyltransferase
PA0467	PA0467	0.881124	NA	conserved hypothetical protein	Glutathione S-transferase, N-terminal | Glutathione S-transferase, C-terminal-like | Uncharacterized GST-like protein YibF | Thioredoxin-like fold
PA2435	PA2435	0.880945	0.569602	probable cation-transporting P-type ATPase	P-type ATPase, A domain | P-type ATPase, cytoplasmic domain N | P-type ATPase, subfamily IB | HAD-like domain | P-type ATPase, phosphorylation site | P-type ATPase | P-type ATPase, transmembrane domain
PA1544	anr	0.879214	0.570691	transcriptional regulator Anr	Crp-type HTH domain | Winged helix-turn-helix DNA-binding domain | Cyclic nucleotide-binding domain | RmlC-like jelly roll fold | Cyclic nucleotide-binding-like | Transcription regulator HTH, Crp-type, conserved site
PA3035	PA3035	0.878912	NA	probable glutathione S-transferase	Glutathione S-transferase, C-terminal-like | Glutathione S-transferase, C-terminal | Thioredoxin-like fold | Glutathione S-transferase, N-terminal
PA4649	cupE2	0.878211	NA	Pilin subunit CupE2	Spore coat protein U
PA4522	ampD	0.877858	0.60268	beta-lactamase expression regulator AmpD	N-acetylmuramoyl-L-alanine amidase domain
PA1880	PA1880	0.876979	NA	probable oxidoreductase	Aldehyde oxidase/xanthine dehydrogenase, molybdopterin binding | Aldehyde oxidase/xanthine dehydrogenase, a/b hammerhead | Twin-arginine translocation pathway, signal sequence | Oxidoreductase molybdopterin-binding subunit, IorB-related
PA0250	PA0250	0.874369	NA	conserved hypothetical protein	CBS domain
PA3785	PA3785	0.874352	0.65498	conserved hypothetical protein	Copper chaperone PCuAC
PA2565	PA2565	0.874293	NA	hypothetical protein	Protein of unknown function DUF1641
PA1951	fapF	0.874136	NA	FapF	MetA-pathway of phenol degradation, putative
PA3049	rmf	0.87353	0.465842	ribosome modulation factor	Ribosome modulation factor
PA1018	PA1018	0.871872	NA	hypothetical protein	HotDog domain | MaoC-like domain
PA0566	PA0566	0.86723	NA	hypothetical protein	NA
PA0739	PA0739	0.867169	NA	probable transcriptional regulator	Transcription regulator HTH, LysR | Winged helix-turn-helix DNA-binding domain | LysR, substrate-binding
PA4683	PA4683	0.866968	NA	hypothetical protein	NA
PA4882	PA4882	0.865902	NA	hypothetical protein	Oxidoreductase, molybdopterin-binding domain
PA4032	PA4032	0.86536	0.5904	probable two-component response regulator	OmpR/PhoB-type DNA-binding domain | CheY-like superfamily | Signal transduction response regulator, receiver domain | Winged helix-turn-helix DNA-binding domain
PA3406	hasD	0.86472	0.652367	transport protein HasD	P-loop containing nucleoside triphosphate hydrolase | ABC transporter type 1, transmembrane domain | ABC transporter-like | ATPase, type I secretion system, PrtD | ABC transporter, conserved site | AAA+ ATPase domain
PA2309	PA2309	0.864317	NA	hypothetical protein	NA
PA2357	msuE	0.864317	NA	NADH-dependent FMN reductase MsuE	Flavoprotein-like domain | NADPH-dependent FMN reductase-like | FMN reductase, MsuE-like
PA4103	PA4103	0.864317	NA	hypothetical protein	Ferric reductase transmembrane component-like domain
PA5393	PA5393	0.864317	NA	conserved hypothetical protein	FAD/NAD(P)-binding domain
PA1932	PA1932	0.861447	NA	probable hydroxylase molybdopterin-containing subunit	FAD-binding, type 2 | Molybdopterin dehydrogenase, FAD-binding | CO dehydrogenase flavoprotein-like, FAD-binding, subdomain 2 | FAD-binding, type 2, subdomain 1 | CO dehydrogenase flavoprotein, C-terminal
PA2767	PA2767	0.861306	NA	probable enoyl-CoA hydratase/isomerase	Enoyl-CoA hydratase/isomerase, conserved site | Crotonase superfamily | ClpP/crotonase-like domain
PA4842	PA4842	0.860867	0.562756	hypothetical protein	Uncharacterised conserved protein UCP029693
PA0490	PA0490	0.858729	NA	hypothetical protein	NA
PA3365	(amiB)	0.858506	NA	probable chaperone	Clp ATPase, C-terminal | ClpA/B family | ATPase, AAA-type, core | AAA+ ATPase domain | P-loop containing nucleoside triphosphate hydrolase
PA2929	PA2929	0.858249	NA	hypothetical protein	Amino acid exporter protein, LeuE-type
PA1026	PA1026	0.856549	NA	hypothetical protein	Transcription elongation factor, GreA/GreB, C-terminal
PA2154	(ybhN)	0.855593	NA	conserved hypothetical protein	Lysylphosphatidylglycerol synthetase/glycosyltransferase AglD
PA1009	PA1009	0.85522	0.638147	hypothetical protein	Glycine cleavage system transcriptional repressor
PA1142	PA1142	0.85519	NA	probable transcriptional regulator	Winged helix-turn-helix DNA-binding domain | Transcription regulator HTH, GntR | UbiC transcription regulator-associated | Chorismate pyruvate-lyase/UbiC transcription regulator-associated domain
PA4713	PA4713	0.854859	0.60268	hypothetical protein	Protein of unknown function DUF4345
PA4620	PA4620	0.854259	NA	hypothetical protein	2Fe-2S ferredoxin-type iron-sulfur binding domain | [2Fe-2S]-binding | Beta-grasp domain | Dihydroorotate dehydrogenase, electron transfer subunit, iron-sulphur cluster binding domain
PA3578	PA3578	0.854002	0.569602	conserved hypothetical protein	Phenazine biosynthesis PhzF protein
PA3198	(ypuG)	0.853756	NA	conserved hypothetical protein	Segregation and condensation protein A
PA2885	atuR	0.852494	NA	putative repressor of atu genes	DNA-binding HTH domain, TetR-type | Homeobox domain-like | DNA-binding HTH domain, TetR-type, conserved site | Tetracycline transcriptional regulator, TetR-related, C-terminal
PA3953	PA3953	0.851884	NA	conserved hypothetical protein	Isochorismatase-like
PA0581	(ygiH)	0.85123	NA	conserved hypothetical protein	Glycerol-3-phosphate acyltransferase, PlsY
PA5080	(pip; pap)	0.850062	0.603668	prolyl aminopeptidase	Alpha/beta hydrolase fold-1 | Proline iminopeptidase | Alpha/Beta hydrolase fold | Peptidase S33
PA3209	(ykgJ)	0.849594	NA	conserved hypothetical protein	Putative zinc- or iron-chelating domain containing protein
PA3143	PA3143	0.849284	0.645089	transposase	NA
PA3863	dauA	0.84875	NA	FAD-dependent catabolic D-arginine dehydrogenase, DauA	FAD dependent oxidoreductase | FAD/NAD(P)-binding domain
PA4197	bfiS	0.848392	0.584332	BfiS	Histidine kinase-like ATPase, C-terminal domain | PAS domain | Signal transduction histidine kinase-related protein, C-terminal | Histidine kinase domain | Signal transduction histidine kinase, dimerisation/phosphoacceptor domain | PAS-associated, C-terminal | PAS fold-3 | PAC motif
PA3588	(opdR)	0.848255	NA	probable porin	Outer membrane porin, bacterial
PA2378	PA2378	0.847595	0.60268	probable aldehyde dehydrogenase	Aldehyde oxidase/xanthine dehydrogenase, molybdopterin binding | Aldehyde oxidase/xanthine dehydrogenase, a/b hammerhead | Twin-arginine translocation pathway, signal sequence | Oxidoreductase molybdopterin-binding subunit, IorB-related | Twin-arginine translocation pathway, signal sequence, bacterial/archaeal
PA1420	PA1420	0.845918	NA	hypothetical protein	Polyketide cyclase SnoaL-like domain | NTF2-like domain
PA1065	PA1065	0.845704	NA	conserved hypothetical protein	Protein of unknown function DUF488
PA3963a	NA	0.845265	NA	NA	NA
PA5405	PA5405	0.845265	NA	hypothetical protein	NA
PA3580	(ybaK)	0.84496	0.60268	conserved hypothetical protein	Prolyl-tRNA editing protein, YbaK/EbsC | YbaK/aminoacyl-tRNA synthetase-associated domain
PA4440	PA4440	0.844453	0.598344	hypothetical protein	Alpha/Beta hydrolase fold | Thioesterase
PA3970	amn	0.842896	0.630043	AMP nucleosidase	AMP nucleosidase | AMP nucleoside phosphorylase, N-terminal | Nucleoside phosphorylase domain
PA3381	(phnF)	0.841684	NA	probable transcriptional regulator	Winged helix-turn-helix DNA-binding domain | UbiC transcription regulator-associated | Chorismate pyruvate-lyase/UbiC transcription regulator-associated domain | Transcription regulator HTH, GntR | Phosphonate C-P lyase system, transcriptional regulator PhnF
PA2152	PA2152	0.841267	0.529077	probable trehalose synthase	Maltogenic Amylase, C-terminal | Trehalose synthase/alpha-amylase, N-terminal | Protein kinase-like domain | Glycosyl hydrolase, family 13, catalytic domain | Trehalose synthase/probable maltokinase, C-terminal domain | Glycoside hydrolase superfamily
PA3597	PA3597	0.840981	NA	probable amino acid permease	Amino acid/polyamine transporter I | Amino acid permease/ SLC12A domain
PA1440	PA1440	0.837459	0.541105	hypothetical protein	Uncharacterised protein family UPF0149
PA0924	PA0924	0.837238	NA	hypothetical protein	Alkaline phosphatase-like, alpha/beta/alpha | Sulfatase, N-terminal | Inner membrane protein YejM | Inner membrane protein YejM, N-terminal | Alkaline-phosphatase-like, core domain
PA0391	PA0391	0.837116	0.525443	hypothetical protein	P-loop containing nucleoside triphosphate hydrolase | Dynamin superfamily
PA2449	gcsR	0.836387	0.613746	GcsR	RNA polymerase sigma factor 54 interaction domain | Sigma-54 interaction domain, conserved site | TyrR family, helix-turn-helix domain | PAS domain | Sigma-54 interaction domain, ATP-binding site 1 | AAA+ ATPase domain | Homeobox domain-like | P-loop containing nucleoside triphosphate hydrolase
PA4874	(psiF)	0.835296	0.652367	conserved hypothetical protein	Phosphate-starvation-induced PsiF repeat
PA2327	PA2327	0.83508	NA	probable permease of ABC transporter	ABC transporter type 1, transmembrane domain MetI-like
PA4194	PA4194	0.834445	NA	probable permease of ABC transporter	ABC transporter type 1, transmembrane domain MetI-like | Amino acid ABC transporter, permease protein, 3-TM domain
PA1852	PA1852	0.833602	0.594187	hypothetical protein	NA
PA0812	PA0812	0.832856	NA	hypothetical protein	Aldolase-type TIM barrel | 3-keto-5-aminohexanoate cleavage enzyme
PA4301	tadB	0.832816	NA	TadB	Type II secretion system F domain
PA2899	PA2899	0.832561	NA	probable transcriptional regulator	Signal transduction response regulator, receiver domain | CheY-like superfamily | Transcription regulator LuxR, C-terminal | Winged helix-turn-helix DNA-binding domain | Signal transduction response regulator, C-terminal effector
PA5224	pepP	0.829907	0.558821	aminopeptidase P	Peptidase M24 | Aminopeptidase P, N-terminal | Creatinase/Aminopeptidase P/Spt16, N-terminal | Creatinase/Aminopeptidase P, N-terminal
PA1888	PA1888	0.829234	NA	hypothetical protein	Alpha/Beta hydrolase fold
PA4140	PA4140	0.828129	NA	hypothetical protein	FAD-binding, type 2 | FAD linked oxidase, N-terminal | Vanillyl-alcohol oxidase/Cytokinin dehydrogenase C-terminal domain | FAD-binding, type 2, subdomain 1 | CO dehydrogenase flavoprotein-like, FAD-binding, subdomain 2 | Twin-arginine translocation pathway, signal sequence, bacterial/archaeal | Cholesterol oxidase, substrate-binding | Vanillyl-alcohol oxidase, C-terminal subdomain 2 | Twin-argin…
PA4718	PA4718	0.8256	NA	hypothetical protein	NA
PA4893	ureG	0.824794	NA	urease accessory protein UreG	[NiFe]-hydrogenase/urease maturation factor, Ni2-binding GTPase | CobW/HypB/UreG, nucleotide-binding domain | P-loop containing nucleoside triphosphate hydrolase | Urease accessory protein UreG | AAA+ ATPase domain
PA1313	PA1313	0.824619	NA	probable major facilitator superfamily (MFS) transporter	Major facilitator superfamily domain | Major facilitator superfamily
PA0870	phhC	0.824498	0.6108	aromatic amino acid aminotransferase	Pyridoxal phosphate-dependent transferase, subdomain 2 | Pyridoxal phosphate-dependent transferase, major region, subdomain 1 | Aminotransferase, class I/classII | Aspartate/other aminotransferase | Pyridoxal phosphate-dependent transferase | Aminotransferases, class-I, pyridoxal-phosphate-binding site
PA3598	(ypqQ)	0.823749	0.630043	conserved hypothetical protein	Carbon-nitrogen hydrolase
PA5225	PA5225	0.822573	0.598344	hypothetical protein	Uncharacterised protein family UPF0149
PA4055	ribC	0.8217	0.613746	riboflavin synthase alpha chain	Lumazine-binding domain | ATP synthase subunit alpha-like domain | Lumazine-binding protein | Riboflavin synthase-like beta-barrel
PA2878	PA2878	0.821123	NA	hypothetical protein	Protein of unknown function DUF924 | Tetratricopeptide-like helical domain
PA2045	(yidD)	0.820046	NA	conserved hypothetical protein	Putative membrane protein insertion efficiency factor
PA4120	PA4120	0.819564	NA	probable transcriptional regulator	Transcription regulator HTH, AraC- type | RmlC-like cupin domain | DNA binding HTH domain, AraC-type | Homeobox domain-like | 4-hydroxyphenylacetate catabolism regulatory protein HpaA | AraC-type arabinose-binding/dimerisation domain
PA3121	leuC	0.81951	0.566773	3-isopropylmalate dehydratase large subunit	Aconitase/3-isopropylmalate dehydratase large subunit, alpha/beta/alpha domain | 3-Isopropylmalate dehydratase, catalytic domain | Aconitase/3-isopropylmalate dehydratase large subunit, alpha/beta/alpha, subdomain 1/3 | Aconitase family, 4Fe-4S cluster binding site | Aconitase/3-isopropylmalate dehydratase large subunit, alpha/beta/alpha, subdomain 2 | 3-isopropylmalate dehydratase, large subunit
PA3269	PA3269	0.819181	NA	probable transcriptional regulator	DNA binding HTH domain, AraC-type | Homeobox domain-like | AraC-type arabinose-binding/dimerisation domain
PA3934	PA3934	0.817831	0.593209	conserved hypothetical protein	Oligopeptide transporter, OPT superfamily | Oligopeptide transporter OPT
PA1066	PA1066	0.817793	NA	probable short-chain dehydrogenase	NAD(P)-binding domain | Short-chain dehydrogenase/reductase SDR
PA5373	betB	0.817595	0.556489	betaine aldehyde dehydrogenase	Aldehyde dehydrogenase, cysteine active site | Aldehyde dehydrogenase N-terminal domain | Betaine aldehyde dehydrogenase | Aldehyde dehydrogenase, glutamic acid active site | Aldehyde/histidinol dehydrogenase | Aldehyde dehydrogenase domain
PA1555.1	ccoQ2	0.817108	0.60268	Cytochrome c oxidase, cbb3-type, CcoQ subunit	Cbb3-type cytochrome oxidase component
PA1941	PA1941	0.816409	NA	hypothetical protein	Cytochrome c-like domain
PA1928	rimJ	0.815372	NA	ribosomal protein alanine acetyltransferase	Acyl-CoA N-acyltransferase | GNAT domain
PA4885	irlR	0.815146	NA	two-component response regulator	Signal transduction response regulator, receiver domain | CheY-like superfamily | OmpR/PhoB-type DNA-binding domain | Transcriptional regulatory protein PcoR, heavy metal response | Winged helix-turn-helix DNA-binding domain
PA1182	PA1182	0.814796	NA	probable transcriptional regulator	HTH-type transcriptional regulator AraC-type, N-terminal | DNA binding HTH domain, AraC-type | Winged helix-turn-helix DNA-binding domain | Transcription regulator HTH, AraC- type | Homeobox domain-like
PA2486	PA2486	0.814063	0.598344	hypothetical protein	NA
PA3323	PA3323	0.813963	NA	conserved hypothetical protein	Peptidase M24
PA3455	PA3455	0.812818	0.593209	conserved hypothetical protein	P-loop containing nucleoside triphosphate hydrolase | Polyphosphate:AMP phosphotransferase | Polyphosphate kinase-2-related
PA0144	PA0144	0.812741	NA	hypothetical protein	Nucleoside 2-deoxyribosyltransferase | Twin-arginine translocation pathway, signal sequence
PA2151	PA2151	0.812014	0.60268	conserved hypothetical protein	Glycosyl hydrolase, family 13, catalytic domain | Alpha-1,4-glucan:maltose-1-phosphate maltosyltransferase | Immunoglobulin-like fold | Glycoside hydrolase superfamily | Alpha-1,4-glucan:maltose-1-phosphate maltosyltransferase, domain N/S
PA1051	PA1051	0.811142	0.619535	probable transporter	Gluconate transporter
PA1032	quiP	0.809782	0.637958	QuiP	Penicillin amidase type, domain1 | Penicillin/GL-7-ACA/AHL/aculeacin-A acylase | Nucleophile aminohydrolases, N-terminal | Penicillin/GL-7-ACA/AHL acylase
PA3765	PA3765	0.809141	NA	hypothetical protein	Protein of unknown function DUF2239
PA0035	trpA	0.808444	NA	tryptophan synthase alpha chain	Tryptophan synthase, alpha chain | Tryptophan synthase, alpha chain, active site | Ribulose-phosphate binding barrel | Aldolase-type TIM barrel
PA5253	algP	0.807488	0.610568	alginate regulatory protein AlgP	NA
PA3270	PA3270	0.806374	0.627724	hypothetical protein	GNAT domain | Acyl-CoA N-acyltransferase
PA1131	PA1131	0.806201	NA	probable major facilitator superfamily (MFS) transporter	Major facilitator superfamily domain | Tetracycline resistance protein TetA/multidrug resistance protein MdtG | Major facilitator superfamily
PA0450	PA0450	0.806105	NA	probable phosphate transporter	Phosphate transporter
PA1251	PA1251	0.806105	NA	probable chemotaxis transducer	HAMP domain | Methyl-accepting chemotaxis protein (MCP) signalling domain | Methyl-accepting chemotaxis protein, four helix bundle domain | Chemotaxis methyl-accepting receptor HlyB-like, 4HB MCP domain | Chemotaxis methyl-accepting receptor
PA2837	(opmA)	0.806105	NA	probable outer membrane protein precursor	Outer membrane efflux protein | RND efflux system, outer membrane lipoprotein, NodT
PA3902	PA3902	0.805359	0.646342	hypothetical protein	Inhibitor of vertebrate lysozyme
PA2215	lyxD	0.805087	NA	l-lyxonate dehydratase LyxD	Enolase C-terminal domain-like | Mandelate racemase/muconate lactonizing enzyme, C-terminal | Enolase N-terminal domain-like | Mandelate racemase/muconate lactonizing enzyme, N-terminal domain
PA1864	PA1864	0.804996	NA	probable transcriptional regulator	DNA-binding HTH domain, TetR-type | Tetracycline transcriptional regulator, TetR-related, C-terminal | Transcription regulator YcdC, C-terminal | Homeobox domain-like
PA0227	(pcaJ)	0.804114	NA	probable CoA transferase, subunit B	Coenzyme A transferase family I
PA3868	PA3868	0.804073	NA	hypothetical protein	Ribonuclease H-like domain | Integrase, catalytic core
PA5260	hemC	0.802559	0.613746	porphobilinogen deaminase	Porphobilinogen deaminase, N-terminal | Porphobilinogen deaminase | Porphobilinogen deaminase, C-terminal | Porphobilinogen deaminase, dipyrromethane cofactor binding site
PA4621	PA4621	0.80241	0.598344	probable oxidoreductase	Aldehyde oxidase/xanthine dehydrogenase, molybdopterin binding | Twin-arginine translocation pathway, signal sequence | Aldehyde oxidase/xanthine dehydrogenase, a/b hammerhead
PA4841	PA4841	0.802033	0.65498	conserved hypothetical protein	NUDIX hydrolase domain | NUDIX hydrolase domain-like | NUDIX hydrolase, YfcD, predicted
PA2328	PA2328	0.801935	NA	hypothetical protein	Twin-arginine translocation pathway, signal sequence
PA2051	PA2051	0.801721	NA	probable transmembrane sensor	FecR, N-terminal | Fe(2+)-dicitrate sensor, transmembrane component | FecR protein
PA2768	PA2768	0.801721	NA	hypothetical protein	NA
PA3376	(phnK)	0.801721	NA	probable ATP-binding component of ABC transporter	Phosphonate C-P lyase system, PhnK | ABC transporter, conserved site | AAA+ ATPase domain | ABC transporter-like | P-loop containing nucleoside triphosphate hydrolase
PA3714	PA3714	0.801721	NA	probable two-component response regulator	Transcription regulator LuxR, C-terminal | CheY-like superfamily | Signal transduction response regulator, receiver domain | Winged helix-turn-helix DNA-binding domain | Signal transduction response regulator, C-terminal effector
PA3498	PA3498	0.80168	NA	probable oxidoreductase	2Fe-2S ferredoxin-type iron-sulfur binding domain | Riboflavin synthase-like beta-barrel | Beta-grasp domain | Ferredoxin reductase-type FAD-binding domain | Phthalate dioxygenase reductase | 2Fe-2S ferredoxin, iron-sulphur binding site
PA3033	PA3033	0.801466	NA	hypothetical protein	Glutaredoxin-like | Thioredoxin-like fold
PA0927	ldhA	0.801153	NA	D-lactate dehydrogenase (fermentative)	D-isomer specific 2-hydroxyacid dehydrogenase, NAD-binding domain | D-isomer specific 2-hydroxyacid dehydrogenase, NAD-binding domain conserved site | D-isomer specific 2-hydroxyacid dehydrogenase, catalytic domain | D-isomer specific 2-hydroxyacid dehydrogenase, NAD-binding domain conserved site 1 | NAD(P)-binding domain
PA1348	PA1348	0.798115	NA	hypothetical protein	NA
PA2450	PA2450	0.796365	0.649793	hypothetical protein	NA
PA4674	(vapI)	0.795819	0.645264	Antitoxin HigA	Cro/C1-type helix-turn-helix domain | Toxin-antitoxin system, antidote protein, HigA | Lambda repressor-like, DNA-binding domain
PA3663	PA3663	0.794725	NA	hypothetical protein	Uncharacterised conserved protein UCP029611 | Putative zinc- or iron-chelating domain containing protein
PA2306	ambA	0.794665	NA	AmbA	Amino acid exporter protein, LeuE-type
PA1111	PA1111	0.794619	0.617736	hypothetical protein	NA
PA1902	phzD2	0.79425	NA	phenazine biosynthesis protein PhzD	Isochorismatase-like | Isochorismatase
PA2786	PA2786	0.79425	NA	hypothetical protein	GAF domain | GAF domain-like
PA5319	radC	0.793763	0.65498	DNA repair protein RadC	RadC-like JAB domain | RadC protein | RuvA domain 2-like | Uncharacterised protein family UPF0758, conserved site
PA0498	PA0498	0.79191	NA	hypothetical protein	Fimbrial-type adhesion domain | Adhesion domain
PA4625	cdrA	0.791527	0.60268	cyclic diguanylate-regulated TPS partner A, CdrA	Pectin lyase fold | Pectin lyase fold/virulence factor | Filamentous haemagglutinin, N-terminal
PA2812	(yadG)	0.791151	0.60268	probable ATP-binding component of ABC transporter	ABC transporter, conserved site | AAA+ ATPase domain | ABC transporter-like | P-loop containing nucleoside triphosphate hydrolase
PA3935	tauD	0.791005	NA	taurine dioxygenase	TauD/TfdA-like domain
PA1237	PA1237	0.790681	NA	probable multidrug resistance efflux pump	RTX secretion protein D, Gram-negative bacteria
PA0199	exbD1	0.790304	NA	transport protein ExbD	Biopolymer transport protein ExbD/TolR
PA3230	PA3230	0.789989	NA	conserved hypothetical protein	Peptidogalycan biosysnthesis/recognition | Acyl-CoA N-acyltransferase
PA5099	PA5099	0.789472	NA	probable transporter	Purine-cytosine permease Fcy2/21/22 | Purine-cytosine permease
PA2153	glgB	0.788622	0.60268	1,4-alpha-glucan branching enzyme	Glycoside hydrolase superfamily | 1,4-alpha-glucan-branching enzyme, GlgB | Glycoside hydrolase, family 13, N-terminal | Immunoglobulin E-set | Immunoglobulin-like fold | Glycosyl hydrolase, family 13, catalytic domain | Alpha-amylase/branching enzyme, C-terminal all beta
PA1201	PA1201	0.787859	NA	probable transcriptional regulator	LysR, substrate-binding | Winged helix-turn-helix DNA-binding domain | Transcription regulator HTH, LysR
PA3979	PA3979	0.78759	NA	hypothetical protein	Protein of unknown function DUF1820
PA0918	PA0918	0.787584	0.649793	cytochrome b561	Di-haem cytochrome, transmembrane | Cytochrome b561, bacterial/Ni-hydrogenase
PA1358	PA1358	0.787112	NA	hypothetical protein	PhnB-like | Glyoxalase/Bleomycin resistance protein/Dihydroxybiphenyl dioxygenase | Predicted 3-demethylubiquinone-9 3-methyltransferase | Predicted 3-demethylubiquinone-9 3-methyltransferase, bacterial
PA2462	PA2462	0.786141	0.620731	hypothetical protein	Filamentous haemagglutinin, N-terminal | Pectin lyase fold | Hemagglutinin repeat | Bacterial EndoU nuclease | Pectin lyase fold/virulence factor | Filamentous haemagglutinin repeat | ArgJ-like domain | Filamentous haemagglutinin, 20-residue x2 repeat
PA1756	cysH	0.785692	NA	3'-phosphoadenosine-5'-phosphosulfate reductase	Phosphoadenosine phosphosulphate/adenosine 5'-phosphosulphate reductase | Rossmann-like alpha/beta/alpha sandwich fold | Adenosine 5'-phosphosulphate reductase | Phosphoadenosine phosphosulphate reductase
PA2417	PA2417	0.785433	NA	probable transcriptional regulator	Transcription regulator HTH, LysR | Winged helix-turn-helix DNA-binding domain | LysR, substrate-binding
PA3691	PA3691	0.784841	0.519409	hypothetical protein	Domain of unknown function DUF4398
PA0738	PA0738	0.784189	NA	conserved hypothetical protein	Protein of unknown function DUF1145
PA0268	PA0268	0.784031	NA	probable transcriptional regulator	Transcription regulator HTH, GntR | Pyridoxal phosphate-dependent transferase, major region, subdomain 1 | Pyridoxal phosphate-dependent transferase, subdomain 2 | Aminotransferase, class I/classII | Pyridoxal phosphate-dependent transferase | Winged helix-turn-helix DNA-binding domain
PA0588	(yeaG)	0.783742	0.60268	conserved hypothetical protein	PrkA AAA domain | Serine-protein kinase, PrkA | P-loop containing nucleoside triphosphate hydrolase | PrkA C-terminal domain
PA1117	PA1117	0.783735	NA	hypothetical protein	NA
PA2777	(yfdC)	0.783157	0.613881	conserved hypothetical protein	Aquaporin-like | Formate/nitrite transporter
PA0745	PA0745	0.783053	0.652367	probable enoyl-CoA hydratase/isomerase	ClpP/crotonase-like domain | Enoyl-CoA hydratase/isomerase, conserved site | Crontonase, C-terminal | Crotonase superfamily
PA5078	opgG	0.782222	0.593209	OpgG	Galactose mutarotase-like domain | Glucan biosynthesis protein G | Immunoglobulin-like fold | Immunoglobulin E-set | Glucan biosynthesis, periplasmic, MdoG C-terminal | Glucan biosynthesis, periplasmic, MdoG/D | Glycoside hydrolase-type carbohydrate-binding
PA3299	fadD1	0.782184	0.569602	long-chain-fatty-acid--CoA ligase	AMP-binding enzyme, C-terminal domain | AMP-binding, conserved site | AMP-dependent synthetase/ligase
PA0036	trpB	0.78164	0.646342	tryptophan synthase beta chain	Tryptophan synthase, beta chain | Tryptophan synthase beta chain/beta chain-like | Tryptophan synthase, beta chain, conserved site | Tryptophan synthase beta subunit-like PLP-dependent enzyme
PA2287	PA2287	0.780806	NA	hypothetical protein	NA
PA2475	PA2475	0.779384	NA	probable cytochrome P450	Immunoglobulin-like domain | Cytochrome P450 | Cytochrome P450, B-class
PA3178	PA3178	0.778943	NA	hypothetical protein	NA
PA3681	PA3681	0.778233	NA	hypothetical protein	Extensin-like, C-terminal
PA2118	ada	0.777832	NA	O6-methylguanine-DNA methyltransferase	Ada DNA repair, metal-binding | Methylated-DNA-[protein]-cysteine S-methyltransferase, DNA binding | Methylguanine DNA methyltransferase, ribonuclease-like domain | DNA binding HTH domain, AraC-type | Bifunctional regulatory protein Ada | Ada-like domain | Methylated-DNA-[protein]-cysteine S-methyltransferase, active site | Homeobox domain-like | Winged helix-turn-helix DNA-binding domain
PA1189	PA1189	0.777683	NA	conserved hypothetical protein	SprT-like, zinc ribbon domain | SprT-like | Uncharacterised protein family SprT
PA2476	dsbG	0.776383	NA	thiol:disulfide interchange protein DsbG	Disulphide bond isomerase, DsbC/G | Thioredoxin-like fold | Disulphide bond isomerase, DsbC/G, N-terminal
PA2651	PA2651	0.776022	0.608271	conserved hypothetical protein	Transmembrane protein TqsA-like
PA2003	bdhA	0.774422	0.836761	3-hydroxybutyrate dehydrogenase	Short-chain dehydrogenase/reductase SDR | Short-chain dehydrogenase/reductase, conserved site | NAD(P)-binding domain | 3-hydroxybutyrate dehydrogenase
PA2346	PA2346	0.774135	NA	conserved hypothetical protein	Acyl-CoA dehydrogenase, C-terminal domain | Acyl-CoA dehydrogenase/oxidase, N-terminal | Acyl-CoA dehydrogenase/oxidase C-terminal | Acyl-CoA dehydrogenase/oxidase, N-terminal and middle domain | Acyl-CoA oxidase/dehydrogenase, central domain | Sulphate-starvation-induced SfnB
PA0736	PA0736	0.773819	NA	hypothetical protein	Domain of unknown function DUF2157
PA3692	lptF	0.771759	0.519409	Lipotoxon F, LptF	OmpA-like domain | Outer membrane protein, bacterial | Outer membrane protein, OmpA-like, conserved site | Domain of unknown function DUF4398
PA2957	PA2957	0.768948	0.613881	probable transcriptional regulator	DNA-binding HTH domain, TetR-type | Tetracycline transcriptional regulator, TetR-related, C-terminal | Homeobox domain-like | WHG domain
PA2900	PA2900	0.768865	0.613746	probable outer membrane protein precursor	OmpA-like domain | Domain of unknown function DUF4398 | Outer membrane protein, bacterial
PA1521	(gda1)	0.76862	NA	probable guanine deaminase	Metal-dependent hydrolase, composite domain | Guanine deaminase | Amidohydrolase-related | Metal-dependent hydrolase
PA2634	aceA	0.767977	0.625691	isocitrate lyase AceA	Pyruvate/Phosphoenolpyruvate kinase-like domain | Isocitrate lyase
PA0345	PA0345	0.767056	0.714408	hypothetical protein	Protein of unknown function DUF2868
PA5247	(yaiI)	0.765715	NA	conserved hypothetical protein	Protein of unknown function UPF0178
PA1304	PA1304	0.765205	0.674374	probable oligopeptidase	Peptidase S9, prolyl oligopeptidase, catalytic domain | Alpha/Beta hydrolase fold | Peptidase S9A, N-terminal domain | Peptidase S9A, prolyl oligopeptidase
PA3405	hasE	0.764735	0.674374	metalloprotease secretion protein	Type I secretion membrane fusion protein, HlyD family | RND efflux pump, membrane fusion protein | RTX secretion protein D, Gram-negative bacteria
PA4518	PA4518	0.764267	NA	hypothetical protein	Glyoxalase/Bleomycin resistance protein/Dihydroxybiphenyl dioxygenase | Glyoxalase/fosfomycin resistance/dioxygenase domain
PA1517	PA1517	0.763769	0.60268	conserved hypothetical protein	PuuE allantoinase/chitin deacetylase 1 | Glycoside hydrolase/deacetylase, beta/alpha-barrel | NodB homology domain
PA2673	(hplV)	0.761844	NA	probable type II secretion system protein	Prokaryotic N-terminal methylation site
PA4990	PA4990	0.761844	NA	SMR multidrug efflux transporter	Small multidrug resistance protein family
PA2746	PA2746	0.761802	0.637764	hypothetical protein	NA
PA2016	liuR	0.760911	0.638527	regulator of liu genes	MerR-type HTH domain | Putative DNA-binding domain
PA4114	(bltD)	0.760845	0.672732	lysine decarboxylase	Spermine/spermidine acetyltransferase, N-terminal domain | Acyl-CoA N-acyltransferase | GNAT domain
PA1407	PA1407	0.760268	NA	hypothetical protein	S-adenosylmethionine-dependent methyltransferase | S-adenosyl-L-methionine-dependent methyltransferase
PA1293	PA1293	0.759071	0.649793	hypothetical protein	Strictosidine synthase, conserved region | Six-bladed beta-propeller, TolB-like
PA1269	PA1269	0.758854	NA	probable transcriptional regulator	GntR, C-terminal | Winged helix-turn-helix DNA-binding domain | Transcription regulator FadR/GntR, C-terminal | Transcription regulator HTH, GntR
PA3574a	NA	0.758262	NA	NA	NA
PA1789	PA1789	0.758091	0.60268	hypothetical protein	Rossmann-like alpha/beta/alpha sandwich fold | UspA
PA3957	PA3957	0.757073	NA	probable short-chain dehydrogenase	Short-chain dehydrogenase/reductase SDR | NAD(P)-binding domain | Short-chain dehydrogenase/reductase, conserved site
PA2876	pyrF	0.757066	NA	orotidine 5'-phosphate decarboxylase	Aldolase-type TIM barrel | Orotidine 5'-phosphate decarboxylase domain | Orotidine 5'-phosphate decarboxylase | Ribulose-phosphate binding barrel | Orotidine 5'-phosphate decarboxylase, active site
PA4351	olsA	0.755503	NA	OlsA	Phospholipid/glycerol acyltransferase
PA5473	(yjbB)	0.755494	0.562756	conserved hypothetical protein	Sodium-dependent phosphate transport protein | PhoU domain | Na/Pi-cotransporter II-related/YqeW-like protein
PA5477	PA5477	0.755265	0.65498	hypothetical protein	Protein of unknown function DUF2914 | Uncharacterised conserved protein UCP029727
PA3690	PA3690	0.755136	NA	probable metal-transporting P-type ATPase	Heavy metal-associated domain, HMA | HAD-like domain | P-type ATPase, phosphorylation site | P-type ATPase, subfamily IB | P-type ATPase, cytoplasmic domain N | P-type ATPase | P-type ATPase, A domain | P-type ATPase, transmembrane domain
PA0146	PA0146	0.753604	NA	conserved hypothetical protein	ABC transporter substrate-binding protein PnrA-like | Periplasmic binding protein-like I
PA3377	(phnJ)	0.753604	NA	conserved hypothetical protein	Alpha-D-ribose 1-methylphosphonate 5-phosphate C-P-lyase
PA0519	nirS	0.753571	0.530293	nitrite reductase precursor	Cytochrome c-like domain | Cytochrome cd1-nitrite reductase-like, haem d1 domain
PA3593	PA3593	0.753433	NA	probable acyl-CoA dehydrogenase	Acyl-CoA dehydrogenase/oxidase, N-terminal and middle domain | Acyl-CoA dehydrogenase/oxidase C-terminal | Acyl-CoA dehydrogenase, conserved site | Acyl-CoA oxidase/dehydrogenase, central domain
PA5103	puuR	0.753363	NA	PuuR	ABC-type glycine betaine transport system, substrate-binding domain
PA1740	PA1740	0.752957	NA	hypothetical protein	Six-bladed beta-propeller, TolB-like
PA2956	PA2956	0.752877	NA	conserved hypothetical protein	Elongator protein 3/MiaB/NifB | Aldolase-type TIM barrel | Radical SAM
PA3770	guaB	0.752021	0.593209	inosine-5'-monophosphate dehydrogenase	IMP dehydrogenase/GMP reductase | Inosine-5'-monophosphate dehydrogenase | IMP dehydrogenase / GMP reductase, conserved site | Aldolase-type TIM barrel | CBS domain
PA2897	PA2897	0.751887	0.613746	probable transcriptional regulator	Transcription regulator HTH, GntR | Aminotransferase, class I/classII | Pyridoxal phosphate-dependent transferase, subdomain 2 | Winged helix-turn-helix DNA-binding domain | Pyridoxal phosphate-dependent transferase, major region, subdomain 1 | Pyridoxal phosphate-dependent transferase
PA3945	PA3945	0.751376	0.640849	conserved hypothetical protein	Acyl-CoA N-acyltransferase | GNAT domain
PA0470	fiuA	0.751086	NA	Ferrichrome receptor FiuA	TonB-dependent receptor, beta-barrel | Secretin/TonB, short N-terminal domain | TonB-dependent siderophore receptor | TonB-dependent receptor, plug domain
PA0019	def	0.750666	0.620506	polypeptide deformylase	Peptide deformylase
PA1367	PA1367	0.749913	NA	hypothetical protein	Phenazine biosynthesis PhzF protein
PA1561	aer	0.749513	0.652367	aerotaxis receptor Aer	Chemotaxis methyl-accepting receptor | PAS fold-3 | PAS domain | Methyl-accepting chemotaxis protein (MCP) signalling domain | Target SNARE coiled-coil homology domain
PA5186	PA5186	0.749197	NA	probable iron-containing alcohol dehydrogenase	Alcohol dehydrogenase, iron-type, conserved site | Alcohol dehydrogenase, iron-type
PA1115	PA1115	0.748129	0.646342	hypothetical protein	Sulfatase, N-terminal | Alkaline-phosphatase-like, core domain | Alkaline phosphatase-like, alpha/beta/alpha
PA1402	PA1402	0.74762	NA	hypothetical protein	S-adenosyl-L-methionine-dependent methyltransferase | O-methyltransferase, family 3
PA1540	PA1540	0.74762	NA	conserved hypothetical protein	Small multidrug resistance protein family
PA1856	PA1856	0.746912	NA	probable cytochrome oxidase subunit	Cytochrome c oxidase-like, subunit I domain | Cytochrome c oxidase cbb3-type, subunit I | Cytochrome c oxidase subunit I
PA1334	PA1334	0.74517	NA	probable oxidoreductase	Aldolase-type TIM barrel | NADH:flavin oxidoreductase/NADH oxidase, N-terminal
PA2416	treA	0.745039	NA	periplasmic trehalase precursor	Glycoside hydrolase, family 37, conserved site | Trehalase, periplasmic | Glycoside hydrolase, family 37 | Six-hairpin glycosidase-like
PA3319	plcN	0.743327	NA	non-hemolytic phospholipase C precursor	Phosphoesterase | Bacterial phospholipase C, phosphocholine-specific | Bacterial phospholipase C, C-terminal domain | Alkaline phosphatase-like, alpha/beta/alpha | Twin-arginine translocation pathway, signal sequence
PA3796	PA3796	0.74186	0.651335	hypothetical protein	Protein of unknown function DUF937 | YidB-like
PA3016	PA3016	0.740511	NA	hypothetical protein	NA
PA4176	ppiC2	0.739607	NA	peptidyl-prolyl cis-trans isomerase C2	Peptidyl-prolyl cis-trans isomerase, PpiC-type, conserved site | Peptidyl-prolyl cis-trans isomerase, PpiC-type
PA4369	PA4369	0.739118	0.625033	hypothetical protein	LemA-like domain | LemA
PA2004	PA2004	0.738729	0.695607	conserved hypothetical protein	NA
PA0517	nirC	0.738634	0.598344	probable c-type cytochrome precursor	Cytochrome c-like domain
PA3118	leuB	0.737368	0.65498	3-isopropylmalate dehydrogenase	Isopropylmalate dehydrogenase-like domain | Isocitrate/isopropylmalate dehydrogenase, conserved site | Isopropylmalate dehydrogenase
PA4994	PA4994	0.737304	NA	probable acyl-CoA dehydrogenase	Acyl-CoA oxidase/dehydrogenase, central domain | Acyl-CoA dehydrogenase/oxidase, N-terminal | Acyl-CoA dehydrogenase/oxidase C-terminal | Acyl-CoA dehydrogenase/oxidase, N-terminal and middle domain
PA0759	PA0759	0.735564	0.716242	conserved hypothetical protein	YgfZ/GcvT conserved site | Glycine cleavage T-protein/YgfZ, C-terminal domain
PA2942	PA2942	0.734777	NA	probable magnesium chelatase	AAA+ ATPase domain | ATPase, dynein-related, AAA domain | P-loop containing nucleoside triphosphate hydrolase
PA1896	PA1896	0.734774	NA	hypothetical protein	NA
PA0940	PA0940	0.73472	NA	hypothetical protein	NE1680-like domain | Protein of unknown function DUF2024
PA4769	(lldR)	0.733788	NA	probable transcriptional regulator	Transcription regulator HTH, GntR | Winged helix-turn-helix DNA-binding domain | GntR, C-terminal | Transcription regulator FadR/GntR, C-terminal
PA4427	sspB	0.733746	0.686909	stringent starvation protein B	Stringent starvation protein B
PA2901	PA2901	0.732612	0.627724	hypothetical protein	Domain of unknown function DUF4398
PA2053	cynT	0.73259	NA	carbonate dehydratase	Carbonic anhydrase | Carbonic anhydrase, prokaryotic-like, conserved site
PA3786	PA3786	0.731956	NA	hypothetical protein	Protein of unknown function DUF2946
PA2436	PA2436	0.731801	0.613746	hypothetical protein	NA
PA1074	braC	0.731427	0.613881	branched-chain amino acid transport protein BraC	Leu/Ile/Val-binding protein | Leucine-binding protein domain | Periplasmic binding protein-like I
PA3649	mucP	0.730679	0.638527	MucP	Peptidase M50 | PDZ domain | Peptidase M50, putative membrane-associated zinc metallopeptidase
PA4594	PA4594	0.73012	NA	probable ATP-binding component of ABC transporter	AAA+ ATPase domain | ABC transporter-like | ABC transporter, conserved site | P-loop containing nucleoside triphosphate hydrolase
PA3741	PA3741	0.729174	NA	hypothetical protein	Hotdog acyl-CoA thioesterase (ACOT)-type domain | Thioesterase domain | HotDog domain
PA1551	(fixG)	0.728809	0.625691	probable ferredoxin	FixG, C-terminal immunoglobulin-like domain | 4Fe-4S ferredoxin-type, iron-sulphur binding domain | 4Fe-4S ferredoxin, iron-sulphur binding, conserved site | Immunoglobulin-like fold | Cytochrome c oxidase cbb3 type, accessory protein FixG
PA1114	PA1114	0.728557	NA	hypothetical protein	Uncharacterised conserved protein UCP037256
PA1738	PA1738	0.728461	NA	probable transcriptional regulator	Transcription regulator HTH, LysR | Winged helix-turn-helix DNA-binding domain | LysR, substrate-binding
PA5243	hemB	0.727519	0.613746	delta-aminolevulinic acid dehydratase	Delta-aminolevulinic acid dehydratase | Delta-aminolevulinic acid dehydratase, active site | Aldolase-type TIM barrel
PA3061	pelD	0.727427	NA	PelD	PelD, GGDEF domain | GAF domain | GAF domain-like
PA1242	sprP	0.727219	0.649532	SprP	Peptidase S8/S53 domain | Uncharacterised conserved protein UCP029389, subtilisin-related | Peptidase S8, subtilisin-related | Peptidase S8, subtilisin, Ser-active site
PA0877	PA0877	0.727215	NA	probable transcriptional regulator	LysR, substrate-binding | Transcription regulator HTH, LysR | Winged helix-turn-helix DNA-binding domain
PA3088	(yfjB)	0.726785	NA	conserved hypothetical protein	NAD kinase/diacylglycerol kinase-like domain | NAD kinase | ATP-NAD kinase, PpnK-type, all-beta | Inorganic polyphosphate/ATP-NAD kinase, domain 1
PA3782	PA3782	0.726346	NA	probable transcriptional regulator	Homeobox domain-like | Class I glutamine amidotransferase-like | DNA binding HTH domain, AraC-type | DJ-1/PfpI
PA5383	(yeiH)	0.725764	NA	conserved hypothetical protein	Uncharacterised protein family UPF0324, bacteria | Uncharacterised protein family UPF0324, prokaryote
PA2952	etfB	0.724813	0.605292	electron transfer flavoprotein beta-subunit	Rossmann-like alpha/beta/alpha sandwich fold | Electron transfer flavoprotein, alpha/beta-subunit, N-terminal | Electron transfer flavoprotein, beta subunit | Electron transfer flavoprotein, beta-subunit, conserved site | Electron transfer flavoprotein, beta subunit, N-terminal
PA3712	PA3712	0.724202	0.662537	hypothetical protein	Inner membrane protein YebE | TerB-like
PA4606	(cstA)	0.724064	0.613881	conserved hypothetical protein	CstA, N-terminal domain | CstA, C-terminal domain
PA3846	PA3846	0.72224	0.684785	hypothetical protein	Isochorismatase-like
PA3544	algE	0.720603	0.652367	Alginate production outer membrane protein AlgE precursor	Outer membrane protein/outer membrane enzyme PagP, beta-barrel | Alginate export domain
PA3360	PA3360	0.720515	NA	probable secretion protein	NA
PA0853	PA0853	0.720461	0.674374	probable oxidoreductase	Flavoprotein-like domain | Flavodoxin-like fold
PA1234	PA1234	0.720226	NA	hypothetical protein	Thioredoxin-like fold
PA3408	hasR	0.719936	0.664322	Heme uptake outer membrane receptor HasR precursor	Secretin/TonB, short N-terminal domain | TonB-dependent haem/haemoglobin receptor | TonB-dependent receptor, plug domain | TonB-dependent haemoglobin/transferrin/lactoferrin receptor | TonB-dependent receptor, beta-barrel
PA5349	rubB	0.719556	0.649793	rubredoxin reductase	FAD/NAD(P)-binding domain
PA5359	PA5359	0.719515	0.65498	hypothetical protein	Lipoprotein repeat | Uncharacterised conserved lipoprotein
PA0705	migA	0.71797	0.68012	alpha-1,6-rhamnosyltransferase MigA	Nucleotide-diphospho-sugar transferases | Glycosyltransferase 2-like
PA1203	PA1203	0.716578	NA	hypothetical protein	K homology domain-like, alpha/beta | OsmC/Ohr family
PA2290	gcd	0.716005	0.666231	glucose dehydrogenase	Pyrrolo-quinoline quinone repeat | Pyrrolo-quinoline quinone beta-propeller repeat | Quinoprotein alcohol dehydrogenase-like superfamily | PQQ-dependent membrane bound dehydrogenase
PA1218	PA1218	0.715478	NA	hypothetical protein	Phytanoyl-CoA dioxygenase
PA1412	PA1412	0.715478	NA	hypothetical protein	Major facilitator superfamily domain | Uncharacterised MFS-type transporter YbfB
PA4089	PA4089	0.715478	NA	probable short-chain dehydrogenase	Short-chain dehydrogenase/reductase SDR | NAD(P)-binding domain | Short-chain dehydrogenase/reductase, conserved site
PA2095	PA2095	0.715095	NA	hypothetical protein	NA
PA2672	(hplW)	0.714988	NA	probable type II secretion system protein	Prokaryotic N-terminal methylation site
PA0871	phhB	0.714634	NA	pterin-4-alpha-carbinolamine dehydratase	Transcriptional coactivator/pterin dehydratase
PA2917	PA2917	0.7138	NA	probable transcriptional regulator	DNA binding HTH domain, AraC-type | Homeobox domain-like | AraC-type arabinose-binding/dimerisation domain
PA5307	PA5307	0.711482	0.65498	hypothetical protein	Dicarboxylate transport
PA2433	PA2433	0.710065	0.638527	hypothetical protein	NA
PA1778	cobA	0.709861	NA	uroporphyrin-III C-methyltransferase	Tetrapyrrole methylase | Uroporphyrin-III C-methyltransferase | Uroporphiryn-III C-methyltransferase, conserved site | Tetrapyrrole methylase, subdomain 2 | Tetrapyrrole methylase, subdomain 1
PA0376	rpoH	0.70981	0.620506	sigma factor RpoH	RNA polymerase sigma-70 like domain | RNA polymerase sigma-70 | RNA polymerase sigma factor RpoH, proteobacteria | RNA polymerase sigma factor, region 2 | RNA polymerase sigma-70 region 2 | Winged helix-turn-helix DNA-binding domain | RNA polymerase sigma factor, region 3/4 | RNA polymerase sigma-70 region 1.2 | RNA polymerase sigma-70 region 4
PA3865a	NA	0.708516	NA	NA	NA
PA0261	PA0261	0.708033	NA	hypothetical protein	NA
PA3532	PA3532	0.708028	NA	hypothetical protein	Major facilitator superfamily domain | Major facilitator superfamily
PA2653	(yuiF)	0.706348	NA	probable transporter	Sodium:dicarboxylate symporter | Na+/H+ antiporter, NhaC-like, C-terminal | Putative Na+/H+ antiporter, N-terminal
PA2544	PA2544	0.705409	NA	hypothetical protein	Acyl-CoA N-acyltransferase | GNAT domain
PA3496	PA3496	0.704953	NA	hypothetical protein	NA
PA2811	(yadH)	0.704616	0.66912	probable permease of ABC-2 transporter	ABC-2 transporter | ABC-2 type transporter
PA0515	(nirD)	0.704162	0.653045	probable transcriptional regulator	Transcription regulator AsnC-type | Winged helix-turn-helix DNA-binding domain | AsnC-type HTH domain
PA0236	PA0236	0.701769	NA	probable transcriptional regulator	GAF domain-like | Transcription regulator IclR, N-terminal | Winged helix-turn-helix DNA-binding domain | Transcription regulator IclR, C-terminal
PA1424a	NA	0.701394	NA	NA	NA
PA1817	PA1817	0.7003	NA	hypothetical protein	NTF2-like domain | Polyketide cyclase SnoaL-like domain
PA0431	PA0431	0.699885	0.666231	hypothetical protein	HD/PDEase domain
PA0513	nirG	0.699044	0.649958	NirG	Winged helix-turn-helix DNA-binding domain
PA3058	pelG	0.698785	NA	PelG	Putative exopolysaccharide exporter
PA1316	PA1316	0.69811	NA	probable major facilitator superfamily (MFS) transporter	Major facilitator superfamily domain | Major facilitator superfamily | Sugar transporter, conserved site
PA0362	fdx1	0.697004	NA	ferredoxin [4Fe-4S]	4Fe-4S ferredoxin-type, iron-sulphur binding domain | 4Fe-4S ferredoxin, iron-sulphur binding, conserved site
PA0038	PA0038	0.696772	0.603668	hypothetical protein	Dodecin | Dodecin-like
PA0384	PA0384	0.696462	NA	hypothetical protein	NA
PA3091	PA3091	0.695996	0.646342	hypothetical protein	NA
PA5212	PA5212	0.695804	0.613746	hypothetical protein	Conserved hypothetical protein CHP02448
PA4324	PA4324	0.695689	NA	hypothetical protein	PilZ domain
PA2984	PA2984	0.694283	NA	hypothetical protein	ComA-like, MBL domain | Metallo-beta-lactamase | Domain of unknown function DUF4131 | ComEC/Rec2-related protein | Competence protein ComEC/Rec2
PA3045	rocA2	0.69405	NA	Two-component response regulator, RocA2	Transcription regulator LuxR, C-terminal | Winged helix-turn-helix DNA-binding domain | CheY-like superfamily | Signal transduction response regulator, receiver domain
PA2429	PA2429	0.693615	NA	hypothetical protein	NA
PA3627	ygbB	0.691392	0.65498	2C-methyl-D-erythritol 2,4-cyclodiphosphate synthase	2-C-methyl-D-erythritol 2,4-cyclodiphosphate synthase | 2-C-methyl-D-erythritol 2,4-cyclodiphosphate synthase, conserved site
PA5551	PA5551	0.691094	NA	hypothetical protein	Peptidase M23 | Duplicated hybrid motif
PA1423	bdlA	0.690296	0.699789	BdlA	Methyl-accepting chemotaxis protein (MCP) signalling domain | Chemotaxis methyl-accepting receptor | PAS domain | PAS fold-3 | PAS-associated, C-terminal | PAC motif
PA3032	snr1	0.689874	NA	cytochrome c Snr1	Multihaem cytochrome | Cytochrome c-like domain
PA4070	PA4070	0.688653	NA	probable transcriptional regulator	DNA binding HTH domain, AraC-type | HTH domain AraC-type, conserved site | Transcription regulator HTH, AraC- type, ligand binding domain-like | Homeobox domain-like | Transcription regulator HTH, AraC- type
PA2580	(mdaB)	0.684893	NA	conserved hypothetical protein	Flavoprotein-like domain | Flavodoxin-like fold
PA2119	(adh)	0.684727	0.645264	alcohol dehydrogenase (Zn-dependent)	Polyketide synthase, enoylreductase domain | GroES-like | Alcohol dehydrogenase, C-terminal | Alcohol dehydrogenase, zinc-type, conserved site | Alcohol dehydrogenase, N-terminal | NAD(P)-binding domain
PA4278	PA4278	0.684323	NA	hypothetical protein	Sporulation-related domain
PA2737	PA2737	0.683876	0.638527	conserved hypothetical protein	MerR-type HTH domain | Putative DNA-binding domain
PA3946	rocS1	0.68357	NA	two-component sensor RocS1	PAS-associated, C-terminal | Signal transduction histidine kinase, phosphotransfer (Hpt) domain | PAS domain | Signal transduction histidine kinase, dimerisation/phosphoacceptor domain | Signal transduction response regulator, receiver domain | Histidine kinase-like ATPase, C-terminal domain | Histidine kinase domain | Solute-binding protein family 3/N-terminal domain of MltF | CheY-like superfam…
PA0518	nirM	0.683508	0.603668	cytochrome c-551 precursor	Cytochrome c-like domain | Cytochrome c, class ID
PA4366	sodB	0.682991	0.60268	superoxide dismutase	Manganese/iron superoxide dismutase, N-terminal | Manganese/iron superoxide dismutase, C-terminal | Manganese/iron superoxide dismutase | Manganese/iron superoxide dismutase, binding site
PA4156	fvbA	0.68273	NA	FvbA	TonB-dependent receptor, beta-barrel | TonB-dependent receptor, plug domain
PA4368	PA4368	0.682683	0.65498	hypothetical protein	E3 Ubiquitin ligase, GIDE-type | EF-Hand 1, calcium-binding site
PA5436	PA5436	0.681865	0.706908	probable biotin carboxylase subunit of a transcarboxylase	Carbamoyl-phosphate synthetase large subunit-like, ATP-binding domain | ATP-grasp fold | Biotin carboxylation domain | Biotin carboxylase, C-terminal | ATP-grasp fold, subdomain 1 | Pre-ATP-grasp domain | Biotin carboxylase-like, N-terminal domain | Rudiment single hybrid motif | Acetyl-CoA carboxylase, biotin carboxylase
PA1640	PA1640	0.681791	0.684864	conserved hypothetical protein	Patatin-like phospholipase domain | Acyl transferase/acyl hydrolase/lysophospholipase
PA2847	PA2847	0.681651	NA	conserved hypothetical protein	Transmembrane protein TauE-like
PA3606	(yfiP)	0.680745	NA	conserved hypothetical protein	DTW
PA1439	(ybaN)	0.680084	NA	conserved hypothetical protein	Protein of unknown function DUF454
PA0202	PA0202	0.679908	NA	probable amidase	Amidase signature domain
PA0247	pobA	0.679908	NA	p-hydroxybenzoate hydroxylase	FAD-binding domain | FAD/NAD(P)-binding domain | 4-hydroxybenzoate 3-monooxygenase
PA0700	PA0700	0.679908	NA	hypothetical protein	NA
PA0825	PA0825	0.679908	NA	hypothetical protein	TM2 domain
PA4435	PA4435	0.679854	NA	probable acyl-CoA dehydrogenase	Acyl-CoA dehydrogenase/oxidase, N-terminal | Acyl-CoA dehydrogenase/oxidase, N-terminal and middle domain | Acyl-CoA dehydrogenase/oxidase C-terminal | Acyl-CoA oxidase/dehydrogenase, central domain | Acyl-CoA dehydrogenase, conserved site
PA0599	PA0599	0.679518	0.684864	hypothetical protein	Alpha/Beta hydrolase fold | Protein of unknown function DUF3530
PA5246	(yigI)	0.679471	NA	conserved hypothetical protein	Phenylacetic acid degradation-related domain | Thioesterase domain | HotDog domain
PA0865	hpd	0.679113	0.60268	4-hydroxyphenylpyruvate dioxygenase	Glyoxalase/fosfomycin resistance/dioxygenase domain | Glyoxalase/Bleomycin resistance protein/Dihydroxybiphenyl dioxygenase | 4-hydroxyphenylpyruvate dioxygenase
PA0049	PA0049	0.676837	NA	hypothetical protein	Peptidase C15, pyroglutamyl peptidase I-like
PA2211	PA2211	0.676837	NA	conserved hypothetical protein	Amidohydrolase-related | Metal-dependent hydrolase
PA4474	(tldD)	0.675969	0.65498	conserved hypothetical protein	Metalloprotease TldD/PmbA | Metalloprotease TldD/PmbA, N-terminal domain | TldD
PA0591	(apaG)	0.675964	0.694054	conserved hypothetical protein	ApaG domain | Uncharacterised protein family ApaG
PA4174	PA4174	0.675646	NA	probable transcriptional regulator	Transcription regulator HTH, LysR | Winged helix-turn-helix DNA-binding domain | LysR, substrate-binding
PA4169	PA4169	0.675258	NA	conserved hypothetical protein	Winged helix-turn-helix DNA-binding domain | Transcription regulator Rrf2-type
PA5013	ilvE	0.674913	0.625691	branched-chain amino acid transferase	Aminotransferase class IV | Branched-chain amino acid aminotransferase I | Aminotransferase, class IV, conserved site | Branched-chain aminotransferase
PA4437	PA4437	0.673632	NA	hypothetical protein	Tetratricopeptide-like helical domain
PA1512	hcpA	0.672486	NA	secreted protein Hcp	Type VI secretion system effector, Hcp
PA3847	PA3847	0.672477	NA	conserved hypothetical protein	START-like domain
PA0189	(opdI)	0.672184	NA	probable porin	Outer membrane porin, bacterial
PA4311	PA4311	0.671436	0.616199	conserved hypothetical protein	Glycosyltransferase subfamily 4-like, N-terminal domain | Glycosyl transferase, family 1
PA0217	(mdcR)	0.671188	NA	probable transcriptional regulator	Transcription regulator HTH, LysR | Winged helix-turn-helix DNA-binding domain | LysR, substrate-binding
PA4624	cdrB	0.671169	NA	cyclic diguanylate-regulated TPS partner B, CdrB	Haemolysin activator HlyB, C-terminal | Polypeptide-transport-associated, ShlB-type | POTRA domain
PA3798	(ybdL)	0.671145	NA	probable aminotransferase	Pyridoxal phosphate-dependent transferase, subdomain 2 | Pyridoxal phosphate-dependent transferase, major region, subdomain 1 | Aminotransferase, class I/classII | Pyridoxal phosphate-dependent transferase
PA4989	PA4989	0.670851	NA	probable transcriptional regulator	Transcription regulator HTH, LysR | LysR, substrate-binding | Winged helix-turn-helix DNA-binding domain
PA0141	PA0141	0.67065	0.652367	conserved hypothetical protein	P-loop containing nucleoside triphosphate hydrolase | Polyphosphate kinase 2 | Polyphosphate kinase-2-related | Polyphosphate kinase 2, PA0141
PA4200	PA4200	0.670359	NA	hypothetical protein	Metallo-beta-lactamase
PA0585	PA0585	0.668929	NA	hypothetical protein	Domain of unknown function DUF4136
PA4722	PA4722	0.667805	0.714408	probable aminotransferase	Aminotransferase, class I/classII | Pyridoxal phosphate-dependent transferase | Pyridoxal phosphate-dependent transferase, subdomain 2 | Pyridoxal phosphate-dependent transferase, major region, subdomain 1 | Aminotransferases, class-I, pyridoxal-phosphate-binding site
PA0864	PA0864	0.666583	NA	probable transcriptional regulator	RmlC-like cupin domain | DNA binding HTH domain, AraC-type | Homeobox domain-like | AraC-type arabinose-binding/dimerisation domain | HTH domain AraC-type, conserved site
PA0280	cysA	0.666542	NA	sulfate transport protein CysA	Sulphate transport system permease protein 1 | P-loop containing nucleoside triphosphate hydrolase | ABC transporter-like | AAA+ ATPase domain | ABC transporter, sulphate/thiosulphate import, ATP-binding protein CysA, C-terminal | Molybdate/tungstate binding, C-terminal | TOBE-like domain | ABC transporter, conserved site
PA0706	cat	0.666182	0.714408	chloramphenicol acetyltransferase	Trimeric LpxA-like | Hexapeptide repeat
PA1748	PA1748	0.665607	NA	probable enoyl-CoA hydratase/isomerase	ClpP/crotonase-like domain | Crotonase superfamily
PA5223	ubiH	0.66529	0.652367	ubiH protein	FAD-binding domain | FAD/NAD(P)-binding domain | 2-polyprenyl-6-methoxyphenol 4-hydroxylase | Ubiquinone biosynthesis hydroxylase UbiH/COQ6
PA5264	PA5264	0.664082	0.735049	hypothetical protein	NA
PA2260	(kguE)	0.663899	NA	hypothetical protein	Xylose isomerase-like, TIM barrel domain
PA5376	cbcV	0.663869	0.684864	CbcV	ABC transporter, Choline, ATP-binding subunit | AAA+ ATPase domain | ABC transporter-like | P-loop containing nucleoside triphosphate hydrolase | ABC transporter, conserved site
PA2441	PA2441	0.6635	NA	hypothetical protein	NA
PA0154	pcaG	0.662767	NA	protocatechuate 3,4-dioxygenase, alpha subunit	Intradiol ring-cleavage dioxygenase, core | Protocatechuate 3,4-dioxygenase, alpha subunit | Intradiol ring-cleavage dioxygenase, C-terminal
PA3048	(ycbY)	0.662709	0.714408	conserved hypothetical protein	S-adenosyl-L-methionine-dependent methyltransferase | THUMP domain | Ribosomal RNA large subunit methyltransferase K/L | DNA methylase, N-6 adenine-specific, conserved site | Putative RNA methylase domain | S-adenosylmethionine-dependent methyltransferase
PA0792	prpD	0.662696	NA	propionate catabolic protein PrpD	MmgE/PrpD | 2-methylcitrate dehydratase PrpD
PA4861	PA4861	0.662089	NA	probable ATP-binding component of ABC transporter	ABC transporter-like | Branched-chain amino acid ATP-binding cassette transporter, C-terminal | P-loop containing nucleoside triphosphate hydrolase | ABC transporter, urea, ATP-binding protein, UrtD
PA3687	ppc	0.661082	0.65498	phosphoenolpyruvate carboxylase	Phosphoenolpyruvate carboxylase | Pyruvate/Phosphoenolpyruvate kinase-like domain | Phosphoenolpyruvate carboxylase, Lys active site | Phosphoenolpyruvate carboxylase, bacterial/plant-type | Phosphoenolpyruvate carboxylase, His active site
PA3600	(rpl36)	0.660318	0.638527	conserved hypothetical protein	Ribosomal protein L36
PA1121	yfiR	0.657712	NA	YfiR	Protein of unknown function DUF4154
PA2781	PA2781	0.657008	NA	hypothetical protein	NA
PA5483	algB	0.655898	0.646342	two-component response regulator AlgB	AAA+ ATPase domain | CheY-like superfamily | Signal transduction response regulator, receiver domain | Sigma-54 interaction domain, ATP-binding site 2 | RNA polymerase sigma factor 54 interaction domain | Sigma-54 interaction domain, ATP-binding site 1 | DNA binding HTH domain, Fis-type | Sigma-54 interaction domain, conserved site | Homeobox domain-like | P-loop containing nucleoside triphosphat…
PA4655	hemH	0.655364	0.684864	ferrochelatase	Ferrochelatase, C-terminal | Ferrochelatase, N-terminal | Ferrochelatase
PA0326	PA0326	0.654892	NA	probable ATP-binding component of ABC transporter	Molybdate/tungstate binding, C-terminal | Spermidine/putrescine ABC transporter, ATP-binding subunit | ABC transporter-like | ABC transporter, conserved site | Transport-associated OB, type 2 | AAA+ ATPase domain | P-loop containing nucleoside triphosphate hydrolase
PA0125	PA0125	0.654511	NA	hypothetical protein	Arc-type ribbon-helix-helix | Ribbon-helix-helix protein, CopG | STAT transcription factor, protein interaction
PA0557	PA0557	0.653997	NA	hypothetical protein	NTF2-like domain | Polyketide cyclase SnoaL-like domain
PA1893	PA1893	0.653997	NA	hypothetical protein	Penicillin amidase type, domain1 | Nucleophile aminohydrolases, N-terminal | Penicillin/GL-7-ACA/AHL/aculeacin-A acylase | Penicillin/GL-7-ACA/AHL acylase
PA4470	fumC1	0.653468	0.674374	fumarate hydratase	L-Aspartase-like | Fumarase C, C-terminal | Fumarate lyase, conserved site | Fumarate hydratase, class II | Fumarate lyase, N-terminal | Fumarase/histidase, N-terminal | Fumarate lyase family
PA3399	PA3399	0.653001	NA	hypothetical protein	Protein of unknown function DUF1375
PA4453	PA4453	0.652457	0.674374	conserved hypothetical protein	Toluene tolerance Ttg2/phospholipid-binding protein MlaC
PA5028	PA5028	0.650006	0.686909	conserved hypothetical protein	AAA domain | P-loop containing nucleoside triphosphate hydrolase
PA0018	fmt	0.648981	0.72717	methionyl-tRNA formyltransferase	Phosphoribosylglycinamide formyltransferase, active site | Formyl transferase, N-terminal | Methionyl-tRNA formyltransferase | Formyl transferase, C-terminal | Formyl transferase, C-terminal-like
PA4475	PA4475	0.648976	0.655856	conserved hypothetical protein	Carbon-nitrogen hydrolase | Uncharacterised protein family UPF0012, conserved site
PA2100	PA2100	0.648937	0.675905	probable transcriptional regulator	Pyridoxal phosphate-dependent transferase, subdomain 2 | Winged helix-turn-helix DNA-binding domain | Aminotransferase, class I/classII | Transcription regulator HTH, GntR | Pyridoxal phosphate-dependent transferase, major region, subdomain 1 | Pyridoxal phosphate-dependent transferase
PA0060	PA0060	0.64786	0.684785	conserved hypothetical protein	Protein of unknown function DUF1161
PA0516	nirF	0.646122	0.652367	heme d1 biosynthesis protein NirF	Cytochrome cd1-nitrite reductase-like, haem d1 domain
PA5498	znuA	0.645728	0.652367	ZnuA	High-affinity zinc uptake system protein ZnuA | Periplasmic solute binding protein, ZnuA-like
PA4983	(dmsR)	0.645676	NA	probable two-component response regulator	Winged helix-turn-helix DNA-binding domain | OmpR/PhoB-type DNA-binding domain | Signal transduction response regulator, receiver domain | Signal transduction response regulator, C-terminal effector | CheY-like superfamily
PA2272	pbpC	0.64353	0.714408	penicillin-binding protein 3A	Penicillin-binding protein, dimerisation domain | Beta-lactamase/transpeptidase-like | Penicillin-binding protein, transpeptidase
PA4808	selA	0.643433	0.724524	L-seryl-tRNA(ser) selenium transferase	L-seryl-tRNA(Sec) selenium transferase | L-seryl-tRNA selenium transferase N-terminal domain | Pyridoxal phosphate-dependent transferase, major region, subdomain 1 | L-seryl-tRNA selenium transferase-like | Pyridoxal phosphate-dependent transferase
PA3208	(ydjA)	0.643154	0.724004	conserved hypothetical protein	Nitroreductase-like | Putative NAD(P)H nitroreductase YdjA-like | Nitroreductase
PA4751	ftsH	0.64244	0.666231	cell division protein FtsH	Peptidase, FtsH | P-loop containing nucleoside triphosphate hydrolase | Peptidase M41 | ATPase, AAA-type, core | AAA+ ATPase domain | ATPase, AAA-type, conserved site | Peptidase M41, FtsH extracellular
PA3169	PA3169	0.642265	0.705871	5-methylthioribose-1-phosphate isomerase MtnA	Initiation factor 2B-related | Methylthioribose-1-phosphate isomerase-like, N-terminal domain | Methylthioribose-1-phosphate isomerase | Initiation factor 2B alpha/beta/delta
PA2204	PA2204	0.641952	NA	probable binding protein component of ABC transporter	Solute-binding protein family 3/N-terminal domain of MltF | Ionotropic glutamate receptor
PA0586	(ycgB)	0.641877	0.666231	conserved hypothetical protein	Sporulation stage V, protein R
PA5095	PA5095	0.641795	NA	probable permease of ABC transporter	ABC transporter type 1, transmembrane domain MetI-like
PA4784	PA4784	0.640109	NA	probable transcriptional regulator	AsnC-type HTH domain | Transcription regulator HTH, AsnC-type, conserved site | Winged helix-turn-helix DNA-binding domain | Dimeric alpha-beta barrel | Transcription regulator AsnC-type | Transcription regulator AsnC/Lrp, ligand binding domain
PA1851	PA1851	0.639827	NA	hypothetical protein	GGDEF domain | Nucleotide cyclase
PA4073	PA4073	0.639788	NA	probable aldehyde dehydrogenase	Aldehyde dehydrogenase, cysteine active site | Aldehyde/histidinol dehydrogenase | Aldehyde dehydrogenase, glutamic acid active site | Aldehyde dehydrogenase N-terminal domain | Aldehyde dehydrogenase domain
PA2008	fahA	0.639502	0.764148	fumarylacetoacetase	Fumarylacetoacetase, N-terminal | Fumarylacetoacetase, C-terminal-related | Fumarylacetoacetase
PA1758	pabB	0.638426	NA	para-aminobenzoate synthase component I	ADC synthase | Anthranilate synthase component I, N-terminal | Anthranilate synthase component I-like | Para-aminobenzoate synthase, component I | Chorismate-utilising enzyme, C-terminal
PA1037	(yicG)	0.637715	NA	conserved hypothetical protein	Uncharacterised domain UPF0126
PA0995	ogt	0.63764	NA	methylated-DNA--protein-cysteine methyltransferase	Winged helix-turn-helix DNA-binding domain | Methylated-DNA-[protein]-cysteine S-methyltransferase, DNA binding | Methylguanine DNA methyltransferase, ribonuclease-like domain | Methylated-DNA--protein-cysteine methyltransferase
PA4876	osmE	0.637076	0.624359	osmotically inducible lipoprotein OsmE	Lipoprotein SmpA/OmlA
PA3815	iscR	0.636953	0.65544	IscR	Transcription regulator Rrf2-type | Winged helix-turn-helix DNA-binding domain | Transcription factor HTH, IscR
PA4204	ppgL	0.636651	0.665069	periplasmic gluconolactonase, PpgL	WD40/YVTN repeat-like-containing domain | Lactonase, 7-bladed beta propeller | Nitrous oxide reductase, N-terminal
PA1471	PA1471	0.636246	0.692091	hypothetical protein	NA
PA4930	alr	0.634891	0.724004	biosynthetic alanine racemase	Alanine racemase/group IV decarboxylase, C-terminal | PLP-binding barrel | Alanine racemase | Alanine racemase, pyridoxal-phosphate attachment site | Alanine racemase, C-terminal | Alanine racemase, N-terminal
PA2080	kynU	0.633084	NA	kynureninase KynU	Aminotransferase class V domain | Pyridoxal phosphate-dependent transferase | Kynureninase | Pyridoxal phosphate-dependent transferase, subdomain 2 | Pyridoxal phosphate-dependent transferase, major region, subdomain 1
PA4595	(yjjK)	0.632687	0.655856	probable ATP-binding component of ABC transporter	ABC transporter, ATP-binding protein, ChvD | ABC transporter-like | ABC-transporter extension domain | P-loop containing nucleoside triphosphate hydrolase | ABC transporter, conserved site | AAA+ ATPase domain
PA2093	PA2093	0.630864	NA	probable sigma-70 factor, ECF subfamily	RNA polymerase sigma factor, region 2 | RNA polymerase sigma-70 region 2 | Winged helix-turn-helix DNA-binding domain | RNA polymerase sigma factor, region 3/4 | RNA polymerase sigma-70 like domain | RNA polymerase sigma-70 region 4
PA3732	(yjfI)	0.629877	0.714408	Uncharacterized protein	Protein of unknown function DUF2170
PA1784	PA1784	0.629751	NA	hypothetical protein	Alginate lyase 2 | Concanavalin A-like lectin/glucanase domain
PA0124	PA0124	0.629292	NA	hypothetical protein	Toxin-antitoxin system, RelE/ParE toxin family
PA5143	hisB	0.62809	0.68946	imidazoleglycerol-phosphate dehydratase	Imidazoleglycerol-phosphate dehydratase | Imidazoleglycerol-phosphate dehydratase, conserved site | Ribosomal protein S5 domain 2-type fold
PA0378	(mgtA)	0.627725	NA	probable transglycosylase	Glycosyl transferase, family 51 | Biosynthetic peptidoglycan transglycosylase | Lysozyme-like domain
PA0843	plcR	0.627461	NA	phospholipase accessory protein PlcR precursor	Phospholipase C accessory protein PlcR
PA1064	PA1064	0.627144	NA	hypothetical protein	NA
PA5475	PA5475	0.626029	0.672732	hypothetical protein	Acyl-CoA N-acyltransferase | GNAT domain
PA4817	PA4817	0.625859	NA	hypothetical protein	Putative zinc- or iron-chelating domain containing protein
PA5454	rmd	0.625824	0.682789	oxidoreductase Rmd	NAD(P)-binding domain
PA5019	(yhiR)	0.625222	0.727493	conserved hypothetical protein	S-adenosyl-L-methionine-dependent methyltransferase | Ribosomal RNA large subunit methyltransferase J
PA0131	bauB	0.625189	NA	BauB	RmlC-like cupin domain | Cupin 2, conserved barrel | RmlC-like jelly roll fold
PA2035	PA2035	0.624782	NA	probable decarboxylase	TPP-binding enzyme, conserved site | DHS-like NAD/FAD-binding domain | Thiamine pyrophosphate enzyme, central domain | Thiamine pyrophosphate enzyme, C-terminal TPP-binding | Thiamin diphosphate-binding fold | Thiamine pyrophosphate enzyme, N-terminal TPP-binding domain
PA2047	PA2047	0.624271	NA	probable transcriptional regulator	DNA binding HTH domain, AraC-type | Transcription regulator HTH, AraC, N-terminal | Homeobox domain-like | HTH domain AraC-type, conserved site
PA3828	lptF	0.624124	0.694102	Lipopolysaccharide export system permease protein LptF	Permease LptG/LptF-related | LPS export ABC transporter permease LptF
PA3536	PA3536	0.623941	NA	hypothetical protein	NA
PA5306	(ynbE)	0.623376	NA	conserved hypothetical protein	YnbE-like lipoprotein
PA1332	PA1332	0.623163	0.652367	hypothetical protein	NA
PA5313	gabT2	0.622332	0.68012	Transaminase	Aminotransferase class-III | Pyridoxal phosphate-dependent transferase, major region, subdomain 1 | Pyridoxal phosphate-dependent transferase, subdomain 2 | Pyridoxal phosphate-dependent transferase
PA1368	PA1368	0.622108	NA	hypothetical protein	Transposase InsH, N-terminal | Transposase DDE domain
PA4656	PA4656	0.62057	0.68809	conserved hypothetical protein	Epimerase family protein SDR39U1 | Domain of unknown function DUF1731 | NAD-dependent epimerase/dehydratase | NAD(P)-binding domain
PA0794	PA0794	0.620204	NA	probable aconitate hydratase	Aconitase/3-isopropylmalate dehydratase large subunit, alpha/beta/alpha, subdomain 1/3 | Aconitase A/isopropylmalate dehydratase small subunit, swivel domain | Aconitase/3-isopropylmalate dehydratase large subunit, alpha/beta/alpha domain | Aconitase/3-isopropylmalate dehydratase large subunit, alpha/beta/alpha, subdomain 2 | Aconitase/3-isopropylmalate dehydratase, swivel | 2-methylisocitrate de…
PA1489	PA1489	0.619831	NA	hypothetical protein	BFD-like [2Fe-2S]-binding domain | FAD/NAD(P)-binding domain | FAD dependent oxidoreductase
PA4340	PA4340	0.618836	NA	hypothetical protein	Uncharacterised protein with YceI domain | Lipid/polyisoprenoid-binding, YceI-like
PA5567	(thdF)	0.618258	0.717916	conserved hypothetical protein	GTP binding domain | GTP-binding protein TrmE, N-terminal | Small GTP-binding protein domain | TrmE-type guanine nucleotide-binding domain | P-loop containing nucleoside triphosphate hydrolase | tRNA modification GTPase MnmE | MnmE, helical domain
PA1474	PA1474	0.617191	0.755231	hypothetical protein	Flagellar hook-length control protein-like, C-terminal
PA5538	amiA	0.615561	0.666231	N-acetylmuramoyl-L-alanine amidase	N-acetylmuramoyl-L-alanine amidase, catalytic domain | AMIN domain
PA3120	leuD	0.615101	0.666268	3-isopropylmalate dehydratase small subunit	3-isopropylmalate dehydratase, small subunit | Aconitase/3-isopropylmalate dehydratase, swivel | Aconitase A/isopropylmalate dehydratase small subunit, swivel domain | 3-isopropylmalate dehydratase, swivel domain
PA0912	PA0912	0.614845	NA	hypothetical protein	Domain of unknown function DUF4124
PA5038	aroB	0.614753	0.694102	3-dehydroquinate synthase	3-dehydroquinate synthase domain | 3-dehydroquinate synthase AroB | 3-dehydroquinate synthase family
PA4227	pchR	0.614111	0.699519	transcriptional regulator PchR	Homeobox domain-like | DNA binding HTH domain, AraC-type | HTH domain AraC-type, conserved site
PA1352	PA1352	0.61337	NA	conserved hypothetical protein	Major facilitator superfamily domain | Major facilitator superfamily
PA0130	bauC	0.612783	0.705871	3-Oxopropanoate dehydrogenase	Aldehyde dehydrogenase, cysteine active site | Aldehyde/histidinol dehydrogenase | Aldehyde dehydrogenase N-terminal domain | Aldehyde dehydrogenase domain | Methylmalonate-semialdehyde dehydrogenase
PA1653	PA1653	0.612312	NA	probable transcriptional regulator	MarR-type HTH domain | Winged helix-turn-helix DNA-binding domain
PA2855	PA2855	0.612095	NA	hypothetical protein	NA
PA2698	PA2698	0.611802	NA	probable hydrolase	Isochorismatase-like
PA4268	rpsL	0.611077	0.677822	30S ribosomal protein S12	Ribosomal protein S12, bacterial-type | Ribosomal protein S12/S23 | Nucleic acid-binding, OB-fold
PA5037	PA5037	0.611057	0.682789	hypothetical protein	Sporulation-related domain | P-loop containing nucleoside triphosphate hydrolase | AAA+ ATPase domain
PA1905	phzG2	0.610966	NA	probable pyridoxamine 5'-phosphate oxidase	Pyridoxamine 5'-phosphate oxidase, putative | Pyridoxamine 5'-phosphate oxidase | Pyridoxamine 5'-phosphate oxidase, conserved site | FMN-binding split barrel | Pyridoxine 5'-phosphate oxidase, dimerisation, C-terminal
PA5325	sphA	0.610799	NA	SphA	MetA-pathway of phenol degradation, putative | Outer membrane protein/outer membrane enzyme PagP, beta-barrel | TonB-dependent receptor, beta-barrel
PA0826	PA0826	0.610069	NA	hypothetical protein	NA
PA3533	grxD	0.609289	0.682789	GrxD	Monothiol glutaredoxin | Glutaredoxin, PICOT-like | Thioredoxin-like fold | Glutaredoxin | Monothiol glutaredoxin-related
PA5213	gcvP1	0.608669	0.706908	glycine cleavage system protein P1	Glycine cleavage system P protein | Pyridoxal phosphate-dependent transferase, major region, subdomain 1 | Pyridoxal phosphate-dependent transferase | Pyridoxal phosphate-dependent transferase, subdomain 2 | Glycine dehydrogenase (decarboxylating) | Aromatic amino acid beta-eliminating lyase/threonine aldolase
PA1542	PA1542	0.607589	NA	hypothetical protein	Ferritin-related | Uncharacterised conserved protein UCP07580
PA0543	PA0543	0.607481	0.664322	hypothetical protein	Esterase, PHB depolymerase | Alpha/Beta hydrolase fold
PA5160	(emrB; pmrB)	0.607217	NA	drug efflux transporter	Drug resistance transporter EmrB/QacA subfamily | Major facilitator superfamily domain | Major facilitator superfamily
PA3004	PA3004	0.606684	0.724004	5-methylthioadenosine phosphorylase MtnP	Nucleoside phosphorylase domain | Purine phosphorylase, family 2, conserved site | Methylthioadenosine phosphorylase (MTAP)
PA0656	(ycfF)	0.605221	NA	probable HIT family protein	Histidine triad (HIT) protein | HIT-like domain | Histidine triad, conserved site
PA1675	PA1675	0.604639	NA	conserved hypothetical protein	Smr domain
PA1033	(yfcG)	0.604147	0.724004	probable glutathione S-transferase	Glutathione S-transferase, C-terminal-like | Thioredoxin-like fold | Glutathione S-transferase, N-terminal | Glutathione S-transferase, C-terminal
PA0256	PA0256	0.604098	NA	hypothetical protein	NA
PA5465	PA5465	0.60384	NA	hypothetical protein	Mss4-like | Glutathione-dependent formaldehyde-activating enzyme/centromere protein V
PA5520	PA5520	0.603372	NA	hypothetical protein	Tetratricopeptide-like helical domain
PA3561	fruK	0.602903	NA	1-phosphofructokinase	Tagatose-6-phosphate kinase/1-phosphofructokinase N-terminal domain | Tagatose/fructose phosphokinase | Carbohydrate/puine kinase, PfkB, conserved site | Ribokinase-like | Fructose 1-phosphate kinase | Carbohydrate kinase PfkB
PA4521	ampE	0.602099	0.725143	AmpE	NA
PA2520	czcA	0.601938	NA	Resistance-Nodulation-Cell Division (RND) divalent metal cation efflux transporter CzcA	Multidrug efflux transporter AcrB TolC docking domain, DN/DC subdomains | Acriflavin resistance protein | Cation efflux system CzcA/CusA/SilA/NccA/HelA/CnrA
PA1769	(ydiA)	0.600724	0.716242	conserved hypothetical protein	Bifunctional kinase-pyrophosphorylase | Phosphoenolpyruvate synthase regulatory protein
PA4767	(yfjG)	0.600543	0.732263	conserved hypothetical protein	START-like domain | Coenzyme Q-binding protein COQ10, START domain
PA4472	pmbA	0.600271	0.716242	PmbA protein	Metalloprotease TldD/PmbA | Metalloprotease TldD/PmbA, N-terminal domain
PA1222	(mltA)	0.599792	0.746186	probable membrane-bound lytic murein transglycolase A	MltA, 3D domain | RlpA-like protein, double-psi beta-barrel domain | Lytic transglycosylase MltA, domain B | 3D domain | Membrane-bound lytic murein transglycosylase A
PA0351	PA0351	0.59819	NA	conserved hypothetical protein	Phosphodiesterase MJ0936/Vps29 | Metallo-dependent phosphatase-like | Phosphodiesterase YfcE, conserved site | Calcineurin-like phosphoesterase domain, lpxH type
PA3852	PA3852	0.59726	0.752433	hypothetical protein	Glutathione S-transferase, N-terminal | Thioredoxin-like fold | Glutathione S-transferase, C-terminal-like
PA4000	rlpA	0.596418	0.664322	RlpA	Sporulation-related domain | RlpA-like protein, double-psi beta-barrel domain | Rare lipoprotein A | Endolytic peptidoglycan transglycosylase RlpA
PA5158	(opmG)	0.596356	NA	probable outer membrane protein precursor	RND efflux system, outer membrane lipoprotein, NodT | Outer membrane efflux protein
PA2150	PA2150	0.596176	NA	conserved hypothetical protein	Non-homologous end joining protein Ku, prokaryotic type | SPOC-like, C-terminal domain | Ku70/Ku80 beta-barrel domain
PA4603	PA4603	0.596116	NA	hypothetical protein	NA
PA0057	PA0057	0.596013	NA	hypothetical protein	Metallo-beta-lactamase
PA2679	PA2679	0.595928	0.752433	hypothetical protein	S-adenosyl-L-methionine-dependent methyltransferase | Methyltransferase type 11
PA5409	PA5409	0.595836	0.76324	hypothetical protein	Protein of unknown function DUF308, membrane
PA3354	PA3354	0.594242	0.769802	hypothetical protein	Nucleotide-diphospho-sugar transferases | Transferase 1, rSAM/selenodomain-associated
PA2112	PA2112	0.592798	NA	conserved hypothetical protein	Glycoside hydrolase/deacetylase, beta/alpha-barrel | Uncharacterised protein family UPF0271, LamB/YcsF
PA0259	tli3	0.592717	0.75635	Tli3	Protein of unknown function DUF2875
PA2173a	NA	0.591471	NA	NA	NA
PA2497	PA2497	0.590875	NA	probable transcriptional regulator	Transcription regulator HTH, LysR | Winged helix-turn-helix DNA-binding domain | LysR, substrate-binding
PA1550	PA1550	0.590645	0.716242	hypothetical protein	Nitrogen fixation protein FixH
PA3545	algG	0.590442	0.746186	alginate-c5-mannuronan-epimerase AlgG	Parallel beta-helix repeat | Periplasmic copper-binding protein NosD, beta helix domain | Pectin lyase fold | Pectin lyase fold/virulence factor | Parallel beta-helix repeat-2 | Carbohydrate-binding/sugar hydrolysis domain
PA0709	PA0709	0.590172	NA	hypothetical protein	Antibiotic biosynthesis monooxygenase domain | Dimeric alpha-beta barrel
PA1177	napE	0.589087	NA	periplasmic nitrate reductase protein NapE	Nitrate/trimethylamine N-oxide reductase NapE/TorE | Nitrate reductas, NapE, periplasmic
PA5471	armZ	0.588619	NA	ArmZ	tRNA-splicing ligase, RtcB | Release factor H-coupled RctB family protein
PA0827	PA0827	0.58861	NA	hypothetical protein	NA
PA5440a	NA	0.588364	NA	NA	NA
PA2551	PA2551	0.588046	0.729785	probable transcriptional regulator	Transcription regulator HTH, LysR | LysR, substrate-binding | Winged helix-turn-helix DNA-binding domain
PA4792	PA4792	0.587784	0.692091	conserved hypothetical protein	PLC-like phosphodiesterase, TIM beta/alpha-barrel domain | Glycerophosphodiester phosphodiesterase domain
PA2620	clpA	0.587271	0.674374	ATP-binding protease component ClpA	ClpA/B, conserved site 2 | Clp, N-terminal | P-loop containing nucleoside triphosphate hydrolase | ATPase, AAA-type, core | Clp ATPase, C-terminal | ClpA/B family | ATP-dependent Clp protease ATP-binding subunit ClpA | AAA+ ATPase domain | ClpA/B, conserved site 1
PA3333	fabH2	0.587107	NA	3-oxoacyl-[acyl-carrier-protein] synthase III	Thiolase-like | 3-oxoacyl-[acyl-carrier-protein] synthase 3 | 3-Oxoacyl-[acyl-carrier-protein (ACP)] synthase III | 3-Oxoacyl-[acyl-carrier-protein (ACP)] synthase III, C-terminal
PA4337	PA4337	0.584527	NA	hypothetical protein	Domain of unknown function DUF2846
PA5261	algR	0.583264	0.727087	alginate biosynthesis regulatory protein AlgR	LytTR DNA-binding domain | CheY-like superfamily | Signal transduction response regulator, receiver domain
PA0587	(yeaH)	0.581528	0.714408	conserved hypothetical protein	von Willebrand factor, type A | Uncharacterised protein family UPF0229
PA1862	modB	0.581501	NA	molybdenum transport protein ModB	ABC transporter type 1, transmembrane domain MetI-like | Molybdate ABC transporter, permease protein
PA2962	tmk	0.581269	0.762521	thymidylate kinase	P-loop containing nucleoside triphosphate hydrolase | Thymidylate kinase
PA2564	(tam)	0.580967	NA	hypothetical protein	Trans-aconitate 2-methyltransferase | S-adenosyl-L-methionine-dependent methyltransferase | Trans-aconitate 2-methyltransferase, C-terminal
PA1531	PA1531	0.580573	NA	hypothetical protein	Solute-binding protein family 3/N-terminal domain of MltF
PA2815	(yafH)	0.580525	0.664322	probable acyl-CoA dehydrogenase	Acyl-CoA dehydrogenase/oxidase C-terminal | Acyl-CoA dehydrogenase/oxidase, N-terminal and middle domain | Acyl-CoA oxidase/dehydrogenase, central domain | Acyl-CoA dehydrogenase, C-termina, bacterial type | Acyl-CoA dehydrogenase/oxidase, N-terminal
PA3997	lipB	0.579905	0.695607	lipoate-protein ligase B	Octanoyltransferase | Biotinyl protein ligase (BPL) and lipoyl protein ligase (LPL), catalytic domain | Octanoyltransferase, conserved site
PA3403	PA3403	0.579393	NA	hypothetical protein	Phosphate-starvation-induced PsiE-like | Phosphate-starvation-induced PsiE
PA3179	(yciL)	0.579052	0.762521	conserved hypothetical protein	RNA-binding S4 domain | Pseudouridine synthase, RsuA/RluB/E/F, conserved site | Pseudouridine synthase, catalytic domain | Pseudouridine synthase, RsuA/RluB/C/D/E/F | Pseudouridine synthase, RsuA/RluB/E/F
PA0539	PA0539	0.57868	NA	hypothetical protein	EamA domain
PA0761	nadB	0.578654	0.735049	L-aspartate oxidase	FAD-dependent oxidoreductase 2, FAD binding domain | Fumarate reductase/succinate dehydrogenase flavoprotein-like, C-terminal | Succinate dehydrogenase/fumarate reductase flavoprotein, catalytic domain | FAD/NAD(P)-binding domain | L-aspartate oxidase
PA3306	PA3306	0.578344	NA	hypothetical protein	Oxoglutarate/iron-dependent dioxygenase | Alpha-ketoglutarate-dependent dioxygenase AlkB-like
PA0919	PA0919	0.578074	0.739444	alanyl-phosphatidylglycerol hydrolase	Twin-arginine translocation pathway, signal sequence | Alpha/Beta hydrolase fold | Type IV secretory pathway, VirJ component | Bacterial virulence
PA2816	PA2816	0.577646	NA	hypothetical protein	NA
PA5476	citA	0.577459	NA	citrate transporter	Major facilitator superfamily | Major facilitator superfamily domain | Sugar transporter, conserved site
PA1910	femA	0.577073	NA	ferric-mycobactin receptor, FemA	TonB-dependent receptor, beta-barrel | TonB-dependent siderophore receptor | TonB-dependent receptor, plug domain | TonB-dependent receptor, conserved site | Secretin/TonB, short N-terminal domain
PA1217	PA1217	0.576796	NA	probable 2-isopropylmalate synthase	Pyruvate carboxyltransferase | Aldolase-type TIM barrel | RmlC-like jelly roll fold | Alpha-isopropylmalate/homocitrate synthase, conserved site | RmlC-like cupin domain
PA2191	exoY	0.576755	NA	adenylate cyclase ExoY	Anthrax toxin, edema factor, central | Anthrax toxin, edema factor, C-terminal
PA0950	PA0950	0.576255	0.729785	probable arsenate reductase	Thioredoxin-like fold | Arsenate reductase | Arsenate reductase-like
PA3986	PA3986	0.575975	0.75796	hypothetical protein	NA
PA0281	cysW	0.575457	NA	sulfate transport protein CysW	Sulphate ABC transporter permease protein 2 | ABC transporter type 1, transmembrane domain MetI-like | Sulphate ABC transporter, permease protein CysW
PA4904	vanA	0.57435	NA	vanillate O-demethylase oxygenase subunit	Rieske [2Fe-2S] iron-sulphur domain | Aromatic-ring-hydroxylating dioxygenase, 2Fe-2S-binding site
PA4900	PA4900	0.57372	NA	probable major facilitator superfamily (MFS) transporter	Major facilitator superfamily domain | Major facilitator superfamily | Sugar transporter, conserved site
PA1574	(yaiE)	0.573222	NA	conserved hypothetical protein	RmlC-like jelly roll fold | RmlC-like cupin domain | Pyrimidine/purine nucleoside phosphorylase
PA3010	PA3010	0.57239	0.735049	hypothetical protein	NA
PA5334	rph	0.572389	0.724004	ribonuclease PH	Exoribonuclease, phosphorolytic domain 2 | PNPase/RNase PH domain | Ribonuclease PH, bacterial-type | Ribosomal protein S5 domain 2-type fold | Ribonuclease PH, conserved site | Exoribonuclease, phosphorolytic domain 1
PA2623	icd	0.571739	0.714408	isocitrate dehydrogenase	Isopropylmalate dehydrogenase-like domain | Isocitrate/isopropylmalate dehydrogenase, conserved site | Isocitrate dehydrogenase NADP-dependent, dimeric, prokaryotic
PA3185	PA3185	0.57105	0.720373	hypothetical protein	Glycoside hydrolase-type carbohydrate-binding | Glucose-6-phosphate 1-epimerase | Galactose mutarotase-like domain | Aldose 1-/Glucose-6-phosphate 1-epimerase
PA3028	moeA2	0.570928	0.75635	molybdenum cofactor biosynthesis protein A2	MoeA, C-terminal, domain IV | MoaB/Mog domain | MoeA, N-terminal and linker domain | Molybdenum cofactor biosynthesis, conserved site
PA4746	(yhbC)	0.570518	0.714408	conserved hypothetical protein	Ribosome maturation factor RimP, N-terminal | Ribosome maturation factor RimP, C-terminal | Ribosome maturation factor RimP
PA5242	ppk	0.570302	0.699739	polyphosphate kinase	Polyphosphate kinase C-terminal domain | Polyphosphate kinase | Polyphosphate kinase N-terminal domain | Polyphosphate kinase middle domain
PA0296	spuI	0.569779	0.739444	Glutamylpolyamine synthetase	Glutamine synthetase, glycine-rich site | Glutamine synthetase, beta-Grasp domain | Glutamine synthetase, catalytic domain | Glutamine synthetase/guanido kinase, catalytic domain
PA5378	cbcX	0.569028	0.72717	CbcX	Choline ABC transporter, substrate-binding protein | ABC-type glycine betaine transport system, substrate-binding domain
PA3083	pepN	0.568628	0.714408	aminopeptidase N	Peptidase M1, alanyl aminopeptidase, C-terminal | Peptidase M1, membrane alanine aminopeptidase, N-terminal | Peptidase M1, alanyl aminopeptidase | Peptidase M1, alanyl aminopeptidase, Ig-like fold
PA0263	hcpC	0.568564	NA	secreted protein Hcp	Type VI secretion system effector, Hcp
PA2676	(hplS)	0.568564	NA	probable type II secretion system protein	GspF/PilC family | Type II secretion system F domain
PA0388	PA0388	0.568125	0.705871	hypothetical protein	Domain of unknown function DUF4426
PA4049	PA4049	0.568035	0.75635	hypothetical protein	Solute-binding protein family 3/N-terminal domain of MltF
PA2713	PA2713	0.567897	0.735516	conserved hypothetical protein	Winged helix-turn-helix DNA-binding domain | Helix-turn-helix, HxlR type
PA1376	aceK	0.567869	0.746292	isocitrate dehydrogenase kinase/phosphatase	Isocitrate dehydrogenase kinasephosphatase
PA0577	dnaG	0.567696	0.717639	DNA primase	DNA primase, DnaG | Zinc finger, CHC2-type | DNA primase, catalytic core, N-terminal | DNA helicase DnaB, N-terminal/DNA primase DnaG, C-terminal | DNA primase DnaG, DnaB-binding domain | TOPRIM domain | Bacterial DnaG primase, TOPRIM domain | DNA primase DnaG, bacteria | DNA primase, DnaB-helicase binding domain
PA3082	gbt	0.56709	0.764962	glycine betaine transmethylase	Protein of unknown function DUF1302
PA1415	PA1415	0.56659	NA	hypothetical protein	Metallo-beta-lactamase
PA3215	PA3215	0.566147	NA	probable transcriptional regulator	DNA binding HTH domain, AraC-type | Transcription regulator HTH, AraC- type | HTH-type transcriptional regulator AraC-type, N-terminal | Homeobox domain-like
PA3242	htrB2	0.566143	0.739444	temperature-regulated acyltransferase HtrB1	Bacterial lipid A biosynthesis acyltransferase | Lipid A biosynthesis lauroyl (or palmitoleoyl) acyltransferase
PA0652	vfr	0.565683	0.727493	transcriptional regulator Vfr	Crp-type HTH domain | Transcription regulator HTH, Crp-type, conserved site | Cyclic nucleotide-binding, conserved site | Cyclic nucleotide-binding domain | Winged helix-turn-helix DNA-binding domain | RmlC-like jelly roll fold | Cyclic nucleotide-binding-like
PA2333	PA2333	0.565362	NA	probable sulfatase	Alkaline-phosphatase-like, core domain | Sulfatase, N-terminal | Alkaline phosphatase-like, alpha/beta/alpha
PA0832	(ycbL)	0.565301	NA	conserved hypothetical protein	Metallo-beta-lactamase
PA4937	rnr	0.565079	0.714408	exoribonuclease RNase R	Winged helix-turn-helix DNA-binding domain | S1 domain | Ribonuclease II/ribonuclease R | Ribonuclease B, N-terminal OB domain | Ribonuclease II/R, conserved site | Nucleic acid-binding, OB-fold | Cold shock domain | Ribonuclease R | RNA-binding domain, S1 | Ribonuclease R winged-helix domain
PA3698	PA3698	0.564571	0.75796	hypothetical protein	NA
PA5536	dksA2	0.564249	0.694102	DksA2	Zinc finger, DksA/TraR C4-type | RNA polymerase-binding transcription factor DksA
PA2918	PA2918	0.563344	NA	probable short-chain dehydrogenase	Short-chain dehydrogenase/reductase SDR | NAD(P)-binding domain
PA0679	hxcP	0.562461	NA	HxcP	Type II secretion system protein C, N-terminal
PA1831	PA1831	0.56172	NA	hypothetical protein	Histidine phosphatase superfamily, clade-1 | Histidine phosphatase superfamily
PA0432	sahH	0.561507	0.705871	S-adenosyl-L-homocysteine hydrolase	Adenosylhomocysteinase-like | S-adenosyl-L-homocysteine hydrolase, NAD binding domain | S-adenosyl-L-homocysteine hydrolase, conserved site | NAD(P)-binding domain | Adenosylhomocysteinase
PA0184	(atsC)	0.560743	NA	probable ATP-binding component of ABC transporter	AAA+ ATPase domain | ABC transporter-like | P-loop containing nucleoside triphosphate hydrolase | ABC transporter, conserved site
PA0824	PA0824	0.560743	NA	hypothetical protein	Intradiol ring-cleavage dioxygenase, core | PAAR motif
PA1899	phzA2	0.560743	NA	probable phenazine biosynthesis protein	Phenazine biosynthesis protein A/B | NTF2-like domain
PA2343	mtlY	0.560743	NA	xylulose kinase	Carbohydrate kinase, FGGY, C-terminal | Carbohydrate kinase, FGGY, N-terminal | Carbohydrate kinase, FGGY | Carbohydrate kinase, FGGY, conserved site | Xylulokinase
PA2347	PA2347	0.560743	NA	hypothetical protein	Acyl-CoA dehydrogenase, C-terminal domain | Sulphate-starvation-induced SfnB | Acyl-CoA dehydrogenase/oxidase, N-terminal | Acyl-CoA dehydrogenase/oxidase, N-terminal and middle domain | Acyl-CoA dehydrogenase/oxidase C-terminal
PA3330	PA3330	0.560743	NA	probable short chain dehydrogenase	Short-chain dehydrogenase/reductase SDR | NAD(P)-binding domain
PA0452	(slp)	0.560245	NA	probable stomatin-like protein	Stomatin family | Band 7 domain
PA2559a	NA	0.560159	NA	NA	NA
PA3426	PA3426	0.559708	NA	probable enoyl CoA-hydratase/isomerase	Crotonase superfamily | ClpP/crotonase-like domain | Enoyl-CoA hydratase/isomerase, conserved site
PA0043	PA0043	0.558257	NA	hypothetical protein	MgtC/SapB/SrpB/YhiD family | Domain of unknown function DUF4010
PA2295	PA2295	0.558047	NA	probable permease of ABC transporter	ABC transporter type 1, transmembrane domain MetI-like
PA1524	xdhA	0.556946	NA	xanthine dehydrogenase	FAD-binding, type 2, subdomain 1 | CO dehydrogenase flavoprotein, C-terminal | 2Fe-2S ferredoxin-type iron-sulfur binding domain | FAD-binding, type 2 | [2Fe-2S]-binding | Molybdopterin dehydrogenase, FAD-binding | Beta-grasp domain | Xanthine dehydrogenase, small subunit | CO dehydrogenase flavoprotein-like, FAD-binding, subdomain 2 | 2Fe-2S ferredoxin, iron-sulphur binding site | Xanthine dehyd…
PA0489	PA0489	0.554583	NA	probable phosphoribosyl transferase	Phosphoribosyltransferase-like | Phosphoribosyltransferase domain
PA0314	(fliY)	0.554309	NA	L-cysteine transporter of ABC system FliY	Solute-binding protein family 3/N-terminal domain of MltF | Solute-binding protein family 3, conserved site
PA2251	PA2251	0.554187	NA	hypothetical protein	NA
PA1731	PA1731	0.553338	0.760525	conserved hypothetical protein	Domain of unknown function DUF403
PA3814	iscS	0.552868	0.681346	L-cysteine desulfurase (pyridoxal phosphate-dependent)	Cysteine desulfurase | Pyridoxal phosphate-dependent transferase, subdomain 2 | Cysteine desulfurase IscS | Aminotransferase class V domain | Pyridoxal phosphate-dependent transferase, major region, subdomain 1 | Aminotransferase class-V, pyridoxal-phosphate binding site | Pyridoxal phosphate-dependent transferase
PA4348	PA4348	0.552512	0.72717	conserved hypothetical protein	Metallo-beta-lactamase
PA2444	glyA2	0.552049	0.735049	serine hydroxymethyltransferase	Pyridoxal phosphate-dependent transferase | Pyridoxal phosphate-dependent transferase, subdomain 2 | Serine hydroxymethyltransferase | Serine hydroxymethyltransferase, pyridoxal phosphate binding site | Pyridoxal phosphate-dependent transferase, major region, subdomain 1
PA1915	PA1915	0.551595	0.760525	hypothetical protein	Purine catabolism PurC-like domain | PucR C-terminal helix-turn-helix domain
PA4752	ftsJ	0.551288	0.741438	cell division protein FtsJ	Ribosomal RNA methyltransferase FtsJ domain | Ribosomal RNA large subunit methyltransferase E | S-adenosyl-L-methionine-dependent methyltransferase
PA5208	PA5208	0.551288	0.720373	conserved hypothetical protein	Putative phosphate transport regulator | Protein of unknown function DUF47
PA2121	PA2121	0.55096	NA	probable transcriptional regulator	LysR, substrate-binding | Winged helix-turn-helix DNA-binding domain | Transcription regulator HTH, LysR
PA4308	PA4308	0.55021	0.725143	conserved hypothetical protein	AAA+ ATPase domain | P-loop containing nucleoside triphosphate hydrolase | Helicase HerA-like C-terminal
PA3604	erdR	0.550127	NA	response regulator ErdR	CheY-like superfamily | Transcription regulator LuxR, C-terminal | Signal transduction response regulator, receiver domain | Winged helix-turn-helix DNA-binding domain
PA5333	PA5333	0.54997	NA	conserved hypothetical protein	Protein of unknown function DUF4870
PA3701	peptide chain release factor 2(prfB)	0.549063	0.735049	NA	NA
PA0692	pdtB	0.548438	NA	phosphate depletion regulated TPS partner B, PdtB	Polypeptide-transport-associated, ShlB-type | Haemolysin activator HlyB, C-terminal
PA4805	PA4805	0.548438	NA	probable class III aminotransferase	Pyridoxal phosphate-dependent transferase, major region, subdomain 1 | Pyridoxal phosphate-dependent transferase | Aminotransferase class-III | Pyridoxal phosphate-dependent transferase, subdomain 2
PA0185	(atsB)	0.548424	NA	probable permease of ABC transporter	ABC transporter type 1, transmembrane domain MetI-like
PA2196	PA2196	0.548022	NA	TetR family transcriptional regulator	DNA-binding HTH domain, TetR-type | Tetracycline transcriptional regulator, TetR-related, C-terminal | Homeobox domain-like
PA4013	(yohK)	0.547886	NA	conserved hypothetical protein	CidB/LrgB family
PA2622	cspD	0.546754	0.735049	cold-shock protein CspD	Cold-shock protein, DNA-binding | CspD, cold shock | Cold shock, CspA | Nucleic acid-binding, OB-fold | Cold-shock conserved site | Cold shock domain
PA4573	PA4573	0.546656	NA	hypothetical protein	NA
PA2568	PA2568	0.546331	NA	hypothetical protein	NA
PA1580	gltA	0.545675	0.714408	citrate synthase	Citrate synthase | Citrate synthase-like, large alpha subdomain | Citrate synthase, type I | Citrate synthase active site | Citrate synthase, bacterial-type
PA3499	PA3499	0.544947	NA	hypothetical protein	YjgF/YER057c/UK114 family | Endoribonuclease L-PSP/chorismate mutase-like
PA3390	PA3390	0.544795	NA	hypothetical protein	Antibiotic biosynthesis monooxygenase domain | Dimeric alpha-beta barrel
PA3278	PA3278	0.543281	0.706908	hypothetical protein	NA
PA5466	PA5466	0.543205	NA	hypothetical protein	Membrane transport protein
PA2915	PA2915	0.542676	NA	hypothetical protein	Metallo-beta-lactamase
PA1863	modA	0.542326	NA	molybdate-binding periplasmic protein precursor ModA	Molybdate ABC transporter, substrate-binding protein
PA0478	PA0478	0.542243	NA	probable N-acetyltransferase	GNAT domain | Acyl-CoA N-acyltransferase
PA4631	PA4631	0.542046	NA	hypothetical protein	NAD(P)-binding domain | NAD-dependent epimerase/dehydratase
PA4934	rpsR	0.541519	0.725143	30S ribosomal protein S18	Ribosomal protein S18, conserved site | Ribosomal protein S18
PA4233	(yajR)	0.540728	0.735516	probable major facilitator superfamily (MFS) transporter	Major facilitator superfamily | Major facilitator superfamily domain
PA5290	(yifB)	0.540672	NA	conserved hypothetical protein	Ribosomal protein S5 domain 2-type fold, subgroup | P-loop containing nucleoside triphosphate hydrolase | Magnesium chelatase ChlI domain | Ribosomal protein S5 domain 2-type fold | MCM domain | Mg chelatase-related protein | Mg chelatase-related protein, C-terminal domain | AAA+ ATPase domain
PA2298	PA2298	0.540599	0.752433	probable oxidoreductase	FAD/NAD(P)-binding domain | Fumarate reductase/succinate dehydrogenase flavoprotein-like, C-terminal | FAD-dependent oxidoreductase 2, FAD binding domain
PA1267	lhpB	0.540314	NA	D-hydroxyproline dehydrogenase beta-subunit, LphB	FAD/NAD(P)-binding domain | FAD dependent oxidoreductase
PA5565	gidA	0.540158	0.71462	glucose-inhibited division protein A	tRNA uridine 5-carboxymethylaminomethyl modification enzyme MnmG | MnmG-related, conserved site | GidA associated domain 3 | FAD/NAD(P)-binding domain | tRNA uridine 5-carboxymethylaminomethyl modification enzyme MnmG-related
PA1413	(yneJ)	0.540108	NA	probable transcriptional regulator	Transcription regulator HTH, LysR | Winged helix-turn-helix DNA-binding domain | LysR, substrate-binding
PA0570	PA0570	0.539893	NA	hypothetical protein	Knr4/Smi1-like domain
PA5351	rubA1	0.539863	NA	Rubredoxin 1	Rubredoxin-like domain | Rubredoxin, iron-binding site | Rubredoxin domain | Rubredoxin
PA2716	PA2716	0.539843	NA	probable FMN oxidoreductase	NADH:flavin oxidoreductase/NADH oxidase, N-terminal | Aldolase-type TIM barrel
PA4970	(yqiB)	0.539833	NA	conserved hypothetical protein	Protein of unknown function DUF1249
PA0181	PA0181	0.539586	NA	probable transcriptional regulator	LysR, substrate-binding | Transcription regulator HTH, LysR | Winged helix-turn-helix DNA-binding domain
PA2860	PA2860	0.539494	NA	hypothetical protein	NA
PA4431	PA4431	0.539351	0.720373	probable iron-sulfur protein	Ubiquitinol-cytochrome C reductase, Fe-S subunit, TAT signal | Ubiquinol-cytochrome c reductase, iron-sulphur subunit | Rieske [2Fe-2S] iron-sulphur domain | Twin-arginine translocation pathway, signal sequence | Rieske iron-sulphur protein, C-terminal
PA4804	PA4804	0.539214	NA	POTRA-like domain-containing usher, CupB3	Amino acid/polyamine transporter I
PA4191	PA4191	0.538616	NA	probable iron/ascorbate oxidoreductase	Isopenicillin N synthase-like | Oxoglutarate/iron-dependent dioxygenase | Non-haem dioxygenase N-terminal domain
PA4566	obg	0.538423	0.721146	GTP-binding protein Obg	GTP1/OBG, conserved site | OBG-type guanine nucleotide-binding (G) domain | GTP1/OBG domain | GTP binding domain | P-loop containing nucleoside triphosphate hydrolase | GTP-binding protein Obg/CgtA | GTP-binding protein, Obg-type
PA5000	wapR	0.537971	0.762521	alpha-1,3-rhamnosyltransferase WapR	Nucleotide-diphospho-sugar transferases | Glycosyltransferase 2-like
PA4971	aspP	0.537893	0.747032	adenosine diphosphate sugar pyrophosphatase	Nucleoside diphosphate pyrophosphatase | NUDIX hydrolase, conserved site | NUDIX hydrolase domain | NUDIX hydrolase domain-like
PA4353	(yajB)	0.537528	0.762521	conserved hypothetical protein	Acyl carrier protein phosphodiesterase
PA0673	(pigB)	0.537072	NA	hypothetical protein	NA
PA4081	cupB6	0.536655	NA	fimbrial subunit CupB6	Fimbrial-type adhesion domain | Adhesion domain
PA1005	PA1005	0.536565	0.75635	conserved hypothetical protein	Beta-barrel assembly-enhancing protease | Tetratricopeptide-like helical domain | Peptidase M48
PA4504	dppC	0.53614	NA	dipeptide ABC transporter permease DppC	ABC transporter type 1, transmembrane domain MetI-like | Oligopeptide transport permease C-like, N-terminal domain
PA0397	(czcD)	0.535475	NA	probable cation efflux system protein	Cation efflux protein | Cation efflux protein, cytoplasmic domain
PA1627	PA1627	0.534971	NA	probable transcriptional regulator	Transcription regulator FadR/GntR, C-terminal | Transcription regulator HTH, GntR | Winged helix-turn-helix DNA-binding domain | GntR, C-terminal
PA0218	PA0218	0.534878	NA	probable transcriptional regulator	Transcription regulator HTH, LysR | Winged helix-turn-helix DNA-binding domain | LysR, substrate-binding
PA1315	PA1315	0.53466	NA	probable transcriptional regulator	Tetracycline transcriptional regulator, TetR-related, C-terminal | DNA-binding HTH domain, TetR-type | DNA-binding HTH domain, TetR-type, conserved site | Homeobox domain-like
PA4331	PA4331	0.534518	NA	probable ferredoxin reductase	2Fe-2S ferredoxin-type iron-sulfur binding domain | Phenol hydroxylase reductase | Ferredoxin reductase-type FAD-binding domain | Flavoprotein pyridine nucleotide cytochrome reductase | Riboflavin synthase-like beta-barrel | Oxidoreductase FAD/NAD(P)-binding | Beta-grasp domain
PA3891	opuCA	0.534193	0.75796	OpuC ABC transporter, ATP-binding protein, OpuCA	CBS domain | ABC transporter-like | P-loop containing nucleoside triphosphate hydrolase | ABC transporter, conserved site | Glycine betaine transport ATP-binding subunit | AAA+ ATPase domain
PA1406	PA1406	0.534158	NA	hypothetical protein	Polymerase, nucleotidyl transferase domain | 2-5-oligoadenylate synthetase, N-terminal
PA2852	earP	0.532929	NA	EarP	Uncharacterised conserved protein UCP015557
PA2185	katN	0.532825	NA	non-heme catalase KatN	Manganese catalase | Ferritin-like superfamily | Ferritin-related
PA4928	(ygiR; ygiQ)	0.532631	0.757638	conserved hypothetical protein	Uncharacterised protein family UPF0313 | Radical SAM | Methylthiotransferase, conserved site | Aldolase-type TIM barrel | Uncharacterised protein family UPF0313, C-terminal | Elongator protein 3/MiaB/NifB | Uncharacterised protein family UPF0313, N-terminal
PA2464	PA2464	0.532469	NA	hypothetical protein	NA
PA4430	PA4430	0.532348	0.714408	probable cytochrome b	Cytochrome b/b6, N-terminal | Di-haem cytochrome, transmembrane | Cytochrome b | Cytochrome b/b6, C-terminal | Cytochrome b/b6-like domain
PA3240	PA3240	0.531096	0.760525	conserved hypothetical protein	Pirin, N-terminal domain | RmlC-like jelly roll fold | Pirin | RmlC-like cupin domain | Pirin, C-terminal domain
PA0344	PA0344	0.530904	NA	hypothetical protein	GTP binding domain | P-loop containing nucleoside triphosphate hydrolase | Protein of unknown function DUF3482
PA0796	prpB	0.530732	NA	carboxyphosphonoenolpyruvate phosphonomutase	2-methylisocitrate lyase | Pyruvate/Phosphoenolpyruvate kinase-like domain | Isocitrate lyase/phosphorylmutase, conserved site
PA0405	algH	0.530703	0.776437	AlgH	Protein of unknown function UPF0301
PA2764	PA2764	0.530428	NA	hypothetical protein	Alpha/Beta hydrolase fold | Alpha/beta hydrolase fold-1
PA4565	proB	0.530247	0.735049	glutamate 5-kinase	Glutamate/acetylglutamate kinase | Glutamate 5-kinase, conserved site | PUA-like domain | Glutamate 5-kinase/delta-1-pyrroline-5-carboxylate synthase | PUA domain | Aspartate/glutamate/uridylate kinase | Glutamate 5-kinase
PA2431	PA2431	0.530148	NA	hypothetical protein	Para-hydroxybenzoic acid efflux pump subunit AaeB/fusaric acid resistance protein
PA3022	PA3022	0.529906	0.79104	hypothetical protein	Pyruvate kinase-like, insert domain | Molybdenum cofactor sulfurase, C-terminal | MOSC, N-terminal beta barrel
PA2420	(opdJ)	0.52828	NA	probable porin	Outer membrane porin, bacterial
PA4609	radA	0.527862	0.772014	DNA repair protein RadA	DNA repair protein RadA | Ribosomal protein S5 domain 2-type fold | DNA recombination and repair protein RecA-like, ATP-binding domain | Ribosomal protein S5 domain 2-type fold, subgroup | AAA+ ATPase domain | P-loop containing nucleoside triphosphate hydrolase
PA5255	algQ	0.527849	0.762521	Alginate regulatory protein AlgQ	Regulator of RNA polymerase sigma(70) subunit, Rsd/AlgQ
PA4492	magA	0.527296	0.760525	MagA	Uncharacterised conserved protein UCP012281 | Domain of unknown function DUF2135
PA5479	gltP	0.526858	0.75796	proton-glutamate symporter	Sodium:dicarboxylate symporter | Sodium:dicarboxylate symporter, conserved site | Proton/glutamate-aspartate symporter GltP
PA3131	(edaB)	0.526834	NA	probable aldolase	Aldolase-type TIM barrel | KDPG/KHG aldolase, active site 1 | KDPG/KHG aldolase
PA0200	PA0200	0.526084	0.757638	hypothetical protein	Protein of unknown function DUF3079
PA1345	PA1345	0.525228	NA	hypothetical protein	RimK-like ATPgrasp N-terminal domain | ATP-grasp fold, RimK-type | ATP-grasp fold | ATP-grasp fold, subdomain 1
PA2696	PA2696	0.523162	NA	probable transcriptional regulator	Homeobox domain-like | DNA binding HTH domain, AraC-type | HTH domain AraC-type, conserved site
PA2793	PA2793	0.523042	NA	hypothetical protein	NA
PA5114	PA5114	0.522416	0.746292	hypothetical protein	Protein of unknown function DUF2339, transmembrane
PA3637	pyrG	0.522266	0.724004	CTP synthase	CTP synthase | Class I glutamine amidotransferase-like | CTP synthase, N-terminal | CTP synthase GATase domain | Glutamine amidotransferase | P-loop containing nucleoside triphosphate hydrolase
PA1139	PA1139	0.521937	NA	hypothetical protein	CAP domain
PA4634	PA4634	0.521678	NA	hypothetical protein	SOS response associated peptidase (SRAP)
PA3662	PA3662	0.521384	NA	hypothetical protein	NA
PA0916	(yliG)	0.520516	NA	conserved hypothetical protein	Methylthiotransferase, N-terminal | Ribosomal protein S12 methylthiotransferase RimO | Methylthiotransferase | TRAM domain | Elongator protein 3/MiaB/NifB | Radical SAM, alpha/beta horseshoe | Radical SAM | Methylthiotransferase, conserved site
PA5110	fbp	0.520448	0.72717	fructose-1,6-bisphosphatase	Fructose-1,6-bisphosphatase | Fructose-1,6-bisphosphatase class 1 | Fructose-1-6-bisphosphatase class I, N-terminal
PA2801	PA2801	0.519743	NA	hypothetical protein	HotDog domain
PA2194	hcnB	0.519352	NA	hydrogen cyanide synthase HcnB	FAD/NAD(P)-binding domain | Opine oxidase, subunit A/hydrogen cyanide synthase, subunit B | BFD-like [2Fe-2S]-binding domain
PA3385	amrZ	0.519267	0.706908	alginate and motility regulator Z	Arc-type ribbon-helix-helix | Ribbon-helix-helix | Arc-like DNA binding domain
PA3160	wzz	0.518897	0.734525	O-antigen chain length regulator	Polysaccharide chain length determinant N-terminal domain
PA0135	PA0135	0.518737	NA	hypothetical protein	NA
PA0823	PA0823	0.518737	NA	hypothetical protein	NA
PA1568	PA1568	0.518737	NA	conserved hypothetical protein	Endoribonuclease L-PSP/chorismate mutase-like | YjgF/YER057c/UK114 family
PA1664	orfX	0.518737	NA	OrfX	NA
PA1956	fapA	0.518737	NA	FapA	NA
PA2078	PA2078	0.518737	NA	(7S,10S)-hydroperoxide diol synthase	Cytochrome c-like domain
PA2203	PA2203	0.518737	NA	probable amino acid permease	Amino acid ABC transporter, permease protein, 3-TM domain | ABC transporter type 1, transmembrane domain MetI-like
PA2421	PA2421	0.518737	NA	hypothetical protein	MetA-pathway of phenol degradation, putative | Outer membrane protein/outer membrane enzyme PagP, beta-barrel
PA2924	hisQ	0.518737	NA	histidine transport system permease HisQ	ABC transporter type 1, transmembrane domain MetI-like | Amino acid ABC transporter, permease protein, 3-TM domain
PA4096	(phlE)	0.518737	NA	probable major facilitator superfamily (MFS) transporter	Major facilitator superfamily domain | Major facilitator superfamily
PA4211	phzB1	0.518737	NA	probable phenazine biosynthesis protein	Phenazine biosynthesis protein A/B | NTF2-like domain
PA4823	PA4823	0.518737	NA	hypothetical protein	NA
PA3841	exoS	0.518539	0.749217	exoenzyme S	Virulence factor YopE uncharacterised domain | Yersinia virulence determinant YopE | ADP ribosyltransferase
PA4224	pchG	0.517663	0.725143	pyochelin biosynthetic protein PchG	Thiazolinyl imide reductase | Oxidoreductase, N-terminal | NAD(P)-binding domain
PA1323	PA1323	0.51747	0.699789	hypothetical protein	Protein of unknown function DUF883, ElaB
PA5569	rnpA	0.516448	0.74245	ribonuclease P protein component	Ribonuclease P | Ribosomal protein S5 domain 2-type fold | Ribonuclease P, conserved site | Ribosomal protein S5 domain 2-type fold, subgroup
PA0704	PA0704	0.516034	NA	probable amidase	Amidase signature domain
PA2822	PA2822	0.515747	NA	conserved hypothetical protein	GAF domain-like | GAF domain | Free Met sulfoxide reductase conserved site
PA4477	cafA	0.515502	0.760525	cytoplasmic axial filament protein	S1 domain | RNA-binding protein AU-1/Ribonuclease E/G | RNA-binding domain, S1 | Ribonuclease E/G | Nucleic acid-binding, OB-fold
PA2573	PA2573	0.515373	0.776831	probable chemotaxis transducer	HAMP domain | Methyl-accepting chemotaxis protein (MCP) signalling domain
PA3307	PA3307	0.515109	0.785075	hypothetical protein	NA
PA0055	PA0055	0.514995	NA	hypothetical protein	DinB/YfiT-like putative metalloenzymes | Domain of unknown function DUF1993
PA5350	rubA2	0.514452	NA	Rubredoxin 2	Rubredoxin domain | Rubredoxin | Rubredoxin, iron-binding site | Rubredoxin-like domain
PA0321	PA0321	0.513792	NA	acetylpolyamine amidohydrolase	Histone deacetylase domain | Histone deacetylase superfamily
PA2443	sdaA	0.511843	0.759799	L-serine dehydratase	Serine dehydratase-like, alpha subunit | Allosteric substrate binding domain | Serine dehydratase beta chain | Iron-sulphur-dependent L-serine dehydratase single chain form
PA1813	(gloB)	0.511656	NA	probable hydroxyacylglutathione hydrolase	Hydroxyacylglutathione hydrolase | Hydroxyacylglutathione hydrolase, MBL domain | Metallo-beta-lactamase | Hydroxyacylglutathione hydrolase, C-terminal domain
PA2023	galU	0.511491	0.729785	UTP--glucose-1-phosphate uridylyltransferase	Nucleotidyl transferase domain | Nucleotide-diphospho-sugar transferases | UTP--glucose-1-phosphate uridylyltransferase, bacterial/archaeal-type
PA5282	PA5282	0.510491	NA	probable major facilitator superfamily (MFS) transporter	Major facilitator superfamily domain | Major facilitator superfamily | Sugar transporter, conserved site
PA4101	bfmR	0.509898	NA	BfmR	OmpR/PhoB-type DNA-binding domain | Signal transduction response regulator, receiver domain | CheY-like superfamily | Winged helix-turn-helix DNA-binding domain | Signal transduction response regulator, C-terminal effector
PA4973	thiC	0.508066	0.811919	thiamin biosynthesis protein ThiC	Phosphomethylpyrimidine synthase | ThiC-associated domain
PA0724	(coaA)	0.506261	NA	probable coat protein A of bacteriophage Pf1	NA
PA2940	PA2940	0.506101	NA	probable acyl-CoA thiolase	Thiolase, C-terminal | Thiolase | Thiolase-like | Thiolase, acyl-enzyme intermediate active site | Thiolase, conserved site | Thiolase, N-terminal
PA0102	PA0102	0.504948	0.724004	probable carbonic anhydrase	Carbonic anhydrase, prokaryotic-like, conserved site | Carbonic anhydrase
PA3738	xerD	0.504919	NA	integrase/recombinase XerD	Tyrosine recombinase XerD | Integrase, catalytic domain | Integrase, SAM-like, N-terminal | Integrase/recombinase, N-terminal | Integrase-like, catalytic domain | DNA breaking-rejoining enzyme, catalytic core | Tyrosine recombinase XerC/XerD
PA0479	PA0479	0.504616	NA	probable transcriptional regulator	LysR, substrate-binding | Winged helix-turn-helix DNA-binding domain | Transcription regulator HTH, LysR
PA0509	nirN	0.504596	0.720373	NirN	Cytochrome cd1-nitrite reductase-like, haem d1 domain | Cytochrome c-like domain
PA1967	PA1967	0.503042	NA	hypothetical protein	NA
PA2138	ligD	0.502577	0.768757	Multifunctional non-homologous end joining protein LigD	DNA ligase, ATP-dependent, C-terminal | DNA ligase D | DNA ligase, ATP-dependent, central | DNA ligase D, polymerase domain | DNA ligase D, 3'-phosphoesterase domain | Nucleic acid-binding, OB-fold | DNA ligase D, ligase domain | LigD polymerase domain, PaeLigD-type
PA1003	mvfR	0.501809	0.79104	Transcriptional regulator MvfR	Transcription regulator HTH, LysR | LysR, substrate-binding | Winged helix-turn-helix DNA-binding domain
PA5531	tonB1	0.501447	0.74245	TonB1	TonB, C-terminal | Gram-negative bacterial TonB protein
PA2770	PA2770	0.501233	0.789808	hypothetical protein	Phenazine biosynthesis PhzF protein
PA1730	PA1730	0.499468	0.746292	conserved hypothetical protein	Uncharacterised conserved protein UCP005522 | Circularly permuted ATP-grasp type 2
PA0081	fha1	0.499411	0.75635	Fha1	Forkhead-associated (FHA) domain | SMAD/FHA domain | Type VI secretion system, FHA domain-containing protein
PA3141	wbpM	0.499045	0.75635	nucleotide sugar epimerase/dehydratase WbpM	S-adenosyl-L-methionine-dependent methyltransferase | Polysaccharide biosynthesis protein, CapD-like domain | NAD(P)-binding domain
PA5570	rpmH	0.498045	0.739444	50S ribosomal protein L34	Ribosomal protein L34 | Ribosomal protein L34, conserved site
PA5496	nrdJb	0.497751	0.752433	class II (cobalamin-dependent) ribonucleotide-diphosphate reductase subunit, NrdJb	NA
PA0928	gacS	0.497709	0.757638	sensor/response regulator hybrid	Signal transduction histidine kinase, dimerisation/phosphoacceptor domain | Signal transduction histidine kinase, phosphotransfer (Hpt) domain | Histidine kinase-like ATPase, C-terminal domain | HAMP domain | Signal transduction response regulator, receiver domain | Histidine kinase domain | CheY-like superfamily | Signal transduction histidine kinase-related protein, C-terminal | Histidine kinas…
PA3040	(yqjD)	0.496395	0.725143	conserved hypothetical protein	Protein of unknown function DUF883, ElaB
PA0511	nirJ	0.496361	0.735049	heme d1 biosynthesis protein NirJ	Heme D1 biosynthesis, radical SAM protein NirJ | Radical SAM | Main SPASM domain-containing | Elongator protein 3/MiaB/NifB | Aldolase-type TIM barrel
PA3404	(opmM)	0.495526	NA	probable outer membrane protein precursor	Outer membrane efflux protein | Type I secretion outer membrane protein, TolC
PA1894	PA1894	0.495315	NA	hypothetical protein	Oxoglutarate/iron-dependent dioxygenase
PA5390	PA5390	0.4953	NA	probable peptidic bond hydrolase	Acetylornithine deacetylase ArgE | Peptidase M20, dimerisation domain | Peptidase M20 | ArgE/DapE/ACY1/CPG2/YscS, conserved site
PA1996	ppiC1	0.494604	NA	peptidyl-prolyl cis-trans isomerase C1	Peptidyl-prolyl cis-trans isomerase, PpiC-type | Peptidyl-prolyl cis-trans isomerase, PpiC-type, conserved site
PA2582	PA2582	0.494073	0.754774	hypothetical protein	ProQ/FinO domain
PA2506	PA2506	0.493578	NA	hypothetical protein	NA
PA0231	pcaD	0.493296	NA	beta-ketoadipate enol-lactone hydrolase	3-oxoadipate enol-lactonase 1/2 | Alpha/Beta hydrolase fold | Alpha/beta hydrolase fold-1
PA0567	(yqaE)	0.492997	0.764993	conserved hypothetical protein	Proteolipid membrane potential modulator
PA2501	PA2501	0.491109	NA	hypothetical protein	NA
PA2960	pilZ	0.490814	0.762521	type 4 fimbrial biogenesis protein PilZ	PilZ domain
PA5423	PA5423	0.490793	0.789808	hypothetical protein	Protein of unknown function DUF3299
PA3471	(sfcA)	0.490107	0.764993	probable malic enzyme	Malic oxidoreductase | NAD(P)-binding domain | Malic enzyme, N-terminal domain | Malic enzyme, NAD-binding | NAD-dependent malic enzyme, proteobacteria | Malic enzyme, conserved site
PA0575	PA0575	0.490076	NA	conserved hypothetical protein	PAS domain | GGDEF domain | EAL domain | Solute-binding protein family 3/N-terminal domain of MltF | PAC motif | Nucleotide cyclase | PAS-associated, C-terminal | PAS fold-3
PA1379	PA1379	0.489947	NA	probable short-chain dehydrogenase	Short-chain dehydrogenase/reductase SDR | Short-chain dehydrogenase/reductase, conserved site | NAD(P)-binding domain
PA4346	PA4346	0.48957	NA	hypothetical protein	NA
PA3802	hisS	0.489045	0.762521	histidyl-tRNA synthetase	Histidine-tRNA ligase | Histidine-tRNA ligase/ATP phosphoribosyltransferase regulatory subunit | Aminoacyl-tRNA synthetase, class II | Histidyl-anticodon-binding | Anticodon-binding
PA5104	PA5104	0.488486	NA	conserved hypothetical protein	RmlC-like jelly roll fold | Uncharacterised protein family HutD/Ves | RmlC-like cupin domain
PA0595	lptD	0.487904	0.758005	LPS-assembly protein LptD	Organic solvent tolerance protein, C-terminal | Organic solvent tolerance-like, N-terminal | LPS-assembly protein LptD
PA0954	PA0954	0.487853	NA	probable acylphosphatase	Acylphosphatase-like domain | Acylphosphatase, conserved site
PA3592	(baiF)	0.487696	NA	conserved hypothetical protein	CoA-transferase family III domain | CoA-transferase family III
PA2799	PA2799	0.487525	NA	hypothetical protein	PilZ domain
PA3435	(mioC)	0.487076	NA	conserved hypothetical protein	Flavodoxin/nitric oxide synthase | Flavoprotein-like domain | Flavodoxin-like
PA2752	(yqaA)	0.486775	NA	conserved hypothetical protein	SNARE associated Golgi protein | Uncharacterised protein family, RP436
PA2574	alkB1	0.485773	NA	alkane-1-monooxygenase	Fatty acid desaturase domain | Alkane/xylene monooxygenase
PA1997	PA1997	0.485639	NA	probable AMP-binding enzyme	Acetoacetyl-CoA synthase | Acetyl-coenzyme A synthetase, N-terminal domain | AMP-dependent synthetase/ligase | AMP-binding, conserved site
PA3542	alg44	0.485606	0.789808	alginate biosynthesis protein Alg44	PilZ domain
PA3942	tesB	0.48546	NA	acyl-CoA thioesterase II	HotDog domain | Acyl-CoA thioesterase
PA4069	PA4069	0.485442	0.789808	hypothetical protein	NAD(P)-binding domain | RmlD-like substrate binding domain
PA3029	moaB2	0.485216	0.79702	molybdopterin biosynthetic protein B2	MoaB/Mog domain | Molybdenum cofactor biosynthesis protein MoaB | Molybdenum cofactor biosynthesis protein B, proteobacteria | Molybdenum cofactor biosynthesis, conserved site
PA4690a	NA	0.484998	NA	NA	NA
PA4979	PA4979	0.484918	NA	probable acyl-CoA dehydrogenase	Acyl-CoA dehydrogenase/oxidase, N-terminal | Acyl-CoA dehydrogenase, conserved site | Acyl-CoA dehydrogenase/oxidase C-terminal | Acyl-CoA dehydrogenase/oxidase, N-terminal and middle domain | Acyl-CoA oxidase/dehydrogenase, central domain
PA0659	PA0659	0.484835	0.769802	hypothetical protein	Protein of unknown function DUF805
PA0956	proS	0.483506	0.762521	prolyl-tRNA synthetase	Prokaryote proline-tRNA ligase core domain | Anticodon-binding | Aminoacyl-tRNA synthetase, class II (G/ P/ S/T) | YbaK/aminoacyl-tRNA synthetase-associated domain | Prolyl-tRNA synthetase, class IIa, type 1 | Aminoacyl-tRNA synthetase, class II | Proline-tRNA ligase, class IIa | Prolyl-tRNA synthetase, class IIa, bacterial-type
PA5377	cbcW	0.481891	0.811919	CbcW	ABC transporter type 1, transmembrane domain MetI-like | ABC transporter, choline, permease protein
PA0510	nirE	0.481517	0.75635	NirE	Tetrapyrrole methylase, subdomain 1 | Tetrapyrrole methylase, subdomain 2 | Uroporphiryn-III C-methyltransferase, conserved site | Tetrapyrrole methylase | Uroporphyrin-III C-methyltransferase
PA4481	mreB	0.481288	0.75796	rod shape-determining protein MreB	Cell shape determining protein MreB
PA3434	PA3434	0.480879	NA	probable transposase	Transposase, IS111A/IS1328/IS1533, N-terminal | Transposase, IS116/IS110/IS902
PA4443	cysD	0.479625	NA	ATP sulfurylase small subunit	Sulphate adenylyltransferase, small subunit | Rossmann-like alpha/beta/alpha sandwich fold | Phosphoadenosine phosphosulphate reductase
PA3850	PA3850	0.479567	NA	hypothetical protein	NA
PA0275	PA0275	0.47923	NA	probable transcriptional regulator	Winged helix-turn-helix DNA-binding domain | Cyclic nucleotide-binding domain | RmlC-like jelly roll fold | Cyclic nucleotide-binding-like | Crp-type HTH domain
PA1160	PA1160	0.479017	0.797506	hypothetical protein	NA
PA0065	PA0065	0.478643	NA	hypothetical protein	Phosphoglycolate phosphatase, domain 2 | HAD-like domain
PA0005	lptA	0.477965	0.797125	lysophosphatidic acid acyltransferase, LptA	Phospholipid/glycerol acyltransferase
PA1027	amaB	0.477781	0.785075	delta1-Piperideine-6-carboxylate dehydrogenase	Aldehyde dehydrogenase, glutamic acid active site | Aldehyde dehydrogenase N-terminal domain | Aldehyde dehydrogenase domain | Aldehyde/histidinol dehydrogenase
PA1985	pqqA	0.477119	0.807318	pyrroloquinoline quinone biosynthesis protein A	Coenzyme PQQ biosynthesis protein A
PA2353	PA2353	0.475077	NA	conserved hypothetical protein	P-loop containing nucleoside triphosphate hydrolase | ATPase, AFG1-like
PA3006	psrA	0.474731	0.749448	transcriptional regulator PsrA	Tetracycline transcriptional regulator, TetR-related, C-terminal | DNA-binding HTH domain, TetR-type | Homeobox domain-like | DNA-binding HTH domain, TetR-type, conserved site
PA5385	cdhB	0.474204	NA	CdhB, Carnitine dehydrogenase-related gene B	HotDog domain
PA3623	PA3623	0.474136	0.768757	conserved hypothetical protein	Peptidase M23 | Duplicated hybrid motif | LysM domain
PA1537	PA1537	0.47365	NA	probable short-chain dehydrogenase	Short-chain dehydrogenase/reductase, conserved site | NAD(P)-binding domain | Short-chain dehydrogenase/reductase SDR
PA3625	surE	0.473643	0.789808	survival protein SurE	Survival protein SurE-like phosphatase/nucleotidase | Survival protein SurE
PA5249	PA5249	0.473515	NA	hypothetical protein	Amino acid exporter protein, LeuE-type
PA3403a	NA	0.473404	0.822216	NA	NA
PA5564	gidB	0.473299	0.797506	glucose inhibited division protein B	S-adenosyl-L-methionine-dependent methyltransferase | rRNA small subunit methyltransferase G
PA1611	PA1611	0.473214	0.789808	hybrid sensor kinase	Signal transduction histidine kinase, dimerisation/phosphoacceptor domain | HAMP domain | CheY-like superfamily | Histidine kinase-like ATPase, C-terminal domain | Signal transduction response regulator, receiver domain | Histidine kinase BarA, N-terminal | Signal transduction histidine kinase-related protein, C-terminal | Histidine kinase domain
PA0262	vgrG2b	0.472836	0.789808	VgrG2b	Type VI secretion system, RhsGE-associated Vgr protein | Putative type VI secretion system, Rhs element associated Vgr domain | Type VI secretion system, RhsGE-associated Vgr family subset | Gp5 N-terminal | Domain of unknown function DUF2345, Vgr C-terminal
PA3894	(opmI)	0.472723	NA	probable outer membrane protein precursor	Outer membrane efflux protein | RND efflux system, outer membrane lipoprotein, NodT
PA1993	(yhhS)	0.472673	NA	probable major facilitator superfamily (MFS) transporter	Major facilitator superfamily domain | Major facilitator superfamily | Uncharacterised protein family UPF0226, major facilitator superfamily
PA1372	PA1372	0.471969	0.768107	hypothetical protein	UvrD-like helicase C-terminal domain | P-loop containing nucleoside triphosphate hydrolase
PA4138	tyrS	0.471933	0.79104	tyrosyl-tRNA synthetase	Aminoacyl-tRNA synthetase, class Ic | Tyrosine-tRNA ligase | Tyrosine-tRNA ligase, bacterial-type, type 1 | Rossmann-like alpha/beta/alpha sandwich fold | RNA-binding S4 domain
PA1787	acnB	0.471135	0.762521	aconitate hydratase 2	Aconitase/3-isopropylmalate dehydratase large subunit, alpha/beta/alpha, subdomain 1/3 | Aconitase/3-isopropylmalate dehydratase large subunit, alpha/beta/alpha domain | Aconitase B, HEAT-like domain | Aconitase/3-isopropylmalate dehydratase, swivel | Aconitase family, 4Fe-4S cluster binding site | Aconitase B, swivel | Aconitase B | Aconitase/3-isopropylmalate dehydratase large subunit, alpha/be…
PA2387	fpvI	0.471001	0.789808	FpvI	RNA polymerase sigma factor, region 3/4 | RNA polymerase sigma-70 region 2 | RNA polymerase sigma-70 like domain | RNA polymerase sigma factor, region 2 | RNA polymerase sigma factor 70, region 4 type 2 | Winged helix-turn-helix DNA-binding domain
PA0394	(yggS)	0.470151	NA	conserved hypothetical protein	Pyridoxal phosphate homeostasis protein | PLP-binding barrel | Alanine racemase, N-terminal
PA1768	PA1768	0.469505	0.789808	hypothetical protein	Aspartic peptidase domain
PA0720	PA0720	0.469482	NA	helix destabilizing protein of bacteriophage Pf1	NA
PA3829	PA3829	0.469449	NA	hypothetical protein	Xaa-Pro dipeptidyl-peptidase-like domain | Alpha/Beta hydrolase fold
PA3754	(yeaB)	0.468756	0.797506	hypothetical protein	NUDIX hydrolase domain | NUDIX hydrolase domain-like
PA2883	PA2883	0.46873	0.749448	hypothetical protein	Protein of unknown function DUF2897
PA2058	sppA	0.468705	NA	ABC transporter substrate-binding protein, SppA	Peptide/nickel binding protein, MppA-type | Solute-binding protein family 5 domain
PA2746a	NA	0.46816	0.790049	NA	NA
PA4588	gdhA	0.466347	0.789808	glutamate dehydrogenase	NAD(P)-binding domain | Glutamate/phenylalanine/leucine/valine dehydrogenase, C-terminal | Glutamate dehydrogenase | Leu/Phe/Val dehydrogenases active site | Glutamate/phenylalanine/leucine/valine dehydrogenase, dimerisation domain | Glutamate/phenylalanine/leucine/valine dehydrogenase | NAD(P) binding domain of glutamate dehydrogenase
PA2988	lolE	0.466121	0.789808	lipoprotein localization protein LolE	MacB-like periplasmic core domain | Lipoprotein-releasing system transmembrane protein LolC/E | ABC transporter permease protein domain
PA3409	hasS	0.465368	0.789808	HasS	FecR protein | FecR, N-terminal | Fe(2+)-dicitrate sensor, transmembrane component
PA3349	PA3349	0.465229	0.774992	probable chemotaxis protein	CheW-like domain | CheY-like superfamily | Signal transduction response regulator, receiver domain | Chemotaxis response regulator CheV
PA3548	algI	0.465203	NA	alginate o-acetyltransferase AlgI	Alginate O-acetyltransferase AlgI/D-alanyl transfer protein DltB | Alginate O-acetyltransferase AlgI | Membrane bound O-acyl transferase, MBOAT
PA0949	wrbA	0.464842	0.789808	Trp repressor binding protein WrbA	Flavoprotein-like domain | NADPH-dependent FMN reductase-like | Flavoprotein WrbA-like | Flavodoxin, conserved site | Flavodoxin/nitric oxide synthase
PA4611	PA4611	0.4648	0.764993	hypothetical protein	Protein of unknown function DUF465
PA3816	cysE	0.464213	0.797506	O-acetylserine synthase	Hexapeptide repeat | Serine O-acetyltransferase | Trimeric LpxA-like
PA1921	PA1921	0.464167	0.79702	hypothetical protein	S-adenosyl-L-methionine-dependent methyltransferase
PA1837a	NA	0.463945	NA	NA	NA
PA0420	bioA	0.463891	0.81865	adenosylmethionine-8-amino-7-oxononanoate aminotransferase	Aminotransferase class-III | Pyridoxal phosphate-dependent transferase, subdomain 2 | Pyridoxal phosphate-dependent transferase, major region, subdomain 1 | Adenosylmethionine--8-amino-7-oxononanoate aminotransferase BioA | Pyridoxal phosphate-dependent transferase
PA0758	PA0758	0.463777	0.789808	hypothetical protein	Metal-dependent hydrolase HDOD
PA2745	PA2745	0.463721	NA	probable hydrolase	Alpha/Beta hydrolase fold | Alpha/beta hydrolase fold-1
PA1318	cyoB	0.463417	NA	cytochrome o ubiquinol oxidase subunit I	Cytochrome c oxidase subunit I | Cytochrome c oxidase-like, subunit I domain | Cytochrome o ubiquinol oxidase, subunit I | Cytochrome c oxidase, subunit I, copper-binding site
PA1596	htpG	0.46331	0.785075	heat shock protein HtpG	Heat shock protein Hsp90, N-terminal | Heat shock protein Hsp90 family | Ribosomal protein S5 domain 2-type fold | Histidine kinase-like ATPase, C-terminal domain | Heat shock protein Hsp90, conserved site
PA2261	(kguK; kgk)	0.463295	NA	probable 2-ketogluconate kinase	Ribokinase-like | Carbohydrate kinase PfkB | Carbohydrate/puine kinase, PfkB, conserved site
PA2099	PA2099	0.46323	NA	probable short-chain dehydrogenase	Short-chain dehydrogenase/reductase SDR | NAD(P)-binding domain
PA1861	modC	0.462808	NA	molybdenum transport protein ModC	Molybdate/tungstate binding, C-terminal | Transport-associated OB, type 1 | Molybdate ABC transporter, ATP-binding protein | ABC transporter-like | AAA+ ATPase domain | P-loop containing nucleoside triphosphate hydrolase | ABC transporter, molybdenum import, ModC | ABC transporter, conserved site
PA4136	(sur; bcr)	0.462714	NA	probable major facilitator superfamily (MFS) transporter	Major facilitator superfamily | Drug resistance transporter Bcr/CmlA subfamily | Major facilitator superfamily domain
PA3857	pcs	0.462418	0.789808	phosphatidylcholine synthase	Phosphatidylcholine synthase Pcs | CDP-alcohol phosphatidyltransferase
PA0939	PA0939	0.46191	NA	hypothetical protein	Modulator of Rho-dependent transcription termination | Rof/RNase P-like
PA3736	hom	0.461069	0.789808	homoserine dehydrogenase	Aspartate/homoserine dehydrogenase, NAD-binding | Homoserine dehydrogenase | Homoserine dehydrogenase, conserved site | Homoserine dehydrogenase, catalytic | NAD(P)-binding domain | ACT domain
PA3001	PA3001	0.459837	0.762521	probable glyceraldehyde-3-phosphate dehydrogenase	Glyceraldehyde 3-phosphate dehydrogenase, catalytic domain | Glyceraldehyde 3-phosphate dehydrogenase, NAD(P) binding domain | NAD(P)-binding domain | Glyceraldehyde/Erythrose phosphate dehydrogenase family | Glyceraldehyde-3-phosphate dehydrogenase, type I | Glyceraldehyde 3-phosphate dehydrogenase, active site
PA2999	nqrA	0.458767	0.783763	Na+-translocating NADH:ubiquinone oxidoreductase subunit Nrq1	Na(+)-translocating NADH-quinone reductase subunit A | Na(+)-translocating NADH-quinone reductase subunit A, C-terminal domain
PA0536	PA0536	0.458532	0.789808	hypothetical protein	TPM domain
PA5305	(ydbL)	0.45826	0.819826	conserved hypothetical protein	Uncharacterised conserved protein UCP025560
PA2094	PA2094	0.458113	NA	probable transmembrane sensor	FecR protein | FecR, N-terminal | Fe(2+)-dicitrate sensor, transmembrane component
PA2714	PA2714	0.457649	0.793689	probable molybdopterin oxidoreductase	Molybdopterin oxidoreductase | Molybdopterin oxidoreductase, prokaryotic, conserved site | Molybdopterin oxidoreductase, 4Fe-4S domain | Aspartate decarboxylase-like domain | Molybdopterin dinucleotide-binding domain
PA0103	PA0103	0.457442	0.793182	probable sulfate transporter	SLC26A/SulP transporter domain
PA4924	PA4924	0.457078	NA	conserved hypothetical protein	LysM domain | Peptidase M23 | Duplicated hybrid motif
PA3041	(yqjE)	0.456769	0.762546	hypothetical protein	Putative Actinobacterial Holin-X, holin superfamily III
PA1247	aprE	0.455722	0.789808	alkaline protease secretion protein AprE	Secretion protein HlyD, conserved site | RND efflux pump, membrane fusion protein | Type I secretion membrane fusion protein, HlyD family | RTX secretion protein D, Gram-negative bacteria
PA4277	tufB	0.455432	0.762521	elongation factor Tu	Translation elongation factor EFTu-like, domain 2 | Transcription factor, GTP-binding domain | Translation elongation factor EFTu/EF1A, bacterial/organelle | P-loop containing nucleoside triphosphate hydrolase | Translation protein, beta-barrel domain | Small GTP-binding protein domain | Translation elongation factor EF1A/initiation factor IF2gamma, C-terminal | Elongation factor Tu, domain 2 | T…
PA4226	pchE	0.455317	0.741438	dihydroaeruginoic acid synthetase	Phosphopantetheine binding ACP domain | Polyketide synthase, phosphopantetheine-binding domain | S-adenosyl-L-methionine-dependent methyltransferase | Amino acid adenylation domain | AMP-binding, conserved site | Phosphopantetheine attachment site | Condensation domain | AMP-dependent synthetase/ligase
PA1309	PA1309	0.455233	NA	probable transcriptional regulator	Winged helix-turn-helix DNA-binding domain | Transcription regulator HTH, LysR | LysR, substrate-binding | Aminoethylphosphonate utilisation-associated transcription regulator, LysR-type
PA3640	dnaE	0.455083	0.789808	DNA polymerase III, alpha chain	Polymerase/histidinol phosphatase, N-terminal | DNA polymerase, helix-hairpin-helix motif | PHP domain | Bacterial DNA polymerase III, alpha subunit | OB-fold nucleic acid binding domain, AA-tRNA synthetase-type | Polymerase/histidinol phosphatase-like | DNA polymerase III, alpha subunit
PA2747a	NA	0.455021	NA	NA	NA
PA3420	PA3420	0.454769	NA	probable transcriptional regulator	Transcription regulator LuxR, C-terminal | P-loop containing nucleoside triphosphate hydrolase | Winged helix-turn-helix DNA-binding domain | Tetratricopeptide-like helical domain | Signal transduction response regulator, C-terminal effector
PA2118a	NA	0.454556	NA	NA	NA
PA2380	PA2380	0.45422	NA	hypothetical protein	NA
PA1419	PA1419	0.454192	NA	probable transporter	Purine-cytosine permease Fcy2/21/22 | Purine-cytosine permease
PA5488	PA5488	0.453113	0.786561	hypothetical protein	Endonuclease/exonuclease/phosphatase
PA4403	secA	0.453045	0.774992	secretion protein SecA	Protein translocase subunit SecA | SEC-C motif | SecA Wing/Scaffold | SecA DEAD-like, N-terminal | SecA preprotein, cross-linking domain | P-loop containing nucleoside triphosphate hydrolase | SecA conserved site | SecA motor DEAD
PA2323	(gapN; gapB)	0.45293	0.811919	probable glyceraldehyde-3-phosphate dehydrogenase	Aldehyde dehydrogenase N-terminal domain | Aldehyde dehydrogenase, cysteine active site | Aldehyde/histidinol dehydrogenase | Aldehyde dehydrogenase domain
PA0707	toxR	0.452289	0.818581	transcriptional regulator ToxR	EAL domain
PA3694	PA3694	0.452135	NA	hypothetical protein	NA
PA1155	nrdB	0.452073	0.762202	NrdB, tyrosyl radical-harboring component of class Ia ribonucleotide reductase	Ribonucleotide reductase small subunit family | Ribonucleotide reductase small subunit | Ferritin-like superfamily
PA1510	tplE	0.451695	NA	type 6 PGAP1-like effector, TplE	Alpha/Beta hydrolase fold
PA2559	PA2559	0.451233	0.766981	hypothetical protein	Protein of unknown function DUF4946
PA4038	PA4038	0.450752	NA	hypothetical protein	NA
PA2484	PA2484	0.450668	0.836761	conserved hypothetical protein	Tetracycline transcriptional regulator, TetR-related, C-terminal | Homeobox domain-like | DNA-binding HTH domain, TetR-type
PA0471	fiuR	0.450392	0.81865	FiuR	Fe(2+)-dicitrate sensor, transmembrane component | FecR protein | FecR, N-terminal
PA0306a	NA	0.450123	0.818581	NA	NA
PA5059	(phaD)	0.449736	NA	probable transcriptional regulator	DNA-binding HTH domain, TetR-type | Bacterial transcriptional repressor TetR | Homeobox domain-like
PA3549	algJ	0.449501	NA	alginate o-acetyltransferase AlgJ	Alginate O-acetyltranferase AlgJ | AlgX/AlgJ, SGNH hydrolase-like domain
PA4837	PA4837	0.448802	0.770136	probable outer membrane protein precursor	TonB-dependent siderophore receptor | TonB-dependent receptor, beta-barrel | TonB-dependent receptor, plug domain
PA1484	PA1484	0.447845	NA	probable transcriptional regulator	Signal transduction response regulator, C-terminal effector | Winged helix-turn-helix DNA-binding domain | Transcription regulator LuxR, C-terminal
PA3731	(yjfJ)	0.447765	0.789808	conserved hypothetical protein	PspA/IM30
PA2083	PA2083	0.447627	NA	probable ring-hydroxylating dioxygenase subunit	Aromatic-ring-hydroxylating dioxygenase, alpha subunit, C-terminal domain | Aromatic-ring-hydroxylating dioxygenase, alpha subunit | Aromatic-ring-hydroxylating dioxygenase, 2Fe-2S-binding site | Rieske [2Fe-2S] iron-sulphur domain
PA2338	(mtlE)	0.446848	NA	probable binding protein component of ABC maltose/mannitol transporter	Solute-binding family 1
PA2273	soxR	0.446702	NA	SoxR	Redox-sensitive transcriptional activator SoxR | MerR-type HTH domain | Putative DNA-binding domain | Transcription regulator MerR, DNA binding
PA4293	pprA	0.44658	NA	two-component sensor PprA	PAS domain | Signal transduction histidine kinase, dimerisation/phosphoacceptor domain | Histidine kinase-like ATPase, C-terminal domain | PAC motif | PAS-associated, C-terminal | PAS fold-4 | PAS fold-3 | Histidine kinase domain | Signal transduction histidine kinase-related protein, C-terminal
PA4280	birA	0.446119	NA	BirA bifunctional protein	Winged helix-turn-helix DNA-binding domain | Biotinyl protein ligase (BPL) and lipoyl protein ligase (LPL), catalytic domain | Biotin--acetyl-CoA-carboxylase ligase | Bifunctional ligase/repressor BirA | Helix-turn-helix, type 11 | Transcriptional repressor, C-terminal
PA1621	PA1621	0.445992	NA	probable hydrolase	Alpha/Beta hydrolase fold | Alpha/beta hydrolase fold-1
PA2751	(yfkH)	0.445779	NA	conserved hypothetical protein	Virulence factor BrkB
PA0223	PA0223	0.44541	NA	probable dihydrodipicolinate synthetase	DapA-like | Aldolase-type TIM barrel
PA5302	dadX	0.445183	0.789808	catabolic alanine racemase	PLP-binding barrel | Alanine racemase, C-terminal | Alanine racemase | Alanine racemase/group IV decarboxylase, C-terminal | Alanine racemase, N-terminal | Alanine racemase, pyridoxal-phosphate attachment site
PA4605	(ybdD)	0.444543	0.818105	conserved hypothetical protein	Selenoprotein, putative
PA4696	ilvI	0.444107	0.789808	acetolactate synthase large subunit	Thiamine pyrophosphate enzyme, C-terminal TPP-binding | Thiamine pyrophosphate enzyme, N-terminal TPP-binding domain | Acetolactate synthase, large subunit, biosynthetic | Thiamin diphosphate-binding fold | Thiamine pyrophosphate enzyme, central domain | DHS-like NAD/FAD-binding domain
PA4094	PA4094	0.443079	NA	probable transcriptional regulator	Transcription regulator HTH, AraC- type, ligand binding domain-like | Transcription regulator HTH, AraC- type | Homeobox domain-like | DNA binding HTH domain, AraC-type | HTH domain AraC-type, conserved site
PA5087	PA5087	0.442647	NA	hypothetical protein	Sel1-like repeat
PA5535	PA5535	0.442635	0.789808	conserved hypothetical protein	P-loop containing nucleoside triphosphate hydrolase | Cobalamin (vitamin B12) biosynthesis CobW-like, C-terminal | CobW/HypB/UreG, nucleotide-binding domain
PA1495	PA1495	0.442131	NA	hypothetical protein	Predicted HD phosphohydrolase
PA3540	algD	0.442017	0.758924	GDP-mannose 6-dehydrogenase AlgD	UDP-glucose/GDP-mannose dehydrogenase | UDP-glucose/GDP-mannose dehydrogenase, N-terminal | GDP-mannose 6-dehydrogenase | UDP-glucose/GDP-mannose dehydrogenase, C-terminal | NAD(P)-binding domain | UDP-glucose/GDP-mannose dehydrogenase, dimerisation | 6-phosphogluconate dehydrogenase C-terminal domain-like
PA2882	PA2882	0.441302	NA	probable two-component sensor	Signal transduction histidine kinase-related protein, C-terminal | CBS domain | Signal transduction histidine kinase, dimerisation/phosphoacceptor domain | Histidine kinase-like ATPase, C-terminal domain | Histidine kinase domain
PA3938	(tauA)	0.441302	NA	probable periplasmic taurine-binding protein precursor	Solute-binding protein family 3/N-terminal domain of MltF | SsuA/THI5-like | Taurine ABC transporter, substrate-binding protein TauA
PA4987	PA4987	0.441302	NA	probable transcriptional regulator	Cro/C1-type helix-turn-helix domain | Lambda repressor-like, DNA-binding domain | RmlC-like cupin domain | Cupin 2, conserved barrel | RmlC-like jelly roll fold
PA2748	(mapB)	0.441207	NA	probable methionine aminopeptidase	Peptidase M24, methionine aminopeptidase | Peptidase M24A, methionine aminopeptidase, subfamily 1 | Peptidase M24
PA4422	(yraL)	0.440872	0.81865	conserved hypothetical protein	Tetrapyrrole methylase, subdomain 2 | rRNA small subunit methyltransferase I | Tetrapyrrole methylase, subdomain 1 | Tetrapyrrole methylase | SAM-dependent methyltransferase RsmI, conserved site
PA4468	sodM	0.44074	0.797506	superoxide dismutase	Manganese/iron superoxide dismutase | Manganese/iron superoxide dismutase, N-terminal | Manganese/iron superoxide dismutase, binding site | Manganese/iron superoxide dismutase, C-terminal
PA0162	opdC	0.440263	NA	histidine porin OpdC	Outer membrane porin, bacterial
PA0243	PA0243	0.440047	NA	probable transcriptional regulator	DNA-binding HTH domain, TetR-type | Tetracycline transcriptional regulator, TetR-related, C-terminal | Homeobox domain-like
PA4960	(serB)	0.43996	0.81531	probable phosphoserine phosphatase	HAD-like domain | Phosphoserine phosphatase, domain 2 | ACT domain
PA5077	opgH	0.439641	0.789808	OpgH	Nucleotide-diphospho-sugar transferases | Glucan biosynthesis glucosyltransferase H | Glycosyltransferase 2-like
PA3635	eno	0.437375	0.789808	enolase	Enolase, conserved site | Enolase N-terminal domain-like | Enolase-like superfamily | Enolase C-terminal domain-like | Enolase | Enolase, C-terminal TIM barrel domain | Enolase, N-terminal
PA0781	PA0781	0.436863	0.778182	hypothetical protein	TonB-dependent receptor, plug domain | TonB-dependent receptor, beta-barrel
PA4448	hisD	0.436809	0.789808	histidinol dehydrogenase	Histidinol dehydrogenase | Histidinol dehydrogenase, monofunctional | Aldehyde/histidinol dehydrogenase | Histidinol dehydrogenase, conserved site
PA2041	PA2041	0.436727	NA	Amino acid permease	Amino acid permease/ SLC12A domain | Amino acid/polyamine transporter I
PA4695	ilvH	0.435552	0.81865	acetolactate synthase isozyme III small subunit	ACT domain | Acetolactate synthase, small subunit, C-terminal | Acetolactate synthase, small subunit
PA3162	rpsA	0.4355	0.773643	30S ribosomal protein S1	RNA-binding domain, S1 | Nucleic acid-binding, OB-fold | S1 domain | Ribosomal protein S1
PA2007	maiA	0.434209	0.823534	maleylacetoacetate isomerase	Glutathione S-transferases, class Zeta | Thioredoxin-like fold | Glutathione S-transferases, class Zeta , C-terminal | Glutathione S-transferase, N-terminal | Glutathione S-transferase, C-terminal-like | Glutathione S-transferases, class Zeta , N-terminal
PA3059	pelF	0.433948	NA	PelF	Domain of unknown function DUF3492
PA1319	cyoC	0.433732	NA	cytochrome o ubiquinol oxidase subunit III	Cytochrome c oxidase-like subunit III | Ubiquinol oxidase subunit III domain | Cytochrome o ubiquinol oxidase, subunit III | Cytochrome c oxidase, subunit III, 4-helical bundle
PA3068	gdhB	0.433259	0.789808	NAD-dependent glutamate dehydrogenase	NAD-glutamate dehydrogenase, bacteria | NAD-glutamate dehydrogenase | NAD(P)-binding domain
PA5442	PA5442	0.433183	NA	conserved hypothetical protein	PAS domain | EAL domain | PAS fold-3 | GGDEF domain | PAC motif | Nucleotide cyclase | PAS-associated, C-terminal
PA5472	PA5472	0.432888	0.806566	hypothetical protein	NA
PA2802	PA2802	0.431804	0.918883	probable transcriptional regulator	Chorismate pyruvate-lyase/UbiC transcription regulator-associated domain | Transcription regulator HTH, GntR | UbiC transcription regulator-associated | Winged helix-turn-helix DNA-binding domain
PA1312	PA1312	0.431637	NA	probable transcriptional regulator	Transcription regulator HTH, LysR | Winged helix-turn-helix DNA-binding domain | LysR, substrate-binding
PA5425	purK	0.431414	NA	phosphoribosylaminoimidazole carboxylase	ATP-grasp fold | Rudiment single hybrid motif | ATP-grasp fold, subdomain 1 | Phosphoribosylaminoimidazole carboxylase, ATPase subunit | Pre-ATP-grasp domain | ATP-grasp fold, ATP-dependent carboxylate-amine ligase-type
PA0576	rpoD	0.43122	0.767958	sigma factor RpoD	RNA polymerase sigma-70 region 3 | Winged helix-turn-helix DNA-binding domain | RNA polymerase sigma factor, region 2 | RNA polymerase sigma-70 | RNA polymerase sigma factor, region 3/4 | RNA polymerase sigma-70 region 4 | RNA polymerase sigma-70 like domain | RNA polymerase sigma factor 70, non-essential domain | RNA polymerase sigma-70 region 1.2 | RNA polymerase sigma factor RpoD, C-terminal |…
PA4827	(nat)	0.431073	NA	arylamine N-acetyltransferase	Arylamine N-acetyltransferase
PA4870	(ybiI)	0.430638	NA	conserved hypothetical protein	Zinc finger, C4 DksA/TraR-type | Zinc finger, DksA/TraR C4-type | Zinc finger, DksA/TraR C4-type, bacteria | Zinc finger, DksA/TraR C4-type conserved site
PA2498	(yahD)	0.430288	NA	conserved hypothetical protein	Ankyrin repeat-containing domain | Ankyrin repeat
PA0708	PA0708	0.430147	NA	probable transcriptional regulator	LysR, substrate-binding | Transcription regulator HTH, LysR | Winged helix-turn-helix DNA-binding domain
PA4007	proA	0.430061	0.79068	gamma-glutamyl phosphate reductase	Gamma-glutamyl phosphate reductase GPR, conserved site | Glutamate-5-semialdehyde dehydrogenase | GPR domain | Aldehyde/histidinol dehydrogenase | Aldehyde dehydrogenase domain | Aldehyde dehydrogenase N-terminal domain
PA2688	pfeA	0.430052	NA	Ferric enterobactin receptor, outer membrane protein PfeA precursor	TonB-dependent siderophore receptor | TonB-dependent receptor, beta-barrel | TonB-dependent receptor, plug domain | TonB-dependent receptor, conserved site
PA2280	(arsH)	0.430009	NA	oxidoreductase	NADPH-dependent FMN reductase-like | Flavoprotein-like domain | Arsenate resistance ArsH
PA2316	PA2316	0.429885	0.810703	probable transcriptional regulator	LysR, substrate-binding | Winged helix-turn-helix DNA-binding domain | Transcription regulator HTH, LysR
PA3925	PA3925	0.429801	0.815811	probable acyl-CoA thiolase	Thiolase-like | Thiolase, active site | Thiolase, acyl-enzyme intermediate active site | Thiolase | Thiolase, N-terminal | Thiolase, C-terminal
PA3791	PA3791	0.427994	0.808659	hypothetical protein	Protein of unknown function DUF2946
PA4811	fdnH	0.427008	0.81865	nitrate-inducible formate dehydrogenase, beta subunit	4Fe-4S ferredoxin-type, iron-sulphur binding domain | Formate dehydrogenase, transmembrane | Formate dehydrogenase iron-sulphur subunit, Proteobacteria | Formate dehydrogenase iron-sulphur subunit | 4Fe-4S ferredoxin, iron-sulphur binding, conserved site
PA4052	nusB	0.426497	0.79104	NusB protein	NusB/RsmB/TIM44 | NusB antitermination factor
PA2717	cpo	0.426398	NA	chloroperoxidase precursor	Alpha/beta hydrolase fold-1 | Alpha/Beta hydrolase fold
PA1256	lhpO	0.426287	NA	ABC transporter ATP-binding protein, LhpO	AAA+ ATPase domain | ABC-type amino acid transport system, ATPase component, HisP-type | ABC transporter-like | ABC transporter, conserved site | P-loop containing nucleoside triphosphate hydrolase
PA1487	PA1487	0.425788	NA	probable carbohydrate kinase	Carbohydrate kinase, FGGY | Carbohydrate kinase, FGGY, conserved site | Carbohydrate kinase, FGGY, N-terminal | Carbohydrate kinase, FGGY, C-terminal
PA2054	cynR	0.424931	NA	transcriptional regulator CynR	Winged helix-turn-helix DNA-binding domain | Transcription regulator HTH, LysR | LysR, substrate-binding
PA4347	PA4347	0.424415	0.816512	hypothetical protein	Beta-lactamase-related | Beta-lactamase/transpeptidase-like
PA0292	aguA	0.424159	0.81865	agmatine deiminase	Peptidyl-arginine deiminase, Porphyromonas-type | Agmatine deiminase
PA5265	PA5265	0.424159	0.816512	hypothetical protein	NA
PA4644	PA4644	0.423747	NA	hypothetical protein	Cupin fold metalloprotein, WbuC family | RmlC-like cupin domain | RmlC-like jelly roll fold
PA1112a	NA	0.423467	0.820344	NA	NA
PA0115	(elaA)	0.423082	NA	conserved hypothetical protein	GNAT domain | Acyl-CoA N-acyltransferase
PA4779	PA4779	0.422524	NA	hypothetical protein	EamA domain
PA5329	PA5329	0.422038	NA	conserved hypothetical protein	Acyl-CoA thioester hydrolase YbgC/YbaW family | HotDog domain | Thioesterase domain
PA3656	rpsB	0.421711	0.789808	30S ribosomal protein S2	Ribosomal protein S2 | Ribosomal protein S2, flavodoxin-like domain | Ribosomal protein S2, bacteria/mitochondria/plastid | Ribosomal protein S2, conserved site
PA1792	(ybbF)	0.421678	0.821754	conserved hypothetical protein	UDP-2,3-diacylglucosamine hydrolase | Calcineurin-like phosphoesterase domain, ApaH type | Metallo-dependent phosphatase-like
PA4862	PA4862	0.42141	NA	probable ATP-binding component of ABC transporter	AAA+ ATPase domain | ABC transporter-like | P-loop containing nucleoside triphosphate hydrolase | ABC transporter, urea, ATP-binding protein, UrtE
PA5128	secB	0.420991	0.819826	secretion protein SecB	Bacterial protein export chaperone SecB
PA4364	PA4364	0.420938	0.81531	hypothetical protein	Domain of unknown function DUF2241 | GATS-like ACT domain
PA0744	PA0744	0.420778	NA	probable enoyl-CoA hydratase/isomerase	Enoyl-CoA hydratase/isomerase, HIBYL-CoA-H type | ClpP/crotonase-like domain
PA4001	sltB1	0.419179	0.79104	soluble lytic transglycosylase B	Lysozyme-like domain | Transglycosylase SLT domain 2 | Lytic transglycosylase MltB
PA2877	PA2877	0.418584	NA	probable transcriptional regulator	Winged helix-turn-helix DNA-binding domain | LysR, substrate-binding | Transcription regulator HTH, LysR
PA1765	PA1765	0.418041	NA	hypothetical protein	Maltose operon periplasmic | Domain of unknown function DUF4124
PA3142	PA3142	0.417635	0.830907	integrase	Ribonuclease H-like domain | Integrase, catalytic core
PA1140	(ylbA)	0.417557	NA	conserved hypothetical protein	Conserved hypothetical protein CHP03214, putative allantoin-urate catabolism protein | RmlC-like cupin domain | Cupin 2, conserved barrel | RmlC-like jelly roll fold
PA4469	PA4469	0.417491	0.822216	hypothetical protein	Tetratricopeptide-like helical domain
PA2571	PA2571	0.417159	NA	probable two-component sensor	Signal transduction histidine kinase, dimerisation/phosphoacceptor domain | Histidine kinase-like ATPase, C-terminal domain | Histidine kinase domain | Signal transduction histidine kinase-related protein, C-terminal
PA2219	opdE	0.416969	NA	membrane protein OpdE	Major facilitator superfamily domain | Major facilitator superfamily
PA3825	PA3825	0.416482	NA	Cyclic-guanylate-specific phosphodiesterase	EAL domain | Putative cyclic diguanylate phosphodiesterase, CSS motif-containing domain
PA1674	folE2	0.415034	0.816512	GTP cyclohydrolase I precursor	GTP cyclohydrolase I domain | GTP cyclohydrolase I | GTP cyclohydrolase I, conserved site
PA3618	(ygaD)	0.415002	0.809552	conserved hypothetical protein	CinA, C-terminal
PA0372	PA0372	0.414337	0.807318	probable zinc protease	Peptidase M16, C-terminal | Peptidase M16, N-terminal | Metalloenzyme, LuxS/M16 peptidase-like
PA4225	pchF	0.414313	0.76578	pyochelin synthetase	Phosphopantetheine binding ACP domain | Phosphopantetheine attachment site | Methyltransferase type 12 | AMP-binding, conserved site | AMP-binding | AMP-dependent synthetase/ligase | Condensation domain | Alpha/Beta hydrolase fold | S-adenosyl-L-methionine-dependent methyltransferase | Amino acid adenylation domain | Thioesterase | Winged helix-turn-helix DNA-binding domain
PA0736a	NA	0.414098	0.776437	NA	NA
PA1687	speE	0.413245	NA	spermidine synthase	Spermidine/spermine synthases | Polyamine biosynthesis domain, conserved site | Polyamine biosynthesis domain | S-adenosyl-L-methionine-dependent methyltransferase | Spermidine synthase, tetramerisation domain
PA4113	(ydeA)	0.412713	NA	probable major facilitator superfamily (MFS) transporter	Major facilitator superfamily | Major facilitator superfamily domain | Sugar efflux transporter, putative
PA3166	pheA	0.412654	0.81865	chorismate mutase	Chorismate mutase, type II | Chorismate mutase | Bifunctional P-protein, chorismate mutase/prephenate dehydratase | ACT domain | Gamma/beta/epsilon proteobacterial P-protein, chorismate mutase domain | Prephenate dehydratase | Prephenate dehydratase, conserved site
PA2566	PA2566	0.412317	NA	conserved hypothetical protein	FAD/NAD(P)-binding domain
PA1564	PA1564	0.41205	NA	conserved hypothetical protein	Sulfur carrier protein TusA | TusA-like domain
PA3793	PA3793	0.411976	NA	hypothetical protein	NA
PA1383	PA1383	0.411852	NA	hypothetical protein	NA
PA1742	pauD2	0.41162	0.772014	Glutamine amidotransferase class I	Class I glutamine amidotransferase-like | Glutamine amidotransferase
PA5222	PA5222	0.411226	0.840919	hypothetical protein	HotDog domain | Protein of unknown function DUF4442
PA4839	speA	0.411155	0.797091	arginine decarboxylase (ADC)	PLP-binding barrel | Alanine racemase/group IV decarboxylase, C-terminal | Arginine decarboxylase | Orn/DAP/Arg decarboxylase 2, pyridoxal-phosphate binding site | Orn/DAP/Arg decarboxylase 2, conserved site | Ornithine/DAP/Arg decarboxylase | Orn/DAP/Arg decarboxylase 2, N-terminal
PA4381	colR	0.410681	NA	two-component response regulator ColR	OmpR/PhoB-type DNA-binding domain | Signal transduction response regulator, receiver domain | Winged helix-turn-helix DNA-binding domain | CheY-like superfamily
PA2427	PA2427	0.410358	0.81865	hypothetical protein	NA
PA0017	(sun; fmu)	0.41029	NA	conserved hypothetical protein	SAM-dependent methyltransferase RsmB/NOP2-type | Bacterial Fmu (Sun)/eukaryotic nucleolar NOL1/Nop2p, conserved site | NusB/RsmB/TIM44 | S-adenosyl-L-methionine-dependent methyltransferase | RNA (C5-cytosine) methyltransferase | rRNA small subunit methyltransferase B
PA4562	(mviN)	0.409483	NA	conserved hypothetical protein	Peptidoglycan biosynthesis protein MurJ
PA4265	tufA	0.408169	0.79104	elongation factor Tu	Translation elongation factor EFTu-like, domain 2 | Transcription factor, GTP-binding domain | Translation elongation factor EFTu/EF1A, bacterial/organelle | P-loop containing nucleoside triphosphate hydrolase | Translation protein, beta-barrel domain | Small GTP-binding protein domain | Translation elongation factor EF1A/initiation factor IF2gamma, C-terminal | Elongation factor Tu, domain 2 | T…
PA0915	(yehS)	0.408048	NA	conserved hypothetical protein	Domain of unknown function DUF1456
PA1511	vgrG2a	0.407879	0.830907	VgrG2a	Type VI secretion system, RhsGE-associated Vgr family subset | Type VI secretion system, RhsGE-associated Vgr protein | Putative type VI secretion system, Rhs element associated Vgr domain | Domain of unknown function DUF2345, Vgr C-terminal | Gp5 N-terminal
PA3248	PA3248	0.407844	NA	Uncharacterized protein	GNAT domain | Acyl-CoA N-acyltransferase
PA3375	(phnL)	0.407788	NA	probable ATP-binding component of ABC transporter	AAA+ ATPase domain | P-loop containing nucleoside triphosphate hydrolase | ABC transporter-like | Phosphonate C-P lyase system, PhnL | ABC transporter, conserved site
PA3501	PA3501	0.407788	NA	hypothetical protein	NA
PA4743	rbfA	0.407659	NA	ribosome-binding factor A	Ribosome-binding factor A | Ribosome-binding factor A, conserved site | K homology domain-like, alpha/beta | Ribosome-binding factor A domain
PA2223	PA2223	0.407565	NA	hypothetical protein	Lysozyme-like domain | Lysozyme domain | Bacterial toxin homologue of phage lysozyme, C-terminal
PA4213	phzD1	0.406802	NA	phenazine biosynthesis protein PhzD	Isochorismatase-like | Isochorismatase
PA2586	gacA	0.405974	0.797506	response regulator GacA	Transcription regulator LuxR, C-terminal | Signal transduction response regulator, C-terminal effector | Signal transduction response regulator, receiver domain | Winged helix-turn-helix DNA-binding domain | CheY-like superfamily
PA3763	purL	0.405951	0.789808	phosphoribosylformylglycinamidine synthase	AIR synthase-related protein, C-terminal domain | PurM-like, N-terminal domain | Phosphoribosylformylglycinamidine synthase | Class I glutamine amidotransferase-like | Glutamine amidotransferase
PA1734	PA1734	0.405678	NA	hypothetical protein	Cytochrome c-like domain | Oxidoreductase, molybdopterin-binding domain
PA4896	PA4896	0.405162	0.822216	probable sigma-70 factor, ECF subfamily	RNA polymerase sigma factor, region 3/4 | RNA polymerase sigma factor, region 2 | RNA polymerase sigma-70 like domain | Winged helix-turn-helix DNA-binding domain | RNA polymerase sigma factor 70, region 4 type 2 | RNA polymerase sigma-70 region 2
PA4580	PA4580	0.40514	NA	conserved hypothetical protein	NADAR
PA5545	PA5545	0.405097	0.811919	conserved hypothetical protein	TRAP transporter solute receptor, TAXI family
PA0499	PA0499	0.405005	NA	probable pili assembly chaperone	Immunoglobulin-like fold | Pili assembly chaperone, C-terminal | Pili assembly chaperone, N-terminal | Pili assembly chaperone, bacterial | PapD-like
PA3056	PA3056	0.404559	0.841529	hypothetical protein	Lambda repressor-like, DNA-binding domain | Cro/C1-type helix-turn-helix domain
PA2239	pslI	0.403909	NA	PslI	Glycosyltransferase subfamily 4-like, N-terminal domain
PA4341	PA4341	0.403741	NA	probable transcriptional regulator	GAF domain-like | Transcription regulator IclR, N-terminal | Winged helix-turn-helix DNA-binding domain | Transcription regulator IclR, C-terminal
PA4300	tadC	0.4037	NA	TadC	Type II secretion system F domain
PA1374	PA1374	0.403526	NA	hypothetical protein	Winged helix-turn-helix DNA-binding domain | Helix-turn-helix, HxlR type
PA5259	hemD	0.403221	0.836761	uroporphyrinogen-III synthetase	Tetrapyrrole biosynthesis, uroporphyrinogen III synthase
PA1297	PA1297	0.402697	NA	probable metal transporter	Cation efflux protein
PA4947	amiB	0.399414	0.81865	N-acetylmuramoyl-L-alanine amidase	LysM domain | AMIN domain | N-acetylmuramoyl-L-alanine amidase, catalytic domain
PA3055	PA3055	0.398915	NA	hypothetical protein	Lambda repressor-like, DNA-binding domain
PA3005	nagZ	0.398705	0.819826	beta-N-acetyl-D-glucosaminidase	Glycoside hydrolase, family 3, N-terminal | Beta-hexosaminidase, bacterial | Glycoside hydrolase, family 3, active site | Glycoside hydrolase superfamily
PA4005	(ybeB)	0.398398	0.838135	conserved hypothetical protein	Protein Iojap/ribosomal silencing factor RsfS
PA4693	pssA	0.398071	0.81865	phosphatidylserine synthase	CDP-alcohol phosphatidyltransferase | CDP-diacylglycerol--serine O-phosphatidyltransferase
PA1263	PA1263	0.39795	0.821754	hypothetical protein	Lambda repressor-like, DNA-binding domain | Cro/C1-type helix-turn-helix domain
PA3011	topA	0.397223	0.809574	DNA topoisomerase I	DNA topoisomerase, type IA, central region, subdomain 2 | DNA topoisomerase I, bacterial-type | DNA topoisomerase, type IA, active site | TOPRIM domain | DNA topoisomerase I, zinc ribbon-like, bacterial-type | DNA topoisomerase 1, TOPRIM domain | DNA topoisomerase, type IA, central | DNA topoisomerase I, type IA | DNA topoisomerase, type IA, DNA-binding domain | DNA topoisomerase, type IA, zn fin…
PA2587	pqsH	0.396519	NA	probable FAD-dependent monooxygenase	FAD/NAD(P)-binding domain | FAD-binding domain
PA4053	ribE	0.396397	0.81865	6,7-dimethyl-8-ribityllumazine synthase	Lumazine synthase | Lumazine/riboflavin synthase
PA3531	bfrB	0.395423	0.789808	bacterioferritin	Ferritin-related | Bacterioferritin | Ferritin-like superfamily | Ferritin-like diiron domain | Ferritin/DPS protein domain
PA1513	PA1513	0.395211	NA	hypothetical protein	Urate oxidase N-terminal
PA1538	PA1538	0.395108	NA	probable flavin-containing monooxygenase	FAD/NAD(P)-binding domain | Flavin monooxygenase-like
PA4450	murA	0.393937	0.797506	UDP-N-acetylglucosamine 1-carboxyvinyltransferase	Enolpyruvate transferase domain | UDP-N-acetylglucosamine 1-carboxyvinyltransferase | RNA 3'-terminal phosphate cyclase/enolpyruvate transferase, alpha/beta
PA4267	rpsG	0.393896	0.790378	30S ribosomal protein S7	Ribosomal protein S7 domain | Ribosomal protein S7, conserved site | Ribosomal protein S5/S7 | Ribosomal protein S7, bacterial/organellar-type
PA4619	PA4619	0.393835	NA	probable c-type cytochrome	Cytochrome c-like domain | Cytochrome c, class IC | Membrane-bound alcohol dehydrogenase, cytochrome c subunit
PA1629	PA1629	0.393031	NA	probable enoyl-CoA hydratase/isomerase	Enoyl-CoA hydratase/isomerase, conserved site | Crotonase superfamily | ClpP/crotonase-like domain | Crontonase, C-terminal
PA4568	rplU	0.392922	0.79702	50S ribosomal protein L21	Ribosomal protein L21-like | Ribosomal protein L21 | Ribosomal protein L21, conserved site
PA2244	pslN	0.39286	NA	hypothetical protein	DNA breaking-rejoining enzyme, catalytic core | DNA topoisomerase I, catalytic core, eukaryotic-type | DNA topoisomerase I, catalytic core, alpha-helical subdomain, eukaryotic-type | DNA topoisomerase I, N-terminal | DNA topoisomerase I | DNA topoisomerase I catalytic fragment, domain 2
PA2875	PA2875	0.392511	0.819826	conserved hypothetical protein	ATPase, AAA-3 | P-loop containing nucleoside triphosphate hydrolase
PA5430	PA5430	0.392144	NA	hypothetical protein	Sulphur transport domain
PA5118	thiI	0.391227	0.813587	thiazole biosynthesis protein ThiI	Rhodanese-like domain | tRNA sulfurtransferase ThiI | Thiazole biosynthesis domain | THUMP domain | Rossmann-like alpha/beta/alpha sandwich fold | Thil, AANH domain
PA0805	PA0805	0.390249	0.81865	hypothetical protein	NA
PA0788	PA0788	0.390105	NA	hypothetical protein	Lysozyme-like domain | Glycosyl transferase, family 51 | Beta-lactamase/transpeptidase-like
PA3440a	NA	0.388905	NA	NA	NA
PA5240	trxA	0.38879	0.818105	thioredoxin	Thioredoxin domain | Thioredoxin-like fold | Thioredoxin, conserved site | Thioredoxin
PA4235	ftnA	0.388712	0.792054	bacterial ferritin	Bacterioferritin | Ferritin-like diiron domain | Ferritin-like superfamily | Ferritin-related | Ferritin/DPS protein domain
PA0249	PA0249	0.388124	NA	probable acetyltransferase	GNAT domain | Acyl-CoA N-acyltransferase
PA4222	(pchI)	0.387958	0.808659	probable ATP-binding component of ABC transporter	P-loop containing nucleoside triphosphate hydrolase | ABC transporter type 1, transmembrane domain | ABC transporter-like | ABC transporter, conserved site | AAA+ ATPase domain
PA0066	(yrdA)	0.387732	NA	conserved hypothetical protein	Hexapeptide repeat | Trimeric LpxA-like
PA0472	fiuI	0.387721	0.846392	FiuI	Winged helix-turn-helix DNA-binding domain | RNA polymerase sigma-70 like domain | RNA polymerase sigma-70 region 2 | RNA polymerase sigma factor, region 2 | RNA polymerase sigma factor, region 3/4 | RNA polymerase sigma factor 70, region 4 type 2
PA3613	PA3613	0.387496	0.807318	hypothetical protein	Thiamin diphosphate-binding fold | Transketolase C-terminal/Pyruvate-ferredoxin oxidoreductase domain II | Xylulose 5-phosphate/Fructose 6-phosphate phosphoketolase, N-terminal | Xylulose 5-phosphate/Fructose 6-phosphate phosphoketolase
PA0487	(modR; modE)	0.387293	NA	probable molybdenum transport regulator	Transcription regulator HTH, LysR | Molybdate-dependent transcriptional regulator ModE | Winged helix-turn-helix DNA-binding domain | Molybdate/tungstate binding, C-terminal | Molybdenum-pterin binding | Molybdenum-binding protein ModE, N-terminal | Transport-associated OB, type 1
PA4938	purA	0.386983	0.817562	adenylosuccinate synthetase	Adenylosuccinate synthetase | Adenylosuccinate synthase, GTP-binding site | Adenylosuccinate synthase, active site | P-loop containing nucleoside triphosphate hydrolase
PA0986	PA0986	0.386476	NA	conserved hypothetical protein	Transposase IS3/IS911family | Winged helix-turn-helix DNA-binding domain | Homeobox domain-like
PA5552	glmU	0.386422	0.834064	glucosamine-1-phosphate acetyltransferase/N-acetylglucosamine-1-phosphate uridyltransferase	Nucleotide-diphospho-sugar transferases | Bifunctional UDP-N-acetylglucosamine pyrophosphorylase/glucosamine-1-phosphate N-acetyltransferase | MobA-like NTP transferase | Hexapeptide repeat | Trimeric LpxA-like
PA1838	cysI	0.386401	NA	sulfite reductase	Nitrite/Sulfite reductase ferredoxin-like domain | Nitrite/sulphite reductase 4Fe-4S domain
PA0594	surA	0.386342	0.81865	peptidyl-prolyl cis-trans isomerase SurA	Trigger factor/SurA domain | Peptidyl-prolyl cis-trans isomerase, PpiC-type | Peptidyl-prolyl isomerase SurA | SurA N-terminal
PA5489	dsbA	0.386039	0.811919	thiol:disulfide interchange protein DsbA	Thioredoxin-like fold | DSBA-like thioredoxin domain | Thiol:disulphide interchange protein DsbA/DsbL | Thioredoxin domain | Thioredoxin, conserved site
PA2921	PA2921	0.385905	NA	probable transcriptional regulator	Transcription regulator HTH, LysR | Winged helix-turn-helix DNA-binding domain | LysR, substrate-binding
PA3788	PA3788	0.385426	NA	hypothetical protein	Protein of unknown function DUF4345
PA0361	PA0361	0.385201	0.842324	probable gamma-glutamyltranspeptidase precursor	Nucleophile aminohydrolases, N-terminal | Gamma-glutamyltranspeptidase
PA3117	asd	0.38489	0.81865	aspartate semialdehyde dehydrogenase	NAD(P)-binding domain | Semialdehyde dehydrogenase, NAD-binding | Aspartate-semialdehyde dehydrogenase, conserved site | Aspartate-semialdehyde dehydrogenase, gamma-type | Aspartate-semialdehyde dehydrogenase | Semialdehyde dehydrogenase, dimerisation domain
PA1034	PA1034	0.384365	0.836761	hypothetical protein	SEC-C motif
PA2842	PA2842	0.384297	NA	hypothetical protein	S-adenosyl-L-methionine-dependent methyltransferase | Polyamine biosynthesis domain
PA5035	gltD	0.384035	0.822357	glutamate synthase small chain	FAD/NAD(P)-binding domain | Alpha-helical ferredoxin | Glutamate synthase, NADH/NADPH, small subunit 2 | 4Fe-4S ferredoxin-type, iron-sulphur binding domain | Dihydroprymidine dehydrogenase domain II
PA0192	PA0192	0.383283	NA	probable TonB-dependent receptor	TonB-dependent receptor, conserved site | TonB-dependent receptor, beta-barrel | TonB-dependent receptor, plug domain
PA1848	PA1848	0.382953	NA	probable major facilitator superfamily (MFS) transporter	Major facilitator superfamily domain | Major facilitator superfamily
PA0920	PA0920	0.382882	NA	alanyl-phosphatidylglycerol synthase	Lysylphosphatidylglycerol synthetase/glycosyltransferase AglD | Phosphatidylglycerol lysyltransferase, C-terminal | Acyl-CoA N-acyltransferase
PA1132	PA1132	0.382706	NA	hypothetical protein	NA
PA3855	PA3855	0.382358	NA	hypothetical protein	Thioredoxin-like fold | Metaxin, glutathione S-transferase domain | Failed axon connections | Glutathione S-transferase, C-terminal-like
PA5324	sphR	0.381791	NA	Sphingosine-responsive Regulator, SphR	DNA binding HTH domain, AraC-type | HTH domain AraC-type, conserved site | HTH-type transcriptional regulator AraC-type, N-terminal | Homeobox domain-like
PA0508	PA0508	0.381522	0.836761	probable acyl-CoA dehydrogenase	Acyl-CoA dehydrogenase/oxidase C-terminal | Acyl-CoA dehydrogenase/oxidase, N-terminal and middle domain | Acetyl-CoA dehydrogenase-like C-terminal domain | Acyl-CoA oxidase/dehydrogenase, central domain | Acyl-CoA dehydrogenase/oxidase, N-terminal | Acyl-CoA dehydrogenase, N-terminal, bacteria
PA1163	ndvB	0.38142	NA	NdvB	Nucleotide-diphospho-sugar transferases | Glycoside hydrolase family 17 | Glycoside hydrolase superfamily
PA3624	pcm	0.381302	0.82115	L-isoaspartate protein carboxylmethyltransferase type II	Protein-L-isoaspartate(D-aspartate) O-methyltransferase | S-adenosyl-L-methionine-dependent methyltransferase
PA2523	czcR	0.380935	NA	CzcR	Signal transduction response regulator, C-terminal effector | OmpR/PhoB-type DNA-binding domain | CheY-like superfamily | Signal transduction response regulator, receiver domain | Winged helix-turn-helix DNA-binding domain | Transcriptional regulatory protein PcoR, heavy metal response
PA4916	nrtR	0.380705	NA	Nudix-related transcriptional regulator NrtR	NUDIX hydrolase domain-like | Winged helix-turn-helix DNA-binding domain | NUDIX hydrolase domain
PA0763	mucA	0.380669	0.789808	anti-sigma factor MucA	Anti sigma-E protein RseA, N-terminal | Anti sigma-E protein RseA, C-terminal
PA3740	PA3740	0.380503	NA	hypothetical protein	NA
PA5214	gcvH1	0.380008	0.849199	glycine cleavage system protein H1	Biotin/lipoyl attachment | Glycine cleavage system H-protein/Simiate | 2-oxo acid dehydrogenase, lipoyl-binding site | Glycine cleavage system H-protein, subgroup | Single hybrid motif | Glycine cleavage system H-protein
PA0762	algU	0.379442	0.797506	sigma factor AlgU	RNA polymerase sigma-70 region 2 | RNA polymerase sigma factor 70, region 4 type 2 | RNA polymerase sigma-70 RpoE type | Winged helix-turn-helix DNA-binding domain | RNA polymerase sigma factor, region 3/4 | RNA polymerase sigma factor 70, ECF, conserved site | RNA polymerase sigma factor, region 2 | RNA polymerase sigma-70 like domain
PA3344	recQ	0.37933	0.808659	ATP-dependent DNA helicase RecQ	HRDC domain | Helicase superfamily 1/2, ATP-binding domain | Helicase, C-terminal | DEAD/DEAH box helicase domain | P-loop containing nucleoside triphosphate hydrolase | RQC domain | DNA helicase, ATP-dependent, RecQ type | HRDC-like | ATP-dependent DNA helicase RecQ, zinc-binding domain | Winged helix-turn-helix DNA-binding domain | DNA helicase, ATP-dependent, RecQ type, bacterial
PA4643	PA4643	0.379264	NA	hypothetical protein	NA
PA0589	(glpE)	0.378624	NA	conserved hypothetical protein	Thiosulfate sulfurtransferase, bacterial | Rhodanese-like domain
PA4456	(yrbF)	0.378555	0.825111	probable ATP-binding component of ABC transporter	ABC transporter, conserved site | AAA+ ATPase domain | ABC transporter-like | P-loop containing nucleoside triphosphate hydrolase
PA5239	rho	0.378352	0.81865	transcription termination factor Rho	Rho termination factor, N-terminal | Rho termination factor, RNA-binding domain | Cold shock domain | Nucleic acid-binding, OB-fold | P-loop containing nucleoside triphosphate hydrolase | Transcription termination factor Rho | ATPase, F1/V1/A1 complex, alpha/beta subunit, nucleotide-binding domain | AAA+ ATPase domain
PA4162	PA4162	0.377851	NA	probable short-chain dehydrogenase	Short-chain dehydrogenase/reductase SDR | NAD(P)-binding domain
PA4154	(ygiM)	0.377771	NA	conserved hypothetical protein	SH3 domain protein | SH3-like domain, bacterial-type
PA0392	(yggT)	0.3765	NA	conserved hypothetical protein	CCB3/YggT
PA0590	apaH	0.376173	0.836761	bis(5'-nucleosyl)-tetraphosphatase	Bis(5'-nucleosyl)-tetraphosphatase (symmetrical) | Metallo-dependent phosphatase-like | Calcineurin-like phosphoesterase domain, ApaH type
PA5006	PA5006	0.376073	0.827349	putative kinase	Protein kinase-like domain | Lipopolysaccharide kinase
PA4428	sspA	0.37577	0.836761	stringent starvation protein A	Thioredoxin-like fold | Stringent starvation protein A | Glutathione S-transferase, C-terminal | Glutathione S-transferase, N-terminal | Glutathione S-transferase, C-terminal-like | Stringent starvation protein A, N-terminal
PA5100	hutU	0.375753	0.841529	urocanase	Urocanase, C-terminal domain | Urocanase, N-terminal domain | Urocanase | Urocanase, Rossmann-like domain | Urocanase conserved site
PA4984	PA4984	0.37532	NA	probable transcriptional regulator	Homeobox domain-like | DNA-binding HTH domain, TetR-type | Tetracycline transcriptional regulator, TetR-related, C-terminal
PA0137	PA0137	0.375081	NA	probable permease of ABC transporter	ABC transporter, FecCD/TroCD-like | ABC transporter, permease
PA2117	PA2117	0.374564	NA	hypothetical protein	NA
PA3669	PA3669	0.374242	NA	hypothetical protein	Domain of unknown function DUF4340
PA1796	folD	0.374072	0.830907	5,10-methylene-tetrahydrofolate dehydrogenase / cyclohydrolase	Tetrahydrofolate dehydrogenase/cyclohydrolase | Tetrahydrofolate dehydrogenase/cyclohydrolase, catalytic domain | NAD(P)-binding domain | Tetrahydrofolate dehydrogenase/cyclohydrolase, conserved site | Tetrahydrofolate dehydrogenase/cyclohydrolase, NAD(P)-binding domain
PA2226	qsrO	0.374013	NA	QsrO	NA
PA1170	PA1170	0.37377	NA	conserved hypothetical protein	Integral membrane protein TerC | Integral membrane protein YjbE
PA3300	fadD2	0.373623	NA	long-chain-fatty-acid--CoA ligase	AMP-dependent synthetase/ligase | AMP-binding enzyme, C-terminal domain | AMP-binding, conserved site
PA1543	apt	0.372894	NA	adenine phosphoribosyltransferase	Phosphoribosyltransferase domain | Phosphoribosyltransferase-like | Adenine phosphoribosyl transferase
PA1764	PA1764	0.37285	NA	hypothetical protein	Outer membrane protein transport protein (OMPP1/FadL/TodX)
PA0246	PA0246	0.37253	NA	probable major facilitator superfamily (MFS) transporter	Major facilitator superfamily | Major facilitator superfamily domain | Drug resistance transporter EmrB/QacA subfamily
PA2884	PA2884	0.372463	0.81865	hypothetical protein	CAAX amino terminal protease
PA3051	PA3051	0.371743	NA	hypothetical protein	Protein of unknown function DUF2835
PA1418	PA1418	0.371585	NA	probable sodium:solute symport protein	Sodium/solute symporter
PA1162	dapE	0.371456	0.836632	succinyl-diaminopimelate desuccinylase	Succinyl-diaminopimelate desuccinylase, proteobacteria | ArgE/DapE/ACY1/CPG2/YscS, conserved site | Peptidase M20 | Peptidase M20, dimerisation domain
PA4494	roxS	0.371072	0.81865	RoxS	Signal transduction histidine kinase, dimerisation/phosphoacceptor domain | Histidine kinase domain | Histidine kinase-like ATPase, C-terminal domain | Signal transduction histidine kinase-related protein, C-terminal
PA3415	PA3415	0.370816	0.849199	probable dihydrolipoamide acetyltransferase	E3-binding domain | 2-oxoacid dehydrogenase acyltransferase, catalytic domain | Biotin/lipoyl attachment | Single hybrid motif
PA3806	(yfgB)	0.37027	0.81865	conserved hypothetical protein	Dual-specificity RNA methyltransferase RlmN | Aldolase-type TIM barrel | Ribosomal RNA large subunit methyltransferase RlmN/Cfr | Radical SAM
PA1931	PA1931	0.369964	NA	probable ferredoxin	[2Fe-2S]-binding | 2Fe-2S ferredoxin-type iron-sulfur binding domain | 2Fe-2S ferredoxin, iron-sulphur binding site | Beta-grasp domain
PA0080	tssJ1	0.369198	NA	TssJ1	Type VI secretion system, lipoprotein SciN
PA2468	foxI	0.368818	0.837002	ECF sigma factor FoxI	RNA polymerase sigma factor 70, region 4 type 2 | RNA polymerase sigma factor, region 3/4 | RNA polymerase sigma-70 like domain | Winged helix-turn-helix DNA-binding domain | RNA polymerase sigma factor, region 2 | RNA polymerase sigma-70 region 2
PA1483a	NA	0.368695	0.846794	NA	NA
PA4433	rplM	0.368688	0.801784	50S ribosomal protein L13	Ribosomal protein L13 | Ribosomal protein L13, conserved site | Ribosomal protein L13, bacterial-type
PA3573	PA3573	0.368671	NA	probable major facilitator superfamily (MFS) transporter	Major facilitator superfamily | Major facilitator superfamily domain | Drug resistance transporter Bcr/CmlA subfamily
PA4993	PA4993	0.368638	NA	hypothetical protein	NA
PA2742	rpmI	0.368222	0.81865	50S ribosomal protein L35	Ribosomal protein L35, non-mitochondrial | Ribosomal protein L35 | Ribosomal protein L35, conserved site
PA5497	nrdJa	0.367694	0.793975	class II (cobalamin-dependent) ribonucleotide-diphosphate reductase subunit, NrdJa	Ribonucleotide reductase large subunit, C-terminal | Ribonucleotide reductase, adenosylcobalamin-dependent
PA3050	pyrD	0.367246	0.822587	dihydroorotate dehydrogenase	Dihydroorotate dehydrogenase, class 1/ 2 | Aldolase-type TIM barrel | Dihydroorotate dehydrogenase domain | Dihydroorotate dehydrogenase, class 2 | Dihydroorotate dehydrogenase, conserved site
PA4201	ddlA	0.367208	0.840526	D-alanine-D-alanine ligase A	D-alanine--D-alanine ligase, C-terminal | D-alanine--D-alanine ligase/VANA/B/C, conserved site | Pre-ATP-grasp domain | ATP-grasp fold | D-alanine--D-alanine ligase | D-alanine--D-alanine ligase, N-terminal domain | ATP-grasp fold, subdomain 1
PA0661	PA0661	0.367145	NA	conserved hypothetical protein	Uncharacterised protein family UPF0093
PA0387	(yggV)	0.367027	0.81865	conserved hypothetical protein	Ham1-like protein | Inosine triphosphate pyrophosphatase-like | dITP/XTP pyrophosphatase
PA2690	PA2690	0.366879	NA	probable transposase	Transposase, IS111A/IS1328/IS1533, N-terminal | Transposase, IS116/IS110/IS902
PA1686	alkA	0.366098	NA	DNA-3-methyladenine glycosidase II	DNA-3-methyladenine glycosylase AlkA, N-terminal | HhH-GPD domain | Helix-turn-helix, base-excision DNA repair, C-terminal | DNA glycosylase
PA3541	alg8	0.36529	0.822357	alginate biosynthesis protein Alg8	Nucleotide-diphospho-sugar transferases
PA3265	PA3265	0.36529	NA	probable transporter	Small multidrug resistance protein family
PA0406	tonB3	0.365138	0.841529	TonB3	TonB, C-terminal
PA3678	mexL	0.364921	0.846794	MexL	Tetracycline transcriptional regulator, TetR-related, C-terminal | DNA-binding HTH domain, TetR-type | Homeobox domain-like
PA3161	himD	0.364588	0.830907	integration host factor beta subunit	Integration host factor (IHF)-like DNA-binding domain | Integration host factor, beta subunit | Histone-like DNA-binding protein | Histone-like DNA-binding protein, conserved site
PA2488	PA2488	0.363934	NA	probable transcriptional regulator	RmlC-like jelly roll fold | DNA binding HTH domain, AraC-type | HTH domain AraC-type, conserved site | Homeobox domain-like | Transcription regulator HTH, AraC- type | AraC-type arabinose-binding/dimerisation domain | RmlC-like cupin domain
PA1670	stp1	0.363642	NA	Stp1	PPM-type phosphatase domain
PA4314	purU1	0.363552	0.838881	formyltetrahydrofolate deformylase	Formyltetrahydrofolate deformylase | Formyl transferase, N-terminal
PA3194	edd	0.363399	0.849199	phosphogluconate dehydratase	Dihydroxy-acid/6-phosphogluconate dehydratase | 6-phosphogluconate dehydratase | Dihydroxy-acid/6-phosphogluconate dehydratase, conserved site | Aconitase/3-isopropylmalate dehydratase, swivel
PA4812	fdnG	0.363065	0.831073	formate dehydrogenase-O, major subunit	NA
PA1508	PA1508	0.3626	NA	hypothetical protein	PAAR motif
PA3084	PA3084	0.361509	0.849199	hypothetical protein	Protein of unknown function DUF2797
PA2910	(yebN)	0.361296	NA	conserved hypothetical protein	Putative manganese efflux pump MntP | Putative manganese efflux pump
PA4108a	NA	0.361018	NA	NA	NA
PA1174	napA	0.360795	0.841529	periplasmic nitrate reductase protein NapA	Molybdopterin dinucleotide-binding domain | Aspartate decarboxylase-like domain | Periplasmic nitrate reductase, large subunit | Molybdopterin oxidoreductase, molybdopterin cofactor binding site | Molybdopterin oxidoreductase, 4Fe-4S domain | Molybdopterin oxidoreductase
PA4814	fadH2	0.360211	NA	2,4-dienoyl-CoA reductase FadH2	FAD/NAD(P)-binding domain | Aldolase-type TIM barrel | NADH:flavin oxidoreductase/NADH oxidase, N-terminal
PA2941	PA2941	0.359832	NA	hypothetical protein	von Willebrand factor, type A
PA2738	himA	0.359668	0.81865	integration host factor, alpha subunit	Integration host factor, alpha subunit | Integration host factor (IHF)-like DNA-binding domain | Histone-like DNA-binding protein | Histone-like DNA-binding protein, conserved site
PA4945	miaA	0.358114	0.825852	delta 2-isopentenylpyrophosphate transferase	tRNA dimethylallyltransferase | P-loop containing nucleoside triphosphate hydrolase
PA2009	hmgA	0.357976	0.849199	homogentisate 1,2-dioxygenase	RmlC-like cupin domain | Homogentisate 1,2-dioxygenase, bacterial | Homogentisate 1,2-dioxygenase | RmlC-like jelly roll fold
PA4240	rpsK	0.357957	0.819826	30S ribosomal protein S11	Ribosomal protein S11 | Ribosomal S11, conserved site | Ribosomal protein S11, bacterial-type
PA5275	(cyaY)	0.357696	0.855423	conserved hypothetical protein	Frataxin/CyaY | Frataxin conserved site
PA0855	PA0855	0.357363	NA	hypothetical protein	Protein of unknown function DUF2804
PA0216	(madM)	0.357203	NA	malonate transporter MadM	Malonate/sodium symporter MadM subunit | Malonate/sodium symporter MadM subunit, N-terminal
PA2992	PA2992	0.356137	NA	hypothetical protein	(Na+)-NQR maturation factor NqrM
PA3356	pauA5	0.355858	0.841529	Glutamylpolyamine synthetase	Glutamine synthetase, beta-Grasp domain | Glutamine synthetase, catalytic domain | Glutamine synthetase/guanido kinase, catalytic domain
PA4102	bfmS	0.355826	NA	BfmS	Signal transduction histidine kinase-related protein, C-terminal | Histidine kinase-like ATPase, C-terminal domain | HAMP domain | Signal transduction histidine kinase, dimerisation/phosphoacceptor domain | Histidine kinase domain
PA2334	PA2334	0.354535	NA	probable transcriptional regulator	Transcription regulator HTH, LysR | Winged helix-turn-helix DNA-binding domain | LysR, substrate-binding
PA3135	PA3135	0.35451	NA	probable transcriptional regulator	Transcription regulator HTH, LysR | Winged helix-turn-helix DNA-binding domain | LysR, substrate-binding
PA0703	PA0703	0.354171	NA	probable major facilitator superfamily (MFS) transporter	Major facilitator superfamily domain | Major facilitator, sugar transporter-like | Sugar transporter, conserved site
PA1491	PA1491	0.353833	NA	probable transporter	Ethanolamine utilisation protein EutH
PA1008	bcp	0.353781	0.849199	bacterioferritin comigratory protein	Thioredoxin domain | Peroxiredoxin, AhpC-type | Thioredoxin-like fold | Alkyl hydroperoxide reductase subunit C/ Thiol specific antioxidant
PA4119	aph	0.353364	NA	aminoglycoside 3'-phosphotransferase type IIb	Protein kinase-like domain | Aminoglycoside 3-phosphotransferase | Aminoglycoside phosphotransferase
PA1001	phnA	0.353298	NA	anthranilate synthase component I	Anthranilate synthase component I, TrpE-like, bacterial | Anthranilate synthase component I, N-terminal | ADC synthase | Chorismate-utilising enzyme, C-terminal | Anthranilate synthase component I-like
PA0404	(yqgF)	0.353053	NA	conserved hypothetical protein	YqgF/RNase H-like domain | Ribonuclease H-like domain | Putative pre-16S rRNA nuclease
PA2522	czcC	0.352787	NA	outer membrane protein precursor CzcC	Outer membrane efflux protein
PA5388	caiX	0.352219	0.953444	CaiX	Choline ABC transporter, substrate-binding protein | ABC-type glycine betaine transport system, substrate-binding domain
PA0386	(yggW)	0.35212	NA	probable oxidase	Anaerobic coproporphyrinogen-III oxidase | Elongator protein 3/MiaB/NifB | Radical SAM | Aldolase-type TIM barrel | HemN, C-terminal | Coproporphyrinogen III oxidase, oxygen-independent related
PA4944	hfq	0.352042	0.819826	Hfq	LSM domain | RNA-binding protein Hfq
PA2817	PA2817	0.351926	0.849199	hypothetical protein	NA
PA3769	guaA	0.351795	0.840526	GMP synthase	Rossmann-like alpha/beta/alpha sandwich fold | GMP synthase, C-terminal | Class I glutamine amidotransferase-like | GMP synthase, glutamine amidotransferase | Glutamine amidotransferase | GMP synthetase ATP pyrophosphatase domain | GMP synthase | NAD/GMP synthase
PA4618	PA4618	0.351738	0.867851	hypothetical protein	XdhC Rossmann domain | XdhC- CoxI
PA1944	PA1944	0.35169	0.81865	hypothetical protein	ATP-grasp fold, subdomain 1 | ATP-grasp fold | ATP-grasp fold, RimK-type | RimK-like ATPgrasp N-terminal domain
PA4689	PA4689	0.350528	0.858307	hypothetical protein	Mce/MlaD
PA1110	PA1110	0.350151	NA	hypothetical protein	Pseudouridine synthase, catalytic domain | RNA-binding S4 domain
PA5372	betA	0.349663	0.855732	choline dehydrogenase	Glucose-methanol-choline oxidoreductase | Glucose-methanol-choline oxidoreductase, N-terminal | Oxygen-dependent choline dehydrogenase | Glucose-methanol-choline oxidoreductase, C-terminal | FAD/NAD(P)-binding domain
PA3803	gcpE	0.348858	0.827994	probable isoprenoid biosynthetic protein GcpE	4-hydroxy-3-methylbut-2-en-1-yl diphosphate synthase, bacterial | 4-hydroxy-3-methylbut-2-en-1-yl diphosphate synthase, bacterial-type | Enolase C-terminal domain-like | Dihydropteroate synthase-like
PA1195	ddaH	0.348646	0.822587	dimethylarginine dimethylaminohydrolase DdaH	NA
PA5195	(yrfH)	0.34824	NA	probable heat shock protein	RNA-binding S4 domain | Heat shock protein 15
PA2089	PA2089	0.347851	NA	hypothetical protein	TonB-dependent receptor, plug domain | Secretin/TonB, short N-terminal domain | TonB-dependent receptor, beta-barrel
PA3950	PA3950	0.347377	0.850493	probable ATP-dependent RNA helicase	Helicase superfamily 1/2, ATP-binding domain | Helicase, C-terminal | RNA helicase, DEAD-box type, Q motif | ATP-dependent RNA helicase DEAD-box, conserved site | P-loop containing nucleoside triphosphate hydrolase | DEAD/DEAH box helicase domain
PA5528	PA5528	0.346383	0.842324	hypothetical protein	NTF2-like domain | Tim44-like domain
PA4975	PA4975	0.346156	NA	NAD(P)H quinone oxidoreductase	Flavodoxin-like fold | Flavoprotein-like domain
PA5288	glnK	0.346062	0.81865	nitrogen regulatory protein P-II 2	Nitrogen regulatory protein PII | Nitrogen regulatory PII-like, alpha/beta | Nitrogen regulatory protein P-II, urydylation site | Nitrogen regulatory protein PII, conserved site | Nitrogen regulatory protein PII/ATP phosphoribosyltransferase, C-terminal
PA2864	PA2864	0.345281	NA	conserved hypothetical protein	DoxX family
PA2800	vacJ	0.34528	0.838881	VacJ	MlaA lipoprotein
PA3917	moaD	0.345224	NA	molybdopterin converting factor, small subunit	Beta-grasp domain | ThiamineS/Molybdopterin converting factor subunit 1 | Molybdopterin synthase/thiamin biosynthesis sulphur carrier, beta-grasp | Molybdopterin converting factor, subunit 1
PA3996	lis	0.345215	0.841529	lipoate synthase	Radical SAM | Lipoyl synthase | Lipoyl synthase, N-terminal | Elongator protein 3/MiaB/NifB | Aldolase-type TIM barrel
PA0255	PA0255	0.344095	NA	conserved hypothetical protein	Protein of unknown function DUF1275
PA4564	(creA)	0.34387	NA	conserved hypothetical protein	Uncharacterised protein family CreA
PA0062	PA0062	0.343636	NA	hypothetical protein	NA
PA0325	PA0325	0.343305	NA	probable permease of ABC transporter	ABC transporter type 1, transmembrane domain MetI-like
PA3279	oprP	0.343305	NA	Phosphate-specific outer membrane porin OprP precursor	Phosphate-selective porin O/P
PA3591	PA3591	0.343305	NA	probable enoyl-CoA hydratase/isomerase	ClpP/crotonase-like domain | Crontonase, C-terminal | Crotonase superfamily | Enoyl-CoA hydratase/isomerase, conserved site
PA4202	nmoA	0.342985	0.849698	nitronate monooxygenase NmoA	Nitronate monooxygenase | Aldolase-type TIM barrel
PA4155	PA4155	0.342574	NA	hypothetical protein	Nitrilotriacetate monooxygenase component A/pristinamycin IIA synthase subunit A | Luciferase-like domain
PA4417	murE	0.342374	0.838881	UDP-N-acetylmuramoylalanyl-D-glutamate-2, 6-diaminopimelate ligase	Mur ligase, central | Mur ligase, N-terminal catalytic domain | Mur ligase, C-terminal | UDP-N-acetylmuramoylalanyl-D-glutamate-2,6-diaminopimelate ligase
PA4536	PA4536	0.341744	NA	hypothetical protein	Molybdenum cofactor sulfurase, C-terminal | Pyruvate kinase-like, insert domain
PA1330	PA1330	0.341342	NA	probable short-chain dehydrogenase	Short-chain dehydrogenase/reductase SDR | NAD(P)-binding domain | Short-chain dehydrogenase/reductase, conserved site
PA5183	PA5183	0.341158	NA	hypothetical protein	NA
PA1354	PA1354	0.341068	NA	hypothetical protein	Dimeric alpha-beta barrel | YCII-related
PA3229	PA3229	0.341052	0.81865	hypothetical protein	Protein of unknown function DUF2790
PA3693	PA3693	0.33992	NA	conserved hypothetical protein	Macro domain
PA4236	katA	0.339826	0.840526	catalase	Catalase core domain | Catalase, mono-functional, haem-containing | Catalase immune-responsive domain | Catalase, mono-functional, haem-containing, clades 1 and 3 | Catalase active site | Catalase haem-binding site | Catalase-like domain
PA0273	PA0273	0.339544	NA	probable major facilitator superfamily (MFS) transporter	Major facilitator superfamily | Major facilitator superfamily domain
PA0324	PA0324	0.339544	NA	probable permease of ABC transporter	ABC transporter type 1, transmembrane domain MetI-like
PA0721	PA0721	0.339544	NA	hypothetical protein of bacteriophage Pf1	NA
PA0725	PA0725	0.339544	NA	hypothetical protein of bacteriophage Pf1	Protein of unkown function DUF2523
PA1233	PA1233	0.339544	NA	hypothetical protein	Protein of unknown function DUF2790
PA1913	PA1913	0.339544	NA	hypothetical protein	NA
PA2474	PA2474	0.339544	NA	hypothetical protein	MetA-pathway of phenol degradation, putative
PA2791	PA2791	0.339544	NA	hypothetical protein	NA
PA2804	PA2804	0.339544	NA	hypothetical protein	HD domain | HD/PDEase domain | Phosphonate degradation operon associated HDIG domain protein
PA3380	(phnG)	0.339544	NA	conserved hypothetical protein	Phosphonate metabolism PhnG
PA3774	PA3774	0.339544	NA	histone deacetylase-like amidohydrolase	Histone deacetylase domain | Histone deacetylase superfamily
PA4097	(ydjL)	0.339544	NA	probable alcohol dehydrogenase (Zn-dependent)	NAD(P)-binding domain | Alcohol dehydrogenase, zinc-type, conserved site | GroES-like | Alcohol dehydrogenase, C-terminal | Polyketide synthase, enoylreductase domain | Alcohol dehydrogenase, N-terminal
PA5391	PA5391	0.339544	NA	hypothetical protein	Nucleophile aminohydrolases, N-terminal | Protein of unknown function DUF1028
PA0544	PA0544	0.338834	NA	hypothetical protein	Calcineurin-like phosphoesterase domain, ApaH type | Metallo-dependent phosphatase-like
PA5073	PA5073	0.338666	NA	hypothetical protein	Uncharacterised protein family UPF0158
PA3626	(ygbO)	0.338198	0.85336	conserved hypothetical protein	Pseudouridine synthase, TruD, insertion domain | Pseudouridine synthase TruD, conserved site | Pseudouridine synthase, TruD | Pseudouridine synthase, catalytic domain
PA1647	PA1647	0.337917	NA	probable sulfate transporter	STAS domain | SLC26A/SulP transporter domain | SLC26A/SulP transporter
PA2478	(dsbD2; dipZ2)	0.337518	NA	probable thiol:disulfide interchange protein	Thioredoxin, conserved site | Thiol:disulfide interchange protein DsbD, N-terminal domain | Cytochrome C biogenesis protein, transmembrane domain | Thioredoxin domain | Thioredoxin-like fold | Thiol:disulphide interchange protein DsbD | DsbD gamma
PA4223	(pchH)	0.337174	0.836761	probable ATP-binding component of ABC transporter	ABC transporter-like | AAA+ ATPase domain | P-loop containing nucleoside triphosphate hydrolase | ABC transporter, conserved site | ABC transporter type 1, transmembrane domain
PA2750a	NA	0.337103	NA	NA	NA
PA1575	PA1575	0.33706	NA	hypothetical protein	Exonuclease, RNase T/DNA polymerase III | Ribonuclease H-like domain
PA4047	ribA	0.336464	0.855732	GTP cyclohydrolase II	GTP cyclohydrolase II | GTP cyclohydrolase II, RibA
PA4801	PA4801	0.336253	NA	hypothetical protein	NA
PA3998	(ybeD)	0.336242	0.85753	conserved hypothetical protein	YbeD-like domain | Uncharacterised protein family UPF0250
PA1136	PA1136	0.336208	NA	probable transcriptional regulator	Transcription regulator LuxR, C-terminal | Transcription factor LuxR-like, autoinducer-binding domain | Transcription regulator LuxR, chaperone HchA-associated | Winged helix-turn-helix DNA-binding domain | Signal transduction response regulator, C-terminal effector
PA3723	(yqjM)	0.336145	0.846392	probable FMN oxidoreductase	NADH:flavin oxidoreductase/NADH oxidase, N-terminal | Aldolase-type TIM barrel
PA3200	(yciV)	0.335542	0.879174	conserved hypothetical protein	Polymerase/histidinol phosphatase-like | PHP domain | Polymerase/histidinol phosphatase, N-terminal
PA2527	muxB	0.334855	0.885192	MuxB	Multidrug efflux transporter AcrB TolC docking domain, DN/DC subdomains | Acriflavin resistance protein
PA4615	fprB	0.334855	0.855732	FprB	Riboflavin synthase-like beta-barrel | Ferredoxin--NADP reductase, bacteria | Oxidoreductase FAD/NAD(P)-binding | Oxidoreductase, FAD-binding domain | Flavoprotein pyridine nucleotide cytochrome reductase | Ferredoxin reductase-type FAD-binding domain
PA5258	(hemX)	0.334612	0.849199	hypothetical protein	Putative uroporphyrinogen-III C-methyltransferase HemX
PA2982	PA2982	0.334518	0.852924	conserved hypothetical protein	Biopolymer transport protein ExbD/TolR
PA1961	PA1961	0.333653	NA	probable transcriptional regulator	Transcription regulator HTH, LysR | Winged helix-turn-helix DNA-binding domain | LysR, substrate-binding
PA4523	PA4523	0.333576	0.822357	hypothetical protein	Protein of unknown function DUF1631
PA2166	PA2166	0.332594	0.842324	hypothetical protein	Protein of unknown function DUF3509
PA0774	(yecP)	0.331272	NA	conserved hypothetical protein	tRNA (mo5U34)-methyltransferase-like | S-adenosyl-L-methionine-dependent methyltransferase | tRNA U34 carboxymethyltransferase
PA4352	PA4352	0.331182	0.849199	conserved hypothetical protein	Rossmann-like alpha/beta/alpha sandwich fold | Universal stress protein A | UspA
PA0071	tagR1	0.331162	0.849199	TagR1	Sulfatase-modifying factor enzyme | C-type lectin fold
PA5518	(ybaL)	0.330441	0.878501	probable potassium efflux transporter	NAD(P)-binding domain | K+/H+ exchanger | Cation/H+ exchanger | Regulator of K+ conductance, N-terminal
PA4951	orn	0.330264	0.860474	oligoribonuclease	Ribonuclease H-like domain | Exonuclease, RNase T/DNA polymerase III | Oligoribonuclease
PA1514	(ybbT)	0.330206	NA	ureidoglycolate hydrolaseYbbT	RmlC-like cupin domain | Ureidoglycolate lyase | Ureidoglycolate lyase, bacterial | Ureidoglycolate lyase domain
PA4383	(crcB)	0.330202	NA	conserved hypothetical protein	Putative fluoride ion transporter CrcB
PA5412	PA5412	0.330135	0.867851	hypothetical protein	NA
PA4436	PA4436	0.330121	NA	probable transcriptional regulator	Class I glutamine amidotransferase-like | DNA binding HTH domain, AraC-type | Homeobox domain-like | HTH domain AraC-type, conserved site
PA2382	lldA	0.33005	0.876838	L-lactate dehydrogenase	FMN-dependent alpha-hydroxy acid dehydrogenase, active site | Alpha-hydroxy acid dehydrogenase, FMN-dependent | Aldolase-type TIM barrel | FMN-dependent dehydrogenase
PA3596	PA3596	0.329257	NA	probable methylated-DNA--protein-cysteine methyltransferase	Methylated-DNA-[protein]-cysteine S-methyltransferase, DNA binding | Winged helix-turn-helix DNA-binding domain | Ada DNA repair, metal-binding | DNA binding HTH domain, AraC-type | Methylated-DNA-[protein]-cysteine S-methyltransferase, active site | Methylguanine DNA methyltransferase, ribonuclease-like domain | Ada-like domain | Bifunctional regulatory protein Ada
PA3766	PA3766	0.329041	NA	probable aromatic amino acid transporter	Amino acid/polyamine transporter I | Amino acid/polyamine transporter 2
PA4943	(hflX)	0.329029	0.841529	probable GTP-binding protein	HflX-type guanine nucleotide-binding (G) domain | GTPase HflX, N-terminal | GTP-binding protein, middle domain | P-loop containing nucleoside triphosphate hydrolase | EF-G domain III/V-like | GTPase HflX | GTP binding domain
PA5036	gltB	0.328847	0.840526	glutamate synthase large chain precursor	Glutamate synthase, central-N | Aldolase-type TIM barrel | Glutamine amidotransferase type 2 domain | Nucleophile aminohydrolases, N-terminal | Glutamate synthase, alpha subunit, C-terminal | Glutamate synthase domain
PA3018	PA3018	0.328837	NA	hypothetical protein	NA
PA4219	ampO	0.328777	0.842324	AmpO	PepSY-associated TM protein
PA0461	(yihG)	0.328701	NA	conserved hypothetical protein	Phospholipid/glycerol acyltransferase
PA0718	PA0718	0.32817	NA	hypothetical protein of bacteriophage Pf1	Protein of unknown function DUF5447
PA3196	PA3196	0.32805	NA	hypothetical protein	NA
PA4452	PA4452	0.327659	0.876724	conserved hypothetical protein	STAS domain
PA1806	fabI	0.327251	NA	NADH-dependent enoyl-ACP reductase	Enoyl-[acyl-carrier-protein] reductase (NADH) | NAD(P)-binding domain | Short-chain dehydrogenase/reductase SDR
PA1284	PA1284	0.327228	NA	probable acyl-CoA dehydrogenase	Acyl-CoA dehydrogenase/oxidase, N-terminal | Acyl-CoA dehydrogenase/oxidase, N-terminal and middle domain | Acyl-CoA dehydrogenase/oxidase C-terminal | Acetyl-CoA dehydrogenase-like C-terminal domain | Acyl-CoA dehydrogenase, N-terminal, bacteria | Acyl-CoA oxidase/dehydrogenase, central domain
PA4407	ftsZ	0.326622	0.850275	cell division protein FtsZ	Cell division protein FtsZ, conserved site | Tubulin/FtsZ, GTPase domain | Tubulin/FtsZ, 2-layer sandwich domain | Cell division protein FtsZ | Tubulin/FtsZ, C-terminal | Cell division protein FtsZ, C-terminal
PA3262	PA3262	0.325515	0.857121	probable peptidyl-prolyl cis-trans isomerase, FkbP-type	Peptidyl-prolyl cis-trans isomerase, FKBP-type, N-terminal | FKBP-type peptidyl-prolyl cis-trans isomerase domain
PA4012	PA4012	0.325226	0.885192	hypothetical protein	PUA-like domain | Lon, substrate-binding domain
PA3474	(yigM)	0.324858	NA	conserved hypothetical protein	EamA domain | Carboxylate/Amino Acid/Amine Transporter
PA3454	PA3454	0.324628	NA	probable acyl-CoA thiolase	Thiolase-like | Thiolase, N-terminal | Thiolase | Thiolase, active site | Thiolase, acyl-enzyme intermediate active site | Thiolase, C-terminal | Thiolase, conserved site
PA2953	PA2953	0.323628	0.840919	electron transfer flavoprotein-ubiquinone oxidoreductase	FAD/NAD(P)-binding domain | 4Fe-4S ferredoxin-type, iron-sulphur binding domain
PA3784	PA3784	0.323395	0.867851	hypothetical protein	Conserved hypothetical protein CHP04061, AZL007950
PA2933	PA2933	0.323212	NA	probable major facilitator superfamily (MFS) transporter	Major facilitator superfamily | Major facilitator superfamily domain
PA4221	fptA	0.322938	0.836761	Fe(III)-pyochelin outer membrane receptor precursor	TonB-dependent receptor, plug domain | TonB-dependent receptor, conserved site | TonB-dependent receptor, beta-barrel | TonB-dependent siderophore receptor
PA5262	fimS	0.322781	0.849199	FimS	Signal transduction histidine kinase, internal region
PA2275	(yahK)	0.322512	NA	probable alcohol dehydrogenase (Zn-dependent)	Polyketide synthase, enoylreductase domain | NAD(P)-binding domain | Alcohol dehydrogenase, C-terminal | Alcohol dehydrogenase, zinc-type, conserved site | Alcohol dehydrogenase, N-terminal | GroES-like
PA2615	ftsK	0.322458	0.846392	cell division protein FtsK	FtsK domain | DNA translocase FtsK, 4TM region | FtsK gamma domain | P-loop containing nucleoside triphosphate hydrolase | Winged helix-turn-helix DNA-binding domain
PA4283	recD	0.321912	0.877026	exodeoxyribonuclease V alpha chain	UvrD-like helicase C-terminal domain | P-loop containing nucleoside triphosphate hydrolase | RecBCD enzyme subunit RecD
PA3700	lysS	0.32104	0.846392	lysyl-tRNA synthetase	Aminoacyl-tRNA synthetase, class II | Lysyl-tRNA synthetase, class II, C-terminal | Lysine-tRNA ligase, class II | Nucleic acid-binding, OB-fold | OB-fold nucleic acid binding domain, AA-tRNA synthetase-type | Aminoacyl-tRNA synthetase, class II (D/K/N)
PA5217	PA5217	0.320112	0.860474	probable binding protein component of ABC iron transporter	Ferric binding protein
PA4935	rpsF	0.31991	0.840526	30S ribosomal protein S6	Translation elongation factor EF1B/ribosomal protein S6 | Ribosomal protein S6 | Ribosomal protein S6, conserved site | Ribosomal protein S6, plastid/chloroplast
PA0407	gshB	0.319901	NA	glutathione synthetase	ATP-grasp fold | ATP-grasp fold, subdomain 1 | Pre-ATP-grasp domain | Prokaryotic glutathione synthetase, N-terminal | Glutathione synthetase, prokaryotic | Prokaryotic glutathione synthetase, ATP-binding
PA0553	PA0553	0.319834	0.841529	hypothetical protein	NA
PA4797	PA4797	0.31937	NA	probable transposase	Transposase, IS111A/IS1328/IS1533, N-terminal | Transposase, IS116/IS110/IS902
PA3703	wspF	0.318788	0.877026	probable methylesterase	Signal transduction response regulator, chemotaxis, protein-glutamate methylesterase | Signal transduction response regulator, receiver domain | Signal transduction response regulator, chemotaxis, CheB | CheY-like superfamily
PA1409	aphA	0.317967	NA	acetylpolyamine aminohydrolase	Histone deacetylase superfamily | Histone deacetylase domain
PA0746	PA0746	0.317919	0.884906	probable acyl-CoA dehydrogenase	Isobutyryl-CoA dehydrogenase | Acyl-CoA dehydrogenase/oxidase C-terminal | Acyl-CoA oxidase/dehydrogenase, central domain | Acyl-CoA dehydrogenase/oxidase, N-terminal | Acyl-CoA dehydrogenase, conserved site | Acyl-CoA dehydrogenase/oxidase, N-terminal and middle domain
PA2583	PA2583	0.317798	0.855423	probable sensor/response regulator hybrid	Signal transduction response regulator, receiver domain | Histidine kinase-like ATPase, C-terminal domain | Solute-binding protein family 3/N-terminal domain of MltF | Signal transduction histidine kinase, dimerisation/phosphoacceptor domain | Histidine kinase domain | CheY-like superfamily | Signal transduction histidine kinase-related protein, C-terminal
PA4358	feoB	0.317745	0.840132	FeoB	FeoB-type guanine nucleotide-binding (G) domain | Nucleoside transporter/FeoB GTPase, Gate domain | Ferrous iron transport protein B | Ferrous iron transport protein B, C-terminal | P-loop containing nucleoside triphosphate hydrolase
PA1680	PA1680	0.317573	NA	hypothetical protein	Alpha/Beta hydrolase fold | Serine aminopeptidase, S33
PA2386	pvdA	0.316199	0.85244	L-ornithine N5-oxygenase	FAD/NAD(P)-binding domain | L-lysine 6-monooxygenase/L-ornithine 5-monooxygenase
PA0477	PA0477	0.315939	NA	probable transcriptional regulator	LysR, substrate-binding | Winged helix-turn-helix DNA-binding domain | Transcription regulator HTH, LysR
PA3456	PA3456	0.315367	0.861419	hypothetical protein	FAD dependent oxidoreductase | MnmC-like methyltransferase | S-adenosyl-L-methionine-dependent methyltransferase | FAD/NAD(P)-binding domain | tRNA U-34 5-methylaminomethyl-2-thiouridine biosynthesis protein MnmC, C-terminal | tRNA 5-methylaminomethyl-2-thiouridine biosynthesis bifunctional protein MnmC
PA1504	PA1504	0.31428	NA	probable transcriptional regulator	DNA-binding HTH domain, TetR-type | Tetracycline transcriptional regulator, TetR-related, C-terminal | Transcription regulator YcdC, C-terminal | Homeobox domain-like
PA4232	ssb	0.314201	0.845269	single-stranded DNA-binding protein	Primosome PriB/single-strand DNA-binding | Single-stranded DNA-binding protein | Nucleic acid-binding, OB-fold
PA2554	PA2554	0.312495	NA	probable short-chain dehydrogenase	Short-chain dehydrogenase/reductase, conserved site | Short-chain dehydrogenase/reductase SDR | NAD(P)-binding domain
PA1473	PA1473	0.31193	NA	hypothetical protein	Type III secretion system substrate exporter | Type III secretion system substrate exporter, C-terminal
PA5446	PA5446	0.311877	0.853572	hypothetical protein	Protein of unknown function DUF1127
PA0061	PA0061	0.311571	NA	hypothetical protein	NA
PA0393	proC	0.31087	0.875465	pyrroline-5-carboxylate reductase	Pyrroline-5-carboxylate reductase, catalytic, N-terminal | Pyrroline-5-carboxylate reductase, dimerisation domain | Pyrroline-5-carboxylate reductase | NAD(P)-binding domain | 6-phosphogluconate dehydrogenase C-terminal domain-like
PA2945	(cobW)	0.310616	0.867851	conserved hypothetical protein	Cobalamin (vitamin B12) biosynthesis CobW | P-loop containing nucleoside triphosphate hydrolase | CobW/HypB/UreG, nucleotide-binding domain | Cobalamin (vitamin B12) biosynthesis CobW-like, C-terminal
PA1294	rnd	0.30929	0.849199	ribonuclease D	3'-5' exonuclease domain | HRDC domain | HRDC-like | Ribonuclease D | Ribonuclease H-like domain
PA5347	PA5347	0.309244	NA	hypothetical protein	SCP2 sterol-binding domain
PA1467	PA1467	0.307985	NA	hypothetical protein	Helix-turn-helix, type 11 | Winged helix-turn-helix DNA-binding domain | WYL domain | DeoR-type HTH domain | Protein PafC
PA4604	(yjiA)	0.307847	0.876194	conserved hypothetical protein	CobW/HypB/UreG, nucleotide-binding domain | Cobalamin (vitamin B12) biosynthesis CobW-like, C-terminal | P-loop containing nucleoside triphosphate hydrolase
PA2818	arr	0.30767	NA	aminoglycoside response regulator	EAL domain | Putative cyclic diguanylate phosphodiesterase, CSS motif-containing domain
PA0293	aguB	0.307341	NA	N-carbamoylputrescine amidohydrolase	N-carbamoylputrescine amidase | Carbon-nitrogen hydrolase
PA2312a	NA	0.306604	NA	NA	NA
PA1812	mltD	0.306311	0.855732	membrane-bound lytic murein transglycosylase D precursor	LysM domain | Lysozyme-like domain | Lytic murein transglycosylase D , lipid attachment domain | Transglycosylase SLT domain 1 | Prokaryotic transglycosylase, active site
PA4014	PA4014	0.30618	NA	hypothetical protein	LrgA/CidA family
PA4086	cupB1	0.306177	NA	probable fimbrial subunit CupB1	Fimbrial-type adhesion domain | Adhesion domain
PA3911	(yhbT)	0.305982	0.849199	conserved hypothetical protein	SCP2 sterol-binding domain | Uncharacterised conserved protein UCP025550, lipid carrier protein, YhbT
PA4062	PA4062	0.305919	NA	hypothetical protein	NA
PA0550	(ygbM)	0.305723	NA	conserved hypothetical protein	Xylose isomerase-like, TIM barrel domain | Hydroxypyruvate isomerase-like
PA4009	PA4009	0.305462	NA	hypothetical protein	S-adenosyl-L-methionine-dependent methyltransferase | Methyltransferase Ppm1/Ppm2/Tcmp
PA4809	fdhE	0.305155	NA	FdhE protein	Formate dehydrogenase accessory protein | FdhE-like
PA0776	PA0776	0.304923	NA	hypothetical protein	NA
PA1656	hsiA2	0.304558	0.884906	HsiA2	ImpA, N-terminal | Type VI secretion system-associated, VCA0119
PA3722	PA3722	0.304422	NA	hypothetical protein	NA
PA0226	PA0226	0.303503	NA	probable CoA transferase, subunit A	Coenzyme A transferase family I
PA3477	rhlR	0.302466	0.866111	transcriptional regulator RhlR	Transcription factor LuxR-like, autoinducer-binding domain | Transcription regulator LuxR, C-terminal | Signal transduction response regulator, C-terminal effector | Winged helix-turn-helix DNA-binding domain
PA0514	nirL	0.302435	0.852924	heme d1 biosynthesis protein NirL	NA
PA5428	PA5428	0.302423	NA	probable transcriptional regulator	Winged helix-turn-helix DNA-binding domain | LysR, substrate-binding | Transcription regulator HTH, LysR
PA3648	opr86	0.301346	0.867851	outer membrane protein Opr86	POTRA domain, BamA/TamA-like | Outer membrane protein assembly factor BamA | POTRA domain | Bacterial surface antigen (D15)
PA3897	PA3897	0.300814	NA	hypothetical protein	EamA domain
PA3655	tsf	0.30071	0.855732	elongation factor Ts	Translation elongation factor EFTs/EF1B | Translation elongation factor EFTs/EF1B, dimerisation | Translation elongation factor Ts, conserved site | UBA-like
PA2460	PA2460	0.298513	NA	hypothetical protein	NA
PA3110	PA3110	0.298129	0.890103	hypothetical protein	Sporulation-related domain
PA3636	kdsA	0.297347	0.860929	2-dehydro-3-deoxyphosphooctonate aldolase	DAHP synthetase I/KDSA | 3-deoxy-8-phosphooctulonate synthase | Aldolase-type TIM barrel
PA4074	PA4074	0.297204	NA	probable transcriptional regulator	Transcription regulator LuxR, C-terminal | Winged helix-turn-helix DNA-binding domain | Signal transduction response regulator, C-terminal effector
PA1191	PA1191	0.297178	NA	hypothetical protein	DnaJ domain | DnaJ-related protein, N-terminal
PA5196	PA5196	0.296809	NA	hypothetical protein	Aspartic peptidase domain
PA3753	(fbp)	0.296679	NA	conserved hypothetical protein	Trimeric LpxA-like | Hexapeptide repeat
PA2377	PA2377	0.296274	0.843045	hypothetical protein	NA
PA4498	mdpA	0.296164	0.889495	metallo-dipeptidase aeruginosa, MdpA	Peptidase M24B, X-Pro dipeptidase/aminopeptidase P, conserved site | Creatinase/Aminopeptidase P, N-terminal | Peptidase M24 | Creatinase, N-terminal | Creatinase/Aminopeptidase P/Spt16, N-terminal
PA4787	PA4787	0.295784	NA	probable transcriptional regulator	DNA binding HTH domain, AraC-type | HTH-type transcriptional regulator AraC-type, N-terminal | Homeobox domain-like
PA1210	(yhhW)	0.295186	NA	conserved hypothetical protein	Pirin, N-terminal domain | RmlC-like cupin domain | Pirin | RmlC-like jelly roll fold
PA0343	PA0343	0.295145	NA	hypothetical protein	S-adenosyl-L-methionine-dependent methyltransferase | Methyltransferase FkbM
PA3757	nagR	0.294938	NA	Transcriptional regulator of N-Acetylglucosamine catabolism operon	UbiC transcription regulator-associated | Transcription regulator HTH, GntR | Winged helix-turn-helix DNA-binding domain | Chorismate pyruvate-lyase/UbiC transcription regulator-associated domain
PA2671	(hplX)	0.294728	NA	hypothetical protein	General secretion pathway protein K
PA4339	PA4339	0.294002	NA	probable phospholipase	Phospholipase D-like domain | Phospholipase D/Transphosphatidylase
PA0730	PA0730	0.293909	NA	probable transferase	Alpha/Beta hydrolase fold | Alpha/beta hydrolase fold-1
PA2555	PA2555	0.293878	0.950149	probable AMP-binding enzyme	AMP-binding, conserved site | AMP-dependent synthetase/ligase | AMP-binding enzyme, C-terminal domain
PA3797	(yafV)	0.292326	0.867851	conserved hypothetical protein	Carbon-nitrogen hydrolase
PA2535	PA2535	0.291817	NA	probable oxidoreductase	NADP-dependent oxidoreductase domain
PA5192	pckA	0.291407	0.85336	phosphoenolpyruvate carboxykinase	Phosphoenolpyruvate carboxykinase, ATP-utilising | Phosphoenolpyruvate carboxykinase (ATP), conserved site | Phosphoenolpyruvate carboxykinase, C-terminal | Phosphoenolpyruvate carboxykinase, N-terminal
PA1608	PA1608	0.290811	NA	probable chemotaxis transducer	HAMP domain | Methyl-accepting chemotaxis protein (MCP) signalling domain | Chemotaxis methyl-accepting receptor | Chemotaxis methyl-accepting receptor HlyB-like, 4HB MCP domain | Methyl-accepting chemotaxis protein, four helix bundle domain
PA1552.1	ccoQ1	0.290683	0.887722	Cytochrome c oxidase, cbb3-type, CcoQ subunit	Cbb3-type cytochrome oxidase component
PA3256	PA3256	0.290507	0.883612	probable oxidoreductase	NAD(P)-binding domain | Alcohol dehydrogenase, C-terminal | Quinone oxidoreductase PIG3 | Alcohol dehydrogenase, N-terminal | GroES-like | Polyketide synthase, enoylreductase domain
PA4183	PA4183	0.290117	NA	hypothetical protein	Glyoxalase/Bleomycin resistance protein/Dihydroxybiphenyl dioxygenase
PA1052a	NA	0.28961	NA	NA	NA
PA5493	polA	0.288675	0.883612	DNA polymerase I	3'-5' exonuclease domain | 5'-3' exonuclease, alpha-helical arch, N-terminal | DNA-directed DNA polymerase, family A, palm domain | 5'-3' exonuclease, C-terminal domain | Helix-hairpin-helix motif, class 2 | Ribonuclease H-like domain | DNA polymerase 1 | PIN domain-like | DNA-directed DNA polymerase, family A, conserved site | 5'-3' exonuclease, N-terminal | DNA polymerase A
PA2788	PA2788	0.288162	0.898184	probable chemotaxis transducer	Methyl-accepting chemotaxis protein (MCP) signalling domain | Target SNARE coiled-coil homology domain | NarX-like, N-terminal | HAMP domain
PA0323	PA0323	0.286926	NA	probable binding protein component of ABC transporter	Bacterial periplasmic spermidine/putrescine-binding protein
PA0309	PA0309	0.28688	0.889495	hypothetical protein	NA
PA1781	nirB	0.286871	NA	assimilatory nitrite reductase large subunit	FAD/NAD(P)-binding domain | Nitrite/sulphite reductase iron-sulphur/sirohaem-binding site | Nitrite reductase [NAD(P)H] large subunit, NirB | Nitrite/Sulfite reductase ferredoxin-like domain | BFD-like [2Fe-2S]-binding domain | Nitrite reductase [NAD(P)H], large subunit | Nitrite/sulphite reductase 4Fe-4S domain
PA5366	pstB	0.286823	NA	ATP-binding component of ABC phosphate transporter	P-loop containing nucleoside triphosphate hydrolase | ABC transporter, phosphate import, PstB | ABC transporter-like | Phosphate transport system permease protein 1 | ABC transporter, conserved site | AAA+ ATPase domain
PA2856	tesA	0.286782	0.887722	lysophospholipase A	SGNH hydrolase-type esterase domain
PA3812	iscA	0.286291	0.870662	probable iron-binding protein IscA	FeS cluster insertion protein | FeS cluster biogenesis | Iron-binding protein IscA, proteobacteria | FeS cluster insertion, C-terminal, conserved site
PA3880	PA3880	0.286095	0.901071	conserved hypothetical protein	DGC
PA5297	poxB	0.285908	0.849199	pyruvate dehydrogenase (cytochrome)	DHS-like NAD/FAD-binding domain | TPP-binding enzyme, conserved site | Thiamin diphosphate-binding fold | Thiamine pyrophosphate enzyme, central domain | Thiamine pyrophosphate enzyme, N-terminal TPP-binding domain | Thiamine pyrophosphate enzyme, C-terminal TPP-binding
PA3260	PA3260	0.285783	NA	probable transcriptional regulator	Lambda repressor-like, DNA-binding domain | Cro/C1-type helix-turn-helix domain
PA3603	dgkA	0.285531	NA	diacylglycerol kinase	DAGK family | Diacylglycerol kinase, prokaryotic
PA4559	lspA	0.284945	0.889653	prolipoprotein signal peptidase	Peptidase A8, signal peptidase II
PA3745	rpsP	0.284923	0.850493	30S ribosomal protein S16	Ribosomal protein S16 | Ribosomal protein S16 domain
PA4572	fklB	0.284766	0.889495	peptidyl-prolyl cis-trans isomerase FklB	FKBP-type peptidyl-prolyl cis-trans isomerase domain | Peptidyl-prolyl cis-trans isomerase, FKBP-type, N-terminal
PA2067	PA2067	0.284176	NA	probable hydrolase	Phosphoglycolate phosphatase, domain 2 | HAD-like domain | HAD hydrolase, subfamily IA
PA5511	mifR	0.283415	0.889495	MifR	Signal transduction response regulator, receiver domain | CheY-like superfamily | RNA polymerase sigma factor 54 interaction domain | AAA+ ATPase domain | DNA binding HTH domain, Fis-type | Sigma-54 interaction domain, conserved site | Homeobox domain-like | Sigma-54 interaction domain, ATP-binding site 1 | P-loop containing nucleoside triphosphate hydrolase | Sigma-54 interaction domain, ATP-bin…
PA4455	(yrbE)	0.282407	0.886427	probable permease of ABC transporter	ABC transporter permease MalE | ABC transport permease subunit MlaE, Proteobacteria
PA0793	PA0793	0.282343	NA	hypothetical protein	2-methyl-aconitate isomerase PrpF | PrpF protein
PA1156	nrdA	0.282208	0.849199	NrdA, catalytic component of class Ia ribonucleotide reductase	Ribonucleotide reductase, class I , alpha subunit | Ribonucleotide reductase large subunit, N-terminal | Ribonucleotide reductase R1 subunit, N-terminal | ATP-cone domain | Ribonucleotide reductase large subunit, C-terminal
PA5563	soj	0.282164	0.891656	chromosome partitioning protein Soj	P-loop containing nucleoside triphosphate hydrolase | AAA domain
PA4642	PA4642	0.282104	NA	hypothetical protein	NA
PA1750	PA1750	0.281947	0.87708	phospho-2-dehydro-3-deoxyheptonate aldolase	DHAP synthase, class 1 | Aldolase-type TIM barrel | DAHP synthetase I/KDSA
PA0401	(pyrC'; pyrX)	0.281649	0.878197	noncatalytic dihydroorotase-like protein	Metal-dependent hydrolase, composite domain | Metal-dependent hydrolase | Dihydroorotase | Amidohydrolase-related
PA0945	purM	0.281392	0.885192	phosphoribosylaminoimidazole synthetase	PurM-like, N-terminal domain | AIR synthase-related protein, C-terminal domain | Phosphoribosylformylglycinamidine cyclo-ligase
PA0445	PA0445	0.280374	NA	probable transposase	Transposase, IS111A/IS1328/IS1533, N-terminal | Transposase, IS116/IS110/IS902
PA0403	pyrR	0.280369	NA	transcriptional regulator PyrR	Phosphoribosyltransferase domain | Bifunctional protein PyrR | Phosphoribosyltransferase-like
PA5394	cls	0.279221	NA	cardiolipin synthase	Phospholipase D-like domain | Phospholipase D/Transphosphatidylase | Cardiolipin synthase N-terminal | Cardiolipin synthase | Cardiolipin synthase A
PA5232	(yhiI)	0.278838	0.867851	conserved hypothetical protein	NA
PA4266	fusA1	0.277346	0.860474	elongation factor G	Ribosomal protein S5 domain 2-type fold | Translation elongation factor EFG/EF2 | Translation elongation factor EFG/EF2, domain IV | Transcription factor, GTP-binding domain | EF-G domain III/V-like | EFG, domain V | Elongation factor EFG, domain V-like | Tr-type G domain, conserved site | Translation protein, beta-barrel domain | Translation elongation factor EFTu-like, domain 2 | Small GTP-bind…
PA0093	tse6	0.276873	NA	Tse6	Bacterial toxin 46 | PAAR motif
PA4698	(yqcC)	0.27686	NA	hypothetical protein	YqcC-like domain | Protein of unknown function UCP006257
PA0265	davD	0.275854	0.867851	glutaric semialdehyde dehydrogenase	Aldehyde/histidinol dehydrogenase | Aldehyde dehydrogenase domain | Aldehyde dehydrogenase, glutamic acid active site | Aldehyde dehydrogenase N-terminal domain | Succinate semialdehyde dehydrogenase | Aldehyde dehydrogenase, cysteine active site
PA2318	PA2318	0.275461	NA	hypothetical protein	RmlC-like jelly roll fold | RmlC-like cupin domain | Domain of unknown function DUF861, cupin-3
PA3453	(yceH)	0.275039	NA	conserved hypothetical protein	Winged helix-turn-helix DNA-binding domain | Protein of unknown function DUF480
PA2735	PA2735	0.273924	0.865196	probable restriction-modification system protein	S-adenosyl-L-methionine-dependent methyltransferase | N6 adenine-specific DNA methyltransferase, N-terminal domain | DNA methylase, N-6 adenine-specific, conserved site | DNA methylase, adenine-specific
PA3961	(hrpB)	0.273781	0.885192	probable ATP-dependent helicase	Helicase superfamily 1/2, ATP-binding domain | Helicase, C-terminal | ATP-dependent RNA helicase HrpB, C-terminal | P-loop containing nucleoside triphosphate hydrolase | Helicase-associated domain | DEAD/DEAH box helicase domain | ATP-dependent helicase HrpB
PA3505	PA3505	0.273147	NA	hypothetical protein	Aspartate/homoserine dehydrogenase, NAD-binding | L-aspartate dehydrogenase, prokaryotic | L-aspartate dehydrogenase | NAD(P)-binding domain | Aspartate dehydrogenase
PA4985	PA4985	0.273147	NA	Uncharacterized protein	NA
PA4917	nadD2	0.273144	NA	nicotinate mononucleotide adenylyltransferase NadD2	Rossmann-like alpha/beta/alpha sandwich fold | Cytidyltransferase-like domain
PA3177	PA3177	0.272684	0.878501	hypothetical protein	GAF domain-like | Nucleotide cyclase | GGDEF domain
PA3783	PA3783	0.272582	NA	hypothetical protein	Isochorismatase-like
PA3892	PA3892	0.272582	NA	conserved hypothetical protein	RND efflux pump, membrane fusion protein
PA4931	dnaB	0.27211	0.876972	replicative DNA helicase	P-loop containing nucleoside triphosphate hydrolase | DNA helicase, DnaB-like, N-terminal | DNA helicase, DnaB type | DNA helicase, DnaB-like, C-terminal | DNA helicase DnaB, N-terminal/DNA primase DnaG, C-terminal
PA0847	PA0847	0.27174	NA	diguanylate cyclase	GGDEF domain | PAS fold | PAS domain | PAS-associated, C-terminal | HAMP domain | Nucleotide cyclase | CHASE4 | PAC motif
PA3371	PA3371	0.271059	NA	hypothetical protein	NA
PA4051	thiL	0.27009	0.889408	thiamine monophosphate kinase	AIR synthase-related protein, C-terminal domain | Thiamine-monophosphate kinase | PurM-like, N-terminal domain
PA0578	PA0578	0.269936	0.885192	conserved hypothetical protein	Aspartyl/glutamyl-tRNA(Asn/Gln) amidotransferase subunit B, C-terminal | Aspartyl/glutamyl-tRNA amidotransferase subunit B-related | Uncharacterised domain YOR215C, mitochondrial
PA3893	PA3893	0.269437	NA	conserved hypothetical protein	Para-hydroxybenzoic acid efflux pump subunit AaeB/fusaric acid resistance protein
PA0684	hxcZ	0.269155	NA	HxcZ	Type II secretion system, protein M | Type II secretion system protein M, periplasmic domain
PA2339	(mtlF)	0.269155	NA	probable binding-protein-dependent maltose/mannitol transport protein	ABC transporter type 1, transmembrane domain MetI-like | Maltose transport system permease protein MalF N-terminal domain
PA3775	PA3775	0.269155	NA	hypothetical protein	Transmembrane protein TauE-like
PA4128	(hpaI; hpcH)	0.269155	NA	conserved hypothetical protein	HpcH/HpaI aldolase/citrate lyase domain | Pyruvate/Phosphoenolpyruvate kinase-like domain | 2,4-dihydroxyhept-2-ene-1,7-dioic acid aldolase
PA4949	(yjeF)	0.26906	0.887722	conserved hypothetical protein	ATP-dependent (S)-NAD(P)H-hydrate dehydratase | YjeF N-terminal domain | Ribokinase-like | Bifunctional NAD(P)H-hydrate repair enzyme Nnr
PA4520	PA4520	0.268932	NA	probable chemotaxis transducer	HAMP domain | Methyl-accepting chemotaxis protein (MCP) signalling domain
PA1344	(yvaG)	0.268827	0.882944	probable short-chain dehydrogenase	NAD(P)-binding domain | Short-chain dehydrogenase/reductase SDR
PA3480	(dcd)	0.267356	0.889653	probable deoxycytidine triphosphate deaminase	dUTPase-like | dCTP deaminase | dUTPase, trimeric
PA5438	PA5438	0.266871	0.896424	probable transcriptional regulator	RpiR-like, SIS domain | Sugar isomerase (SIS) | Helix-turn-helix protein RpiR | Homeobox domain-like | Winged helix-turn-helix DNA-binding domain
PA3801	(yfgM)	0.266849	0.885192	conserved hypothetical protein	Tetratricopeptide repeat-like domain | Uncharacterised protein family UPF0070 | Tetratricopeptide-like helical domain
PA5106	PA5106	0.266322	0.883522	conserved hypothetical protein	Formiminoglutamate deiminase | Metal-dependent hydrolase, composite domain | Metal-dependent hydrolase | Amidohydrolase-related
PA2264	PA2264	0.265347	0.887722	conserved hypothetical protein	Gluconate 2-dehydrogenase subunit 3
PA3288	PA3288	0.264802	NA	hypothetical protein	Isochorismatase-like
PA4467	PA4467	0.264583	0.899378	hypothetical protein	Zinc/iron permease
PA1603	PA1603	0.264426	NA	probable transcriptional regulator	MarR-type HTH domain | Winged helix-turn-helix DNA-binding domain
PA4279	PA4279	0.264286	NA	hypothetical protein	Type III pantothenate kinase
PA1173	napB	0.263781	NA	cytochrome c-type protein NapB precursor	Multihaem cytochrome | Nitrate reductase cytochrome c-type subunit NapB
PA2927	PA2927	0.263264	NA	hypothetical protein	Alpha/Beta hydrolase fold
PA0278	PA0278	0.26319	NA	hypothetical protein	Transmembrane protein TauE-like
PA4576	PA4576	0.26301	0.878501	probable ATP-dependent protease	P-loop containing nucleoside triphosphate hydrolase | Peptidase S16, Lon proteolytic domain | Ribosomal protein S5 domain 2-type fold, subgroup | Ribosomal protein S5 domain 2-type fold
PA0156	triA	0.26272	0.887722	Resistance-Nodulation-Cell Division (RND) triclosan efflux membrane fusion protein, TriA	RND efflux pump, membrane fusion protein | RND efflux pump, membrane fusion protein, barrel-sandwich domain
PA5413	ltaA	0.262353	0.889408	low specificity l-threonine aldolase	Pyridoxal phosphate-dependent transferase, subdomain 2 | Low specificity L-threonine aldolase | Pyridoxal phosphate-dependent transferase, major region, subdomain 1 | Pyridoxal phosphate-dependent transferase | Aromatic amino acid beta-eliminating lyase/threonine aldolase
PA3944	PA3944	0.262295	NA	conserved hypothetical protein	GNAT domain | Acyl-CoA N-acyltransferase
PA5082	dguC	0.262239	NA	DguC	Solute-binding protein family 3/N-terminal domain of MltF
PA3697	PA3697	0.261025	0.901071	hypothetical protein	Protein of unknown function DUF1704 | Conserved hypothetical protein CHP02421, QEGLA
PA4002	rodA	0.260788	0.902758	rod shape-determining protein	Probable peptidoglycan glycosyltransferase FtsW/RodA | Cell cycle, FtsW / RodA / SpoVE, conserved site | Rod shape-determining protein RodA
PA4577	PA4577	0.259313	0.887722	hypothetical protein	Zinc finger, DksA/TraR C4-type conserved site | Zinc finger, DksA/TraR C4-type
PA3119	(yafE)	0.258849	NA	conserved hypothetical protein	S-adenosyl-L-methionine-dependent methyltransferase | Methyltransferase type 11
PA3969a	NA	0.258766	NA	NA	NA
PA1753	PA1753	0.258742	0.879164	conserved hypothetical protein	Rossmann-like alpha/beta/alpha sandwich fold | UspA | Universal stress protein A
PA3699	PA3699	0.258669	NA	probable transcriptional regulator	DNA-binding HTH domain, TetR-type | Homeobox domain-like
PA1112	(yliI)	0.258432	0.887722	conserved hypothetical protein	Six-bladed beta-propeller, TolB-like | Glucose/Sorbosone dehydrogenase | Soluble quinoprotein glucose/sorbosone dehydrogenase
PA3108	purF	0.257303	0.894127	amidophosphoribosyltransferase	Amidophosphoribosyltransferase | Phosphoribosyltransferase-like | Nucleophile aminohydrolases, N-terminal | Phosphoribosyltransferase domain | Amidophosphoribosyltransferase, N-terminal | Glutamine amidotransferase type 2 domain
PA0294	aguR	0.256839	NA	transcriptional regulator AguR	DNA-binding HTH domain, TetR-type | Homeobox domain-like
PA2823	PA2823	0.256587	NA	conserved hypothetical protein	Domain of unknown function DUF815 | P-loop containing nucleoside triphosphate hydrolase
PA2606	(yheM)	0.25632	NA	conserved hypothetical protein	Sulphur relay, TusC/DsrF | DsrEFH-like | Sulphur relay, DsrE/F-like protein
PA3611	PA3611	0.255641	0.901071	hypothetical protein	Putative quorum-sensing-regulated virulence factor, QSregVF
PA4560	ileS	0.255507	0.887722	isoleucyl-tRNA synthetase	Rossmann-like alpha/beta/alpha sandwich fold | Isoleucine-tRNA ligase | Methionyl/Valyl/Leucyl/Isoleucyl-tRNA synthetase, anticodon-binding | Valyl/Leucyl/Isoleucyl-tRNA synthetase, editing domain | Isoleucyl tRNA synthetase type 1, anticodon-binding domain | Isoleucine-tRNA ligase, type 1 | Zinc finger, FPG/IleRS-type | Aminoacyl-tRNA synthetase, class I, conserved site | Aminoacyl-tRNA syntheta…
PA1830	PA1830	0.255252	0.886608	hypothetical protein	SCP2 sterol-binding domain
PA1826	PA1826	0.255152	NA	probable transcriptional regulator	Winged helix-turn-helix DNA-binding domain | Transcription regulator HTH, LysR | LysR, substrate-binding
PA4764	fur	0.254522	0.886608	ferric uptake regulation protein	Ferric-uptake regulator | Winged helix-turn-helix DNA-binding domain
PA3386	PA3386	0.254259	NA	conserved hypothetical protein	Protein of unknown function DUF2784
PA2515	xylL	0.253834	NA	cis-1,2-dihydroxycyclohexa-3,4-diene carboxylate dehydrogenase	Short-chain dehydrogenase/reductase SDR | NAD(P)-binding domain | Short-chain dehydrogenase/reductase, conserved site
PA4648	cupE1	0.253834	NA	Pilin subunit CupE1	Fimbrial-type adhesion domain | Spore coat protein U
PA4883	PA4883	0.253834	NA	hypothetical protein	Nickel-dependent hydrogenase b-type cytochrome subunit | Cytochrome b561, bacterial/Ni-hydrogenase | Di-haem cytochrome, transmembrane
PA4681	PA4681	0.253488	NA	hypothetical protein	NA
PA0175	(cheR2)	0.25249	NA	probable chemotaxis protein methyltransferase	MCP methyltransferase, CheR-type | Chemotaxis receptor methyltransferase CheR, N-terminal | Chemotaxis protein methyltransferase CheR | S-adenosyl-L-methionine-dependent methyltransferase | MCP methyltransferase, CheR-type, SAM-binding domain, C-terminal
PA0335	PA0335	0.251694	NA	hypothetical protein	HAD-superfamily hydrolase, subfamily IB, SerB1-like | HAD-like domain
PA3417	PA3417	0.251442	0.888442	probable pyruvate dehydrogenase E1 component, alpha subunit	Pyruvate dehydrogenase E1 component subunit alpha/BCKADH E1-alpha | Thiamin diphosphate-binding fold | Dehydrogenase, E1 component
PA3355	PA3355	0.251204	0.898184	hypothetical protein	Major facilitator superfamily | Major facilitator superfamily domain
PA5117	typA	0.251162	0.887722	regulatory protein TypA	Elongation factor EFG, domain V-like | Transcription factor, GTP-binding domain | GTP-binding protein TypA | Translation protein, beta-barrel domain | Tr-type G domain, conserved site | Translation elongation factor EFTu-like, domain 2 | P-loop containing nucleoside triphosphate hydrolase | BipA, domain V | EF-G domain III/V-like | Small GTP-binding protein domain
PA3195	gapA	0.250911	0.887722	glyceraldehyde 3-phosphate dehydrogenase	Glyceraldehyde 3-phosphate dehydrogenase, NAD(P) binding domain | Glyceraldehyde 3-phosphate dehydrogenase, active site | Glyceraldehyde-3-phosphate dehydrogenase, type I | Glyceraldehyde 3-phosphate dehydrogenase, catalytic domain | NAD(P)-binding domain | Glyceraldehyde/Erythrose phosphate dehydrogenase family
PA4214	phzE1	0.250304	NA	phenazine biosynthesis protein PhzE	Class I glutamine amidotransferase-like | Chorismate-utilising enzyme, C-terminal | ADC synthase | Glutamine amidotransferase
PA0666	PA0666	0.250197	0.879097	conserved hypothetical protein	Anhydro-N-acetylmuramic acid kinase
PA4750	folP	0.249659	0.905873	dihydropteroate synthase	Pterin-binding domain | Dihydropteroate synthase | Dihydropteroate synthase-like
PA5096	PA5096	0.249638	NA	probable binding protein component of ABC transporter	ABC-type glycine betaine transport system, substrate-binding domain
PA1295	(ycgL)	0.248924	NA	conserved hypothetical protein	YcgL domain
PA3297	(hrpA)	0.248822	0.889495	probable ATP-dependent helicase	Helicase superfamily 1/2, ATP-binding domain | RNA helicase HrpA | Helicase-associated domain | Domain of unknown function DUF1605 | Helicase, C-terminal | AAA+ ATPase domain | P-loop containing nucleoside triphosphate hydrolase | RNA helicase HrpA, C-terminal
PA0402	pyrB	0.248607	0.899378	aspartate carbamoyltransferase	Aspartate/ornithine carbamoyltransferase | Aspartate/ornithine carbamoyltransferase, carbamoyl-P binding | Aspartate carbamoyltransferase | Aspartate/ornithine carbamoyltransferase, Asp/Orn-binding domain
PA3913	(yhbU)	0.248077	0.880842	probable protease	Peptidase U32
PA4969	cpdA	0.247096	0.891656	Cyclic AMP (cAMP) Phosphodiesterase, CpdA	3',5'-cyclic adenosine monophosphate phosphodiesterase CpdA, C-terminal | 3,5-cyclic adenosine monophosphate phosphodiesterase CpdA | Calcineurin-like phosphoesterase domain, ApaH type | Metallo-dependent phosphatase-like
PA3856	PA3856	0.246972	NA	hypothetical protein	Polyketide cyclase SnoaL-like domain | NTF2-like domain
PA3123	PA3123	0.246702	NA	conserved hypothetical protein	Endoribonuclease L-PSP/chorismate mutase-like | YjgF/YER057c/UK114 family
PA4557	lytB	0.246372	0.905873	LytB protein	4-hydroxy-3-methylbut-2-enyl diphosphate reductase
PA0476	PA0476	0.246231	NA	probable permease	Purine-cytosine permease
PA2434	PA2434	0.246041	0.91755	hypothetical protein	Protein of unknown function DUF4946
PA4954	motA	0.245141	0.893572	chemotaxis protein MotA	MotA/TolQ/ExbB proton channel | Flagellar motor protein MotA, conserved site | Flagellar motor stator, MotA
PA4766	(yfjF)	0.244811	NA	conserved hypothetical protein	Molybdopterin synthase/thiamin biosynthesis sulphur carrier, beta-grasp | RnfH protein
PA0710	gloA2	0.24479	NA	lactoylglutathione lyase	Glyoxalase/Bleomycin resistance protein/Dihydroxybiphenyl dioxygenase | Glyoxalase I | Glyoxalase/fosfomycin resistance/dioxygenase domain
PA4284	recB	0.24459	0.899378	exodeoxyribonuclease V beta chain	Restriction endonuclease type II-like | Exonuclease, phage-type/RecB, C-terminal | P-loop containing nucleoside triphosphate hydrolase | UvrD-like helicase, ATP-binding domain | UvrD-like DNA helicase, C-terminal | RecBCD enzyme subunit RecB | UvrD/AddA helicase, N-terminal
PA4260	rplB	0.244132	0.885192	50S ribosomal protein L2	Ribosomal protein L2 | Translation protein SH3-like domain | Ribosomal Proteins L2, RNA binding domain | Ribosomal protein L2, bacterial/organellar-type | Ribosomal protein L2, C-terminal | Ribosomal protein L2 domain 2 | Ribosomal protein L2, domain 3 | Nucleic acid-binding, OB-fold | Ribosomal protein L2, conserved site
PA0542	(yqjC)	0.24391	0.905873	conserved hypothetical protein	Protein of unknown function DUF1090
PA0040	PA0040	0.243777	NA	conserved hypothetical protein	Haemolysin activator HlyB, C-terminal | Polypeptide-transport-associated, ShlB-type | Two partner secretion pathway transporter | ShlB, POTRA domain | POTRA domain
PA4454	(yrbD)	0.243549	0.910425	conserved hypothetical protein	Probable phospholipid ABC transporter-binding protein MlaD | Mce/MlaD
PA1303	PA1303	0.243104	NA	signal peptidase	Peptidase S26A, signal peptidase I | Peptidase S26A, signal peptidase I, conserved site | Peptidase S24/S26A/S26B/S26C | Peptidase S26A, signal peptidase I, lysine active site
PA3999	dacC	0.243063	0.887722	D-ala-D-ala-carboxypeptidase	Penicillin-binding protein-associated | Peptidase S11, D-alanyl-D-alanine carboxypeptidase A | Peptidase S11, D-Ala-D-Ala carboxypeptidase A, C-terminal | Peptidase S11, D-alanyl-D-alanine carboxypeptidase A, N-terminal | Beta-lactamase/transpeptidase-like
PA4637	PA4637	0.242395	0.910425	hypothetical protein	NA
PA3410	hasI	0.241933	NA	HasI	Winged helix-turn-helix DNA-binding domain | RNA polymerase sigma factor, region 3/4 | RNA polymerase sigma-70 like domain | RNA polymerase sigma factor 70, region 4 type 2 | RNA polymerase sigma-70 region 2 | RNA polymerase sigma factor, region 2
PA0573	PA0573	0.240865	NA	hypothetical protein	Nuclease-related domain, NERD
PA0207	PA0207	0.240791	NA	probable transcriptional regulator	Winged helix-turn-helix DNA-binding domain | Transcription regulator HTH, LysR | LysR, substrate-binding
PA5256	dsbH	0.240634	NA	disulfide bond formation protein	Disulphide bond formation protein DsbB | Disulphide bond formation protein DsbB-like domain | Disulphide bond formation protein DsbB/BdbC
PA2499	(ykoA)	0.24035	NA	probable deaminase	Cytidine and deoxycytidylate deaminase domain | tRNA-specific adenosine deaminase | APOBEC/CMP deaminase, zinc-binding | Cytidine deaminase-like
PA4902	PA4902	0.239973	NA	probable transcriptional regulator	Transcription regulator HTH, LysR | Winged helix-turn-helix DNA-binding domain | LysR, substrate-binding
PA3286	PA3286	0.239819	0.905873	hypothetical protein	3-Oxoacyl-[acyl-carrier-protein (ACP)] synthase III, C-terminal | 3-Oxoacyl-[acyl-carrier-protein (ACP)] synthase III | Thiolase-like
PA3689	(yhdM)	0.239801	NA	probable transcriptional regulator	MerR-type HTH domain | Cd(II)/Pb(II)-responsive transcriptional regulator | Putative DNA-binding domain
PA1028	amaA	0.239773	NA	L-Pipecolate oxidase	FAD/NAD(P)-binding domain | FAD dependent oxidoreductase
PA4471	(fagA)	0.237536	0.901071	hypothetical protein	NA
PA5193	yrfI	0.237417	0.901473	heat shock protein HSP33	Heat shock protein Hsp33 | Heat shock protein Hsp33, C-terminal | Heat shock protein Hsp33, N-terminal | Heat shock protein Hsp33, helix hairpin bin domain
PA2886	atuA	0.236348	NA	expressed protein with apparent function in citronellol catabolism	Acyclic terpene utilisation
PA0364	PA0364	0.236155	NA	probable oxidoreductase	FAD/NAD(P)-binding domain | Glucose-methanol-choline oxidoreductase, N-terminal | Glucose-methanol-choline oxidoreductase, C-terminal
PA3182	pgl	0.235949	NA	6-phosphogluconolactonase	Glucosamine/galactosamine-6-phosphate isomerase | 6-phosphogluconolactonase, DevB-type
PA5506	PA5506	0.235904	NA	hypothetical protein	Winged helix-turn-helix DNA-binding domain | Sugar isomerase (SIS) | Helix-turn-helix protein RpiR | Homeobox domain-like | RpiR-like, SIS domain
PA5005	PA5005	0.234524	0.901071	probable carbamoyl transferase	Carbamoyltransferase, C-terminal | Carbamoyltransferase
PA5207	PA5207	0.234197	0.908366	probable phosphate transporter	Phosphate transporter
PA2467	foxR	0.233909	0.898184	Anti-sigma factor FoxR	FecR protein | Fe(2+)-dicitrate sensor, transmembrane component | FecR, N-terminal
PA3362	(amiS)	0.233907	NA	hypothetical protein	AmiS/UreI transporter
PA3974	ladS	0.232878	0.914288	Lost Adherence Sensor, LadS	Signal transduction histidine kinase, dimerisation/phosphoacceptor domain | Signal transduction response regulator, receiver domain | Histidine kinase-like ATPase, C-terminal domain | Signal transduction histidine kinase-related protein, C-terminal | 7TM-DISM receptor, extracellular domain, type 2 | Histidine kinase domain | 7TM-DISM receptor, extracellular domain, type 1 | CheY-like superfamily
PA2482	PA2482	0.231672	0.898184	probable cytochrome c	Cytochrome c-like domain | Cytochrome c4-like
PA1488	PA1488	0.231445	NA	hypothetical protein	FAD/NAD(P)-binding domain | Pyridine nucleotide-disulphide oxidoreductase, class-II
PA4259	rpsS	0.231407	0.891656	30S ribosomal protein S19	Ribosomal protein S19/S15 | Ribosomal protein S19, superfamily | Ribosomal protein S19, bacterial-type | Ribosomal protein S19 conserved site
[truncated: 3,573 more rows]
