# Supplementary material for: Pseudomonas aeruginosa transcriptome adaptations from colonization to biofilm infection of skin wounds
Source: Sci Rep. 2021 Oct 19;11:20632. doi: 10.1038/s41598-021-00073-4 (PMC8526614; doi:10.1038/s41598-021-00073-4)
Supplement: Supplementary file 6 — Dataset S6. [file 41598_2021_73_MOESM6_ESM.xlsx]

## Sheet: Title page
Pseudomonas aeruginosa transcriptome adaptations from colonization to chronic infection of skin wounds
D’Arpa, Karna, Chen, and Leung
Supplementary Dataset File S6. Over-representation into pathways of P. aeruginosa genes differentially expressed from colonization (H2&H6) to chronic wound infection (D5&D9).

## Sheet: Pathways  D5D9_vs_H2H6
Pathway	pVal	Direction of Change	Genes
Alginate biosynthesis (PseudoCyc)	8.74263e-11	Up-regulated	PA3541, PA3540, PA3543, PA3546, PA3547, PA3549, PA3545, PA3550, PA3542, PA3544, PA3548
Alginate biosynthesis (PseudoCAP)	1.3672e-09	Up-regulated	PA3541, PA3540, PA3543, PA3546, PA3551, PA0763, PA0762, PA3547, PA3549, PA3545, PA3550, PA3542, PA3544, PA3548, PA0764
Starch and sucrose metabolism (KEGG)	2.12511e-07	Up-regulated	PA2151, PA2144, PA2153, PA2152, PA2164, PA2163, PA2165, PA2162, PA2416, PA2160, PA2023
Apr type I secretion system (PseudoCAP)	2.73184e-05	Up-regulated	PA1249, PA1245, PA1246, PA1248, PA1247
Starch and sucrose metabolism (KEGG (InterPro))	7.46293e-05	Up-regulated	PA2151, PA2144, PA2153, PA2163, PA2165, PA2416, PA2022, PA2023
Pyrroloquinoline quinone biosynthesis (PseudoCAP)	0.000147275	Up-regulated	PA1985, PA1989, PA1986, PA1987, PA1988
Ethanol oxidation pathway (PseudoCAP)	0.000201021	Up-regulated	PA1980, PA1983, PA1976, PA1982, PA1992, PA1979
Pyrroloquinoline quinone biosynthesis (UniPathway)	0.000463308	Up-regulated	PA1985, PA1989, PA1986, PA1987, PA1988
L-2-amino-4-methoxy-trans-3-butenoic acid (AMB) biosynthesis (PseudoCAP)	0.00101082	Up-regulated	PA2305, PA2302, PA2303, PA2304
Starch and sucrose metabolism (PseudoCAP)	0.00101082	Up-regulated	PA2153, PA2416, PA2022, PA2023
Alginate biosynthesis (UniPathway)	0.00183465	Up-regulated	PA3540, PA3544, PA3548
Fructose and mannose metabolism (KEGG)	0.00537232	Up-regulated	PA3541, PA3540, PA3551, PA3547, PA3545, PA3542, PA2342
Pyruvate decarboxylation to acetyl CoA (PseudoCyc)	0.00666654	Up-regulated	PA3416, PA3417, PA4829
Anaerobic respiration (PseudoCyc)	0.0441744	Up-regulated	PA3416, PA3417, PA1252, PA4829, PA1562, PA1498
Ribosome (KEGG)	9.35714e-45	Down-regulated	PA4932, PA4272, PA5316, PA4271, PA4254, PA4671, PA4255, PA5315, PA4273, PA4568, PA4741, PA4274, PA4252, PA4935, PA4253, PA4567, PA3656, PA4259, PA4257, PA4934, PA4250, PA4251, PA3742, PA4260, PA5049, PA4262, PA0579, PA4256, PA4258, PA2970, PA4433, PA4563, PA4247, PA4261, PA4237, PA4239, PA4244, PA4245, PA4246, PA4248, PA4240, PA4432, PA4263, PA4242, PA2741, PA3745, PA4249, PA5570
Adenosine ribonucleotides de novo biosynthesis (PseudoCyc)	1.1127e-12	Down-regulated	PA5560, PA5555, PA5554, PA5556, PA5553, PA5558, PA5561, PA5557, PA5559, PA1697, PA3686, PA4938
Sulfur metabolism (KEGG)	7.85932e-09	Down-regulated	PA0283, PA3446, PA3445, PA0281, PA0280, PA3444, PA2600, PA0282, PA1838, PA4443, PA3938, PA1493, PA2598, PA3442, PA3443, PA4442, PA3937, PA0186, PA2594
Oxidative phosphorylation (KEGG)	2.55102e-05	Down-regulated	PA1553, PA1552, PA5560, PA5555, PA5554, PA1554, PA5556, PA5553, PA5558, PA5557, PA5559, PA4429, PA4031, PA1552.1, PA1319
Type III Secretion (PseudoCAP)	3.35768e-05	Down-regulated	PA1694, PA1695, PA1690, PA1697, PA1721, PA1722, PA1698, PA3841, PA1719, PA1699, PA1691, PA1720
Metabolic pathways (KEGG)	9.23658e-05	Down-regulated	PA3446, PA2843, PA3713, PA1553, PA1838, PA4443, PA4655, PA1552, PA5560, PA5555, PA5554, PA5549, PA1554, PA5556, PA3452, PA5553, PA5558, PA4973, PA5436, PA5425, PA4442, PA5557, PA0437, PA5559, PA4447, PA5192, PA5426, PA0363, PA1687, PA1787, PA1580, PA4748, PA4333, PA4694, PA3659, PA4238, PA0132, PA3654, PA2624, PA1757, PA4773, PA4429, PA1589, PA4645, PA3559, PA4269, PA4774, PA4448, PA4730, PA4872,…
Lipopolysaccharide biosynthesis (UniPathway)	0.000188563	Down-regulated	PA3557, PA3558, PA3555, PA3552, PA3554, PA3553
Citrate cycle (TCA cycle) (KEGG)	0.000224869	Down-regulated	PA3452, PA5436, PA5192, PA1787, PA1580, PA4333, PA2624, PA1589, PA5435, PA5445
Protein export (KEGG)	0.000240102	Down-regulated	PA4747, PA3822, PA3820, PA4243, PA5568, PA5128, PA3821
Oxidative phosphorylation (PseudoCAP)	0.000469588	Down-regulated	PA5560, PA5555, PA5554, PA5556, PA5553, PA5558, PA5557, PA5559
Selenocompound metabolism (KEGG (InterPro))	0.000537255	Down-regulated	PA0849, PA4443, PA4442, PA0775, PA4720, PA1839, PA0774
Superpathway of thiamin diphosphate biosynthesis I (PseudoCyc)	0.000611489	Down-regulated	PA4973, PA5118, PA3621, PA4051
Glutathione metabolism (KEGG (InterPro))	0.000851652	Down-regulated	PA0848, PA0139, PA3450, PA1687, PA2624, PA0565, PA4774, PA5203, PA2331
Anaerobic respiration (PseudoCyc)	0.00146052	Down-regulated	PA1787, PA1580, PA4333, PA2624, PA4810, PA3621, PA4811
Cationic antimicrobial peptide (CAMP) resistance (KEGG)	0.00147592	Down-regulated	PA3557, PA3558, PA3556, PA3555, PA3552, PA3554, PA3553, PA1179
L-histidine biosynthesis (UniPathway)	0.0028163	Down-regulated	PA4447, PA4448, PA3151, PA4939, PA3152
Citrate cycle (TCA cycle) (KEGG (InterPro))	0.0033095	Down-regulated	PA3452, PA5192, PA1787, PA1580, PA4333, PA2624, PA1589
Acetyl-CoA assimilation (PseudoCyc)	0.00408615	Down-regulated	PA1787, PA1580, PA4333, PA1589, PA3621
Beta-Alanine metabolism (KEGG)	0.00421192	Down-regulated	PA3713, PA1687, PA0132, PA4774, PA4730, PA0130, PA1748
Anaerobic respiration -- electron donors reaction list (PseudoCyc)	0.00498884	Down-regulated	PA4810, PA3621, PA4811
Purine metabolism (PseudoCAP)	0.00544359	Down-regulated	PA4740, PA5425, PA5426, PA4269, PA0945, PA3807, PA3686, PA4938, PA3769
Purine metabolism (KEGG)	0.00549474	Down-regulated	PA4443, PA4740, PA5425, PA4442, PA5426, PA4238, PA4645, PA4269, PA0945, PA3807, PA3686, PA4938, PA1140, PA3769
Pantothenate and CoA biosynthesis (PseudoCAP)	0.00653867	Down-regulated	PA0363, PA4694, PA4730, PA4696
4-amino-4-deoxy-alpha-L-arabinose undecaprenyl phosphate biosynthesis (UniPathway)	0.00686118	Down-regulated	PA3555, PA3553
S-adenosylmethioninamine biosynthesis (UniPathway)	0.00686118	Down-regulated	PA4773, PA0654
Spermidine biosynthesis (UniPathway)	0.00686118	Down-regulated	PA1687, PA4774
Two-component regulatory systems (PseudoCAP)	0.00686118	Down-regulated	PA4776, PA4777
UDP-4-deoxy-4-formamido-beta-L-arabinose biosynthesis (UniPathway)	0.00686118	Down-regulated	PA3552, PA3554
Citrate cycle (TCA cycle) (PseudoCAP)	0.00744214	Down-regulated	PA3452, PA5192, PA1787, PA1580, PA4333, PA1589
TCA cycle I (prokaryotic) (PseudoCyc)	0.00744214	Down-regulated	PA3452, PA1787, PA1580, PA4333, PA2624, PA1589
Biosynthesis of secondary metabolites (KEGG)	0.00762144	Down-regulated	PA4613, PA4236, PA2843, PA4655, PA3452, PA5425, PA4447, PA5192, PA5426, PA1787, PA1580, PA4748, PA4333, PA4694, PA2624, PA1757, PA1589, PA4645, PA4448, PA4730, PA3151, PA4939, PA0945, PA3792, PA3807, PA3652, PA4054, PA0036, PA4569, PA3686, PA4696, PA3651, PA4669, PA5445, PA3603, PA3152, PA0035, PA1748, PA5034, PA3650, PA5215
Oxidative phosphorylation (KEGG (InterPro))	0.0102584	Down-regulated	PA5554, PA1554, PA5556, PA1697, PA4031
Superpathway of glyoxylate bypass and TCA (PseudoCyc)	0.0116523	Down-regulated	PA3452, PA1787, PA1580, PA4333, PA2624, PA1589
Sulfur metabolism (KEGG (InterPro))	0.0117349	Down-regulated	PA0280, PA3444, PA1838, PA4443, PA3442, PA4442, PA3937
Histidine metabolism (PseudoCAP)	0.0134868	Down-regulated	PA4447, PA4448, PA3151, PA3152
Biosynthesis of amino acids (KEGG)	0.0136445	Down-regulated	PA2843, PA5436, PA4447, PA1787, PA1580, PA4748, PA4694, PA3659, PA2624, PA1757, PA4448, PA1566, PA3151, PA4939, PA5435, PA3792, PA0036, PA4696, PA3152, PA0035
Glutathione metabolism (KEGG)	0.0142869	Down-regulated	PA1687, PA2624, PA4774, PA5203, PA1466, PA3035
C5-Branched dibasic acid metabolism (KEGG (InterPro))	0.0153907	Down-regulated	PA1589, PA4696, PA5445
Beta-Alanine metabolism (KEGG (InterPro))	0.0182293	Down-regulated	PA1687, PA4774, PA4730, PA0130
Thiamine metabolism (KEGG)	0.0182293	Down-regulated	PA4973, PA5118, PA3686, PA4051
Carbon metabolism (KEGG)	0.0191325	Down-regulated	PA4613, PA4236, PA3452, PA5436, PA5192, PA1787, PA1580, PA4748, PA4333, PA2624, PA1589, PA5435, PA5046, PA0130, PA4810, PA5445, PA4811, PA5215
Thiamine metabolism (PseudoCAP)	0.0194503	Down-regulated	PA4973, PA4051
Biosynthesis of antibiotics (KEGG)	0.0205753	Down-regulated	PA4613, PA4236, PA2843, PA4443, PA5549, PA3452, PA5425, PA4442, PA4447, PA5192, PA5426, PA1787, PA1580, PA4748, PA4333, PA4694, PA2624, PA1757, PA1589, PA0945, PA3807, PA0036, PA3686, PA4696, PA4669, PA5445, PA0035, PA1748, PA3650, PA5215
Purine metabolism (KEGG (InterPro))	0.0336171	Down-regulated	PA4443, PA4740, PA4442, PA5426, PA4238, PA4269, PA0945, PA3807, PA3686, PA4938, PA3152, PA3769
C5-Branched dibasic acid metabolism (PseudoCAP)	0.0367741	Down-regulated	PA1589, PA4696
RNA polymerase (KEGG)	0.0367741	Down-regulated	PA4238, PA4269
IMP biosynthesis via de novo pathway (UniPathway)	0.0380712	Down-regulated	PA5425, PA5426, PA0945, PA4314
Histidine metabolism (KEGG)	0.0436362	Down-regulated	PA4447, PA4448, PA3151, PA4939, PA3152
Selenocompound metabolism (KEGG)	0.0437642	Down-regulated	PA0849, PA4443, PA4442
Histidine metabolism (KEGG (InterPro))	0.0447803	Down-regulated	PA4447, PA0775, PA4720, PA4448, PA1839, PA0774
