# Supplementary material for: Pseudomonas aeruginosa transcriptome adaptations from colonization to biofilm infection of skin wounds
Source: Sci Rep. 2021 Oct 19;11:20632. doi: 10.1038/s41598-021-00073-4 (PMC8526614; doi:10.1038/s41598-021-00073-4)
Supplement: Supplementary file 7 — Dataset S7. [file 41598_2021_73_MOESM7_ESM.xlsx]

## Sheet: Title page
Pseudomonas aeruginosa transcriptome adaptations from colonization to chronic infection of skin wounds
D’Arpa, Karna, Chen, and Leung
Supplementary Dataset File S7. Over-representation into pathways of P. aeruginosa genes differentially expressed from less-mature (D5) to more-mature biofilm (D9) wound infection.

## Sheet: Pathways D9_vs_D5
Pathway	pVal	Direction of Change	Genes
Starch and sucrose metabolism (KEGG)	0.000114369	Up-regulated	PA2023, PA2144, PA2151, PA2152, PA2153, PA2160, PA2162, PA2163, PA2164, PA2165, PA2416
Mixed acid fermentation (PseudoCyc)	0.00213485	Up-regulated	PA0794, PA0854, PA0927, PA1498, PA1562, PA1580, PA2119, PA2158, PA2188, PA2623, PA3687, PA4470, PA5186
Phenylalanine metabolism (KEGG)	0.00213485	Up-regulated	PA0202, PA0704, PA0865, PA0870, PA0872, PA1628, PA1748, PA3366, PA3426, PA4073, PA4344, PA5084, PA5304
L-leucine biosynthesis (PseudoCyc)	0.00297371	Up-regulated	PA1217, PA3118, PA3120, PA3121, PA5013
Tryptophan metabolism (KEGG)	0.00326947	Up-regulated	PA0202, PA0704, PA1748, PA2080, PA2081, PA2147, PA2579, PA3014, PA3366, PA3426, PA3589, PA4785, PA4899
Fatty acid degradation (KEGG)	0.00674028	Up-regulated	PA1525, PA1748, PA2815, PA2940, PA3013, PA3014, PA3299, PA3426, PA3589, PA4435, PA4785, PA4899, PA4994, PA5349
Beta-Alanine metabolism (KEGG)	0.00713693	Up-regulated	PA0130, PA0132, PA0440, PA0441, PA0747, PA1748, PA3014, PA3426, PA4435, PA4899, PA4994, PA5313
Glyoxylate cycle (PseudoCyc)	0.0183234	Up-regulated	PA0482, PA0794, PA1562, PA1580, PA2634
Glyoxylate and dicarboxylate metabolism (KEGG)	0.0189233	Up-regulated	PA0296, PA0482, PA1499, PA1500, PA1501, PA1502, PA1562, PA1580, PA2081, PA2147, PA2444, PA2445, PA2446, PA2634, PA3131, PA3589, PA4785, PA4829, PA5213, PA5522
Valine, leucine and isoleucine biosynthesis (KEGG)	0.0230449	Up-regulated	PA0353, PA1217, PA2035, PA3118, PA3120, PA3121, PA3418, PA4180, PA5013
Superpathway of branched amino acid biosynthesis (PseudoCyc)	0.0234801	Up-regulated	PA0353, PA1217, PA3118, PA3120, PA3121, PA4180, PA5013
Denitrification (PseudoCAP)	0.0236411	Up-regulated	PA0509, PA0513, PA0515, PA0516, PA0517, PA0518, PA0519, PA0527
Valine, leucine and isoleucine degradation (KEGG)	0.0257314	Up-regulated	PA0130, PA0132, PA0747, PA1748, PA2940, PA3013, PA3014, PA3418, PA3426, PA3589, PA4435, PA4785, PA4829, PA4899, PA4994, PA5013, PA5313
2-Oxocarboxylic acid metabolism (KEGG)	0.0258088	Up-regulated	PA0353, PA1217, PA1562, PA1580, PA2035, PA2623, PA3118, PA3120, PA3121, PA4180, PA5013, PA5206
Biosynthesis of heme d1 (PseudoCAP)	0.0335806	Up-regulated	PA0513, PA0515, PA0516, PA0517, PA0518
Styrene degradation (KEGG)	0.0356866	Up-regulated	PA0202, PA0227, PA0704, PA2008, PA3366, PA4073
Aliphatic compound catabolism (PseudoCAP)	0.0392096	Up-regulated	PA1525, PA5350, PA5351
Kynurenine pathway (PseudoCAP)	0.0392096	Up-regulated	PA2080, PA2081, PA2579
Other (PseudoCAP)	0.0392096	Up-regulated	PA1525, PA5350, PA5351
Alginate biosynthesis (PseudoCAP)	0.0440136	Up-regulated	PA3543, PA3544, PA3545, PA3547, PA3550, PA3551, PA5255, PA5261, PA5483
Anaerobic respiration (PseudoCyc)	0.0440136	Up-regulated	PA0794, PA0854, PA1498, PA1562, PA1580, PA2623, PA3687, PA4470, PA4829
Flagella assembly (PseudoCAP)	1.57214e-10	Down-regulated	PA1077, PA1078, PA1079, PA1080, PA1081, PA1082, PA1083, PA1084, PA1085, PA1086, PA1087, PA1100, PA1101, PA1102, PA1103, PA1104, PA1105, PA1441, PA1442, PA1443, PA1445, PA1446, PA1447, PA1448, PA1452, PA1460, PA1461
Flagellar assembly (KEGG)	1.9275e-10	Down-regulated	PA1077, PA1078, PA1079, PA1080, PA1081, PA1082, PA1083, PA1084, PA1086, PA1087, PA1095, PA1100, PA1101, PA1102, PA1103, PA1104, PA1105, PA1441, PA1443, PA1445, PA1446, PA1447, PA1448, PA1452, PA1460, PA1461, PA3350, PA3351
Type III Secretion (PseudoCAP)	6.92576e-10	Down-regulated	PA1691, PA1692, PA1695, PA1697, PA1698, PA1699, PA1700, PA1701, PA1702, PA1703, PA1705, PA1707, PA1708, PA1709, PA1710, PA1712, PA1713, PA1714, PA1715, PA1716, PA1717, PA1718, PA1719, PA1720, PA1721, PA1722, PA1724, PA1725, PA3842
Two-component system (KEGG)	1.05778e-06	Down-regulated	PA0001, PA0112, PA0119, PA0173, PA0176, PA0409, PA0410, PA0411, PA0412, PA0413, PA0414, PA0415, PA0464, PA0749, PA0756, PA0757, PA0885, PA0929, PA0930, PA0931, PA1098, PA1099, PA1158, PA1179, PA1180, PA1337, PA1339, PA1340, PA1342, PA1438, PA1456, PA1458, PA1459, PA1460, PA1463, PA1464, PA1566, PA1637, PA1798, PA1930, PA1976, PA1980, PA2001, PA2002, PA2018, PA2019, PA2524, PA2548, PA2654, PA2686,…
ABC transporters (KEGG)	3.27866e-06	Down-regulated	PA0186, PA0204, PA0205, PA0283, PA0300, PA0301, PA0302, PA0303, PA0374, PA0375, PA0889, PA0890, PA0892, PA1070, PA1071, PA1072, PA1339, PA1340, PA1342, PA1386, PA1478, PA1807, PA1809, PA2060, PA2061, PA2340, PA2341, PA2349, PA2351, PA2390, PA2397, PA2407, PA2408, PA2409, PA2548, PA2594, PA2711, PA2912, PA2913, PA2914, PA2926, PA3187, PA3188, PA3189, PA3190, PA3213, PA3228, PA3236, PA3313, PA3314,…
Pilin biosynthesis (PseudoCAP)	6.19203e-05	Down-regulated	PA0395, PA0409, PA0410, PA0411, PA0412, PA0413, PA4525, PA4526, PA4528, PA4546, PA4547, PA4550, PA4551, PA4552, PA4553, PA4554, PA4555, PA4556
Cationic antimicrobial peptide (CAMP) resistance (KEGG)	0.000274636	Down-regulated	PA0425, PA0426, PA1179, PA1180, PA1798, PA1972, PA3227, PA3552, PA3553, PA3554, PA3555, PA3556, PA3557, PA3558, PA4374, PA4375, PA4974
Chemotaxis (PseudoCAP)	0.000317418	Down-regulated	PA0173, PA0174, PA0176, PA0409, PA0410, PA0411, PA0412, PA0413, PA0414, PA0415, PA0416, PA0417, PA1456, PA1457, PA1458, PA1459, PA1460, PA1461, PA1464
Glycine betaine catabolism (PseudoCAP)	0.000786844	Down-regulated	PA5399, PA5410, PA5411, PA5416, PA5417, PA5418, PA5419
Two-component System (PseudoCAP)	0.000894644	Down-regulated	PA0409, PA0413, PA0464, PA0600, PA0756, PA0757, PA0929, PA0930, PA1098, PA1099, PA1158, PA1179, PA1180, PA1397, PA1438, PA1456, PA1458, PA1637, PA1798, PA1976, PA1979, PA1980, PA1992, PA2479, PA2480, PA2524, PA2686, PA2687, PA2824, PA3077, PA3191, PA3192, PA3204, PA3206, PA3879, PA3948, PA4036, PA4080, PA4117, PA4396, PA4546, PA4547, PA4856, PA4886, PA5124, PA5125, PA5165, PA5166, PA5361, PA5484
Common polysaccharide antigen (CBA) biosynthesis (PseudoCAP)	0.00167951	Down-regulated	PA5455, PA5456, PA5457, PA5458, PA5459
Bacterial chemotaxis (KEGG)	0.00214565	Down-regulated	PA0173, PA0174, PA0176, PA1102, PA1443, PA1456, PA1457, PA1458, PA1459, PA1460, PA1461, PA1463, PA1464, PA1930, PA2654, PA4309, PA4310, PA4496, PA4500, PA4502, PA4633, PA5072
Nicotinate and nicotinamide metabolism (PseudoCAP)	0.00249141	Down-regulated	PA0196, PA1004, PA4376, PA4524, PA4919, PA4920
Cobalamin biosynthesis (PseudoCAP)	0.00259061	Down-regulated	PA1125, PA1273, PA1275, PA1276, PA1277, PA1278, PA1279, PA1281, PA2907, PA2908, PA2909, PA2948
Ethanol oxidation pathway (PseudoCAP)	0.0026838	Down-regulated	PA1976, PA1979, PA1980, PA1982, PA1983, PA1984, PA1992
Folate biosynthesis (KEGG)	0.00282215	Down-regulated	PA0350, PA0582, PA0583, PA0975, PA0976, PA1505, PA2666, PA3296, PA3870, PA3910, PA3914, PA3916, PA4728, PA5539
Hcp secretion island I (HSI-I) type VI secretion system (PseudoCAP)	0.0045247	Down-regulated	PA0070, PA0073, PA0078, PA0082, PA0083, PA0084, PA0086, PA0087, PA0088, PA0089, PA1844, PA3484
Creatinine degradation I (PseudoCyc)	0.00603322	Down-regulated	PA5416, PA5417, PA5418, PA5419
Type III secretion system (PseudoCAP)	0.00603322	Down-regulated	PA1706, PA1718, PA1719, PA3842
Bacterial secretion system (KEGG)	0.00676536	Down-regulated	PA0074, PA0075, PA0078, PA0085, PA0090, PA0091, PA0373, PA0678, PA0682, PA0686, PA1662, PA1666, PA1691, PA1692, PA1695, PA1697, PA1698, PA1701, PA1703, PA1716, PA1719, PA1725, PA1867, PA1868, PA2362, PA2367, PA2371, PA3095, PA3098, PA3101, PA3102, PA3104, PA3105, PA3294, PA4747, PA4974, PA5070
Beta-Lactam resistance (KEGG)	0.00707923	Down-regulated	PA0425, PA0426, PA0427, PA1798, PA2018, PA2019, PA2020, PA3574, PA4109, PA4110, PA4374, PA4375, PA4393, PA4974
Citrate cycle (TCA cycle) (PseudoCAP)	0.00745804	Down-regulated	PA1581, PA1582, PA1584, PA1585, PA1586, PA1587, PA1588, PA1589, PA2250, PA3452, PA4333, PA4640
TCA cycle I (prokaryotic) (PseudoCyc)	0.00745804	Down-regulated	PA1581, PA1582, PA1583, PA1584, PA1585, PA1586, PA1588, PA1589, PA2624, PA3452, PA4333, PA4640
Psl exopolysaccharide biosynthesis (PseudoCAP)	0.0142062	Down-regulated	PA2232, PA2233, PA2236, PA2237, PA2238, PA2240, PA2241
Superpathway of glyoxylate bypass and TCA (PseudoCyc)	0.0175585	Down-regulated	PA1581, PA1582, PA1583, PA1584, PA1585, PA1586, PA1588, PA1589, PA2624, PA3452, PA4333, PA4640
NAD biosynthesis I (from aspartate) (PseudoCyc)	0.0216628	Down-regulated	PA1004, PA4524, PA4920
Citrate cycle (TCA cycle) (KEGG)	0.0229986	Down-regulated	PA1581, PA1582, PA1583, PA1584, PA1585, PA1586, PA1587, PA1588, PA1589, PA2250, PA2624, PA3452, PA4333, PA4640, PA5445
Biofilm formation - Pseudomonas aeruginosa (KEGG)	0.023169	Down-regulated	PA0074, PA0075, PA0082, PA0083, PA0084, PA0085, PA0089, PA0090, PA0409, PA0410, PA0411, PA0413, PA0415, PA0609, PA0649, PA0998, PA1432, PA1657, PA1658, PA1661, PA1662, PA1713, PA1976, PA2232, PA2233, PA2236, PA2237, PA2238, PA2240, PA2241, PA2242, PA2366, PA2367, PA2371, PA2824, PA3351, PA3476, PA4367, PA4856, PA4959
Porphyrin and chlorophyll metabolism (KEGG)	0.0334651	Down-regulated	PA0024, PA0112, PA0113, PA1273, PA1275, PA1276, PA1277, PA1278, PA1279, PA1281, PA1321, PA1923, PA2907, PA2908, PA2909, PA2948, PA3977, PA4088
