# Supplementary material for: Pseudomonas aeruginosa transcriptome adaptations from colonization to biofilm infection of skin wounds
Source: Sci Rep. 2021 Oct 19;11:20632. doi: 10.1038/s41598-021-00073-4 (PMC8526614; doi:10.1038/s41598-021-00073-4)
Supplement: Supplementary file 8 — Dataset S8. [file 41598_2021_73_MOESM8_ESM.xlsx]

## Sheet: Title page
Pseudomonas aeruginosa transcriptome adaptations from colonization to chronic infection of skin wounds
D’Arpa, Karna, Chen, and Leung
Supplementary Dataset File S8. Over-representation into pathways of P. aeruginosa genes differentially expressed from colonization (H2&H6) to acute (H24) wound infection.

## Sheet: Pathways H24_vs_H2&H6
Pathway	pVal	Direction of Change	Genes
Starch and sucrose metabolism (KEGG)	6.45448e-06	Up-regulated	PA2144, PA2152, PA2151, PA2153, PA2165, PA2164, PA2163, PA2416
L-2-amino-4-methoxy-trans-3-butenoic acid (AMB) biosynthesis (PseudoCAP)	0.000140141	Up-regulated	PA2302, PA2305, PA2306, PA2303
Starch and sucrose metabolism (KEGG (InterPro))	0.000287519	Up-regulated	PA2144, PA2151, PA2153, PA2165, PA2163, PA2416
Pyruvate fermentation to acetate and lactate I (PseudoCyc)	0.000869481	Up-regulated	PA4829, PA3417, PA3416, PA2382
Kynurenine pathway (PseudoCAP)	0.00152856	Up-regulated	PA2082, PA2081, PA2080
Pyruvate decarboxylation to acetyl CoA (PseudoCyc)	0.00152856	Up-regulated	PA4829, PA3417, PA3416
Lactate oxidation (PseudoCyc)	0.00163754	Up-regulated	PA3415, PA3417, PA3416, PA2382
Glyoxylate and dicarboxylate metabolism (KEGG)	0.00229521	Up-regulated	PA1502, PA4829, PA1501, PA5213, PA2250, PA2081, PA2446, PA2444, PA1562, PA1499, PA2445
Pyruvate fermentation to acetate II (PseudoCyc)	0.00361118	Up-regulated	PA4829, PA3417, PA3416
Glycogen biosynthesis (UniPathway)	0.00548155	Up-regulated	PA2153, PA2165
Glycogen biosynthesis I (from ADP-D-Glucose) (PseudoCyc)	0.00548155	Up-regulated	PA2153, PA2165
Valine, leucine and isoleucine degradation (KEGG)	0.00671217	Up-regulated	PA2015, PA3570, PA4829, PA3569, PA3418, PA2249, PA2250, PA2013, PA0879
Xcp type II secretion system (PseudoCAP)	0.00912023	Up-regulated	PA1871, PA3724, PA0852, PA2939
Citrate cycle (TCA cycle) (KEGG)	0.0319599	Up-regulated	PA4829, PA3415, PA3417, PA3416, PA2250, PA1562
Valine, leucine and isoleucine degradation (KEGG (InterPro))	0.0396102	Up-regulated	PA3570, PA4829, PA2815, PA2250
Valine, leucine and isoleucine degradation (PseudoCAP)	0.0426357	Up-regulated	PA3570, PA3569, PA2249
Starch and sucrose metabolism (PseudoCAP)	0.0471639	Up-regulated	PA2153, PA2416
Ribosome (KEGG)	7.46255e-24	Down-regulated	PA4254, PA4253, PA4237, PA4259, PA4671, PA4272, PA4260, PA4255, PA4257, PA4271, PA4934, PA4246, PA4258, PA4239, PA4256, PA4245, PA4252, PA4250, PA4244, PA4932, PA4247, PA4251, PA4242, PA2970, PA4741, PA5315, PA5316, PA2741, PA3742
Adenosine ribonucleotides de novo biosynthesis (PseudoCyc)	3.40048e-08	Down-regulated	PA5555, PA5554, PA5556, PA5557, PA5558, PA5559, PA5553, PA5560
Pyoverdine synthesis (PseudoCAP)	7.59543e-08	Down-regulated	PA2392, PA2395, PA2394, PA2425, PA2396, PA2413, PA2385, PA2424
Oxidative phosphorylation (KEGG)	1.81516e-06	Down-regulated	PA1552, PA1553, PA5555, PA1554, PA5554, PA5556, PA5557, PA5558, PA1318, PA5559, PA5553, PA5560, PA1317
Type III Secretion (PseudoCAP)	1.03927e-05	Down-regulated	PA1725, PA1719, PA1720, PA1717, PA1721, PA1691, PA1724, PA1690, PA1723, PA1703
Oxidative phosphorylation (PseudoCAP)	1.20332e-05	Down-regulated	PA5555, PA5554, PA5556, PA5557, PA5558, PA5559, PA5553, PA5560
Tricarboxylic acid cycle (UniPathway)	0.000572861	Down-regulated	PA5429, PA1589, PA1588, PA3452, PA4470
ABC transporters (KEGG)	0.00127353	Down-regulated	PA2397, PA3190, PA2390, PA3187, PA5217, PA4707, PA3610, PA3188, PA2407, PA3189, PA5368, PA2408, PA3607, PA2409, PA4688, PA3609, PA4708, PA3608, PA5216, PA4706
Spermidine biosynthesis I (PseudoCyc)	0.0024451	Down-regulated	PA0654, PA1687
Citrate cycle (TCA cycle) (KEGG (InterPro))	0.00674536	Down-regulated	PA5429, PA1589, PA1588, PA3452, PA4470
Adenosylcobalamin biosynthesis from cobyrinate a,c-diamide I (PseudoCyc)	0.00709476	Down-regulated	PA1279, PA1277
Oxidative phosphorylation (UniPathway)	0.00808105	Down-regulated	PA1552, PA1554, PA1318
Oxidative phosphorylation (KEGG (InterPro))	0.00840035	Down-regulated	PA1554, PA5554, PA5556, PA1318
Protein export (KEGG)	0.00840035	Down-regulated	PA5128, PA4243, PA3821, PA3820
Citrate cycle (TCA cycle) (PseudoCAP)	0.0212603	Down-regulated	PA1589, PA1588, PA3452, PA4470
