# Supplementary material for: Pseudomonas aeruginosa transcriptome adaptations from colonization to biofilm infection of skin wounds
Source: Sci Rep. 2021 Oct 19;11:20632. doi: 10.1038/s41598-021-00073-4 (PMC8526614; doi:10.1038/s41598-021-00073-4)
Supplement: Supplementary file 9 — Dataset S9. [file 41598_2021_73_MOESM9_ESM.xlsx]

## Sheet: Supplementary Dataset_File S9_4
Locus.tag	Gene	H02	H06	H24	D05	D09	Thoming	OurMeanDiffExp	OurDEG.minus.Thoming_DEG	Product.Name	Pathways
PA0899	aruB	0.189897	0.091161	-0.0826297	0.0937987	-0.671811	-2.3	-0.0759169	2.22408	N2-Succinylarginine dihydrolase	Arginine and proline metabolism, Arginine and proline metabolism, arginine degradation VI, L-arginine degradation via AST pathway
PA0895	aruC	0.28362	0.269835	0.33909	0.766522	0.674503	-2.4	0.466714	2.86671	N2-Succinylornithine 5-aminotransferase (SOAT) = N2-acetylornithine 5-aminotransferase (ACOAT)	Arginine and proline metabolism, Microbial metabolism in diverse environments, arginine degradation VI, Metabolic pathways, Biosynthesis of secondary metabolites, glutamate degradation VIII, Biosynthesis of amino acids, Urea cycle and metabolism of amino groups, 2-Oxocarboxylic acid metabolism, arginine biosynthesis, Biosynthesis of antibiotics, arginine proline degradation, Lysine biosynthesis
PA0898	aruD	-0.22116	-0.337243	-0.50228	-0.861992	-1.04807	-2.2	-0.594148	1.60585	N-Succinylglutamate 5-semialdehyde dehydrogenase	Arginine and proline metabolism, Arginine and proline metabolism, Arginine and proline metabolism, arginine degradation VI, L-arginine degradation via AST pathway, Butanoate metabolism, Glutamate metabolism
PA0897	aruG	0.0104576	0.039885	-0.261556	0.157192	-0.447301	-3	-0.100264	2.89974	subunit II of arginine N2-succinyltransferase = ornithine N2-succinyltransferase	Arginine and proline metabolism, Arginine and proline metabolism, arginine degradation VI, L-arginine degradation via AST pathway
PA1074	braC	0.720924	1.05888	0.867676	-0.153255	0.642565	-2.5	0.627358	3.12736	branched-chain amino acid transport protein BraC	ABC transporters
PA2664	fhp	3.23112	4.07712	4.24447	3.80885	2.88536	-3.8	3.64939	7.44939	flavohemoprotein	NA
PA4386	groES	0.305947	0.52481	0.717334	-1.43573	-0.258726	-2.7	-0.0292733	2.67073	GroES protein	NA
PA0517	nirC	2.40446	3.39507	4.46595	2.78374	3.60774	-3.9	3.33139	7.23139	probable c-type cytochrome precursor	Denitrification, Biosynthesis of heme d1
PA0515	nirD	2.06465	2.89585	3.84682	2.55311	3.35034	-3.3	2.94216	6.24216	NA	Denitrification, Biosynthesis of heme d1
PA0510	nirE	0.909822	1.68013	2.35623	1.3299	1.89901	-3.3	1.63502	4.93502	NirE	Denitrification, Biosynthesis of heme d1, Porphyrin and chlorophyll metabolism, Metabolic pathways, Porphyrin and chlorophyll metabolism, Biosynthesis of secondary metabolites, cobalamin biosynthesis, aerobic pathway, siroheme biosynthesis, adenosylcobalamin biosynthesis, biosynthesis of proto- and siroheme
PA0516	nirF	2.49311	3.36725	4.38258	2.9757	3.70008	-3.1	3.38374	6.48374	heme d1 biosynthesis protein NirF	Denitrification, Biosynthesis of heme d1
PA0513	nirG	2.15538	2.98207	3.90927	2.66936	3.46373	-2.9	3.03596	5.93596	NirG	Denitrification, Biosynthesis of heme d1
PA0512	nirH	1.47495	2.27379	3.05322	2.15402	2.23544	-3.2	2.23829	5.43829	NirH	Denitrification, Biosynthesis of heme d1
PA0511	nirJ	2.00855	2.85174	3.5218	2.23385	2.81604	-3.5	2.6864	6.1864	heme d1 biosynthesis protein NirJ	Denitrification, Biosynthesis of heme d1, pyrroloquinoline quinone biosynthesis
PA0514	nirL	2.30299	3.32557	4.10125	2.96222	3.35127	-3.3	3.20866	6.50866	heme d1 biosynthesis protein NirL	Denitrification, Biosynthesis of heme d1
PA0518	nirM	2.74801	3.69486	4.62512	2.82804	3.59542	-4.8	3.49829	8.29829	cytochrome c-551 precursor	Denitrification, Biosynthesis of heme d1, Microbial metabolism in diverse environments, Metabolic pathways, Two-component system, Sulfur metabolism
PA0509	nirN	0.97971	1.69596	2.12302	1.08098	1.67081	-3	1.5101	4.5101	NirN	Denitrification
PA0520	nirQ	0.851527	1.44546	2.2725	2.87273	2.1324	-3.3	1.91492	5.21492	regulatory protein NirQ	Denitrification
PA0519	nirS	2.74983	3.58763	4.75481	3.0073	3.84015	-4.9	3.58794	8.48794	nitrite reductase precursor	Denitrification, Microbial metabolism in diverse environments, Nitrogen metabolism
PA0524	norB	5.09366	6.19796	6.35176	6.51201	5.122	-4.5	5.85548	10.3555	nitric-oxide reductase subunit B	Denitrification, Microbial metabolism in diverse environments, Nitrogen metabolism, denitrification pathway, oxidative phosphorylation, Oxidative phosphorylation
PA0523	norC	5.31241	5.9491	6.3323	6.33695	4.63019	-5.9	5.71219	11.6122	nitric-oxide reductase subunit C	Denitrification, Microbial metabolism in diverse environments, Nitrogen metabolism, denitrification pathway
PA0525	norD	4.17785	4.74972	5.51191	5.94394	4.56493	-4.4	4.98967	9.38967	NA	Denitrification
PA3393	nosD	3.4809	4.26474	5.39241	4.90061	4.47323	-2.8	4.50238	7.30238	NosD protein	NA
PA3394	nosF	2.77516	3.34917	4.3073	4.0124	3.44722	-2.8	3.57825	6.37825	NosF protein	NA
PA3391	nosR	1.81347	2.69023	3.86741	3.49738	3.36623	-4.3	3.04695	7.34695	regulatory protein NosR	NA
PA3392	nosZ	4.06293	5.09161	6.30625	5.59199	5.12603	-4.8	5.23576	10.0358	nitrous-oxide reductase precursor	Microbial metabolism in diverse environments, Nitrogen metabolism, Nitrogen metabolism, denitrification pathway, nitrate reduction (denitrification)
PA4876	osmE	-0.0103467	0.111084	1.36111	2.50807	3.2319	-2.7	1.44036	4.14036	osmotically inducible lipoprotein OsmE	NA
PA0526	PA0526	-0.919699	-0.173524	1.24657	0.7258	0.737307	-3.9	0.32329	4.22329	hypothetical protein	Denitrification
PA1831	PA1831	0.0516162	0.0276826	-0.105875	-1.24007	-0.6402	-2.4	-0.38137	2.01863	hypothetical protein	NA
PA2662	PA2662	0.870249	1.85557	1.62634	0.811405	0.370922	-2.6	1.1069	3.7069	conserved hypothetical protein	NA
PA3691	PA3691	1.20991	1.37679	2.54311	3.36161	4.23617	-2.9	2.54552	5.44552	hypothetical protein	NA
PA4198	PA4198	0.0474071	0.192101	1.90038	0.0117774	0.271607	-2.6	0.484655	3.08465	probable AMP-binding enzyme	NA
PA4200	PA4200	0.69504	0.88513	1.45186	0.547244	1.30625	-2.5	0.977106	3.47711	hypothetical protein	NA
PA4336	PA4336	-0.39392	0.344046	-0.59244	-1.34597	-0.240344	-2.9	-0.445726	2.45427	conserved hypothetical protein	NA
PA4578	PA4578	0.797728	1.52279	0.310233	0.808544	0.249001	-2.9	0.737658	3.63766	hypothetical protein	NA
PA4880	PA4880	-0.368422	0.24843	1.11025	1.67382	3.33586	-2.9	1.19999	4.09999	probable bacterioferritin	Porphyrin and chlorophyll metabolism
PA4661	pagL	-1.08957	-1.47115	-2.55662	-2.24396	-2.0417	-2.7	-1.8806	0.819399	Lipid A 3-O-deacylase	NA
PA0355	pfpI	0.607976	0.742494	2.00658	2.60594	4.20882	-3.2	2.03436	5.23436	protease PfpI	NA
PA4366	sodB	-0.440587	0.020114	-0.444761	-1.23641	-0.459079	-2.6	-0.512145	2.08786	superoxide dismutase	removal of superoxide radicals
PA5285	sutA	0.661622	0.312656	-0.207299	-1.60196	-0.518641	-2.6	-0.270724	2.32928	SutA	NA
