# Supplementary material for: Pseudomonas aeruginosa transcriptome adaptations from colonization to biofilm infection of skin wounds
Source: Sci Rep. 2021 Oct 19;11:20632. doi: 10.1038/s41598-021-00073-4 (PMC8526614; doi:10.1038/s41598-021-00073-4)
Supplement: Supplementary file 10 — Dataset S10. [file 41598_2021_73_MOESM10_ESM.xlsx]

## Sheet: Title page
Pseudomonas aeruginosa transcriptome adaptations from colonization to chronic infection of skin wounds
D’Arpa, Karna, Chen, and Leung
Supplementary File S9. Sequencing read counts and percent of coding sequences with alignments.

## Sheet: Supplementary File S9
Sample	Total_read_counts	CDS_detected	CDS_total	%_CDS_detected
culture.A	2929173	5550	5572	99.6052
culture.B	4226145	5567	5572	99.9103
H02.A	1323344	5426	5572	97.3798
H02.B	5010446	5564	5572	99.8564
H06.B	7025737	5566	5572	99.8923
H24.A	790410	5471	5572	98.1874
H24.B	1135975	5515	5572	98.977
D05.B	893231	5419	5572	97.2541
D05.C	317323	5151	5572	92.4444
D09.A	773608	5439	5572	97.6131
D09.B	446719	5311	5572	95.3159
